# Supplementary material for: Analyzing resistome in soil and Human gut: a study on the characterization and risk evaluation of antimicrobial peptide resistance
Source: Front Microbiol. 2024 Mar 25;15:1352531. doi: 10.3389/fmicb.2024.1352531 (PMC10999558; doi:10.3389/fmicb.2024.1352531)
Supplement: Supplementary file 1 [file Table_1.xlsx]

## Sheet: Description
Supplementary Table 1 - A comprehensive catalog of reported AMP resistance genes assembled from a literature search.
Header	Description
Resistance mechanism	Functional category of the resistance according to functional annotation in UniProt
Gene name	Name of the annotated gene
PMID	Reference for infromation about the associated resistance genes
DOI	Reference for infromation about the associated resistance genes
Detailed resistance mechanisms	Description of resistance mechanism based on UniProt or reference
AMPs	Antimicrobial peptides which the gene conferred resistance in the cited reference
Species	Species in which the gene conferred resistance
Uniprot ID	UniProt ID of the annotated gene

## Sheet: Manually curated list
Resistance mechanism	Gene name	PMID	DOI	Detailed resistance mechanisms	AMPs	Species	Uniprot ID
Modifications in membrane/cell wall structure	bamB, PA3800	PMID: 28299285	10.3389/fcimb.2017.00059	Outer membrane protein assembly factor BamB	lysozyme，vancomycin, ceftazidime	Pseudomonas aeruginosa	Q9HXJ7
	capA	PMID: 15696197	10.1172/JCI23523	Capsular polysaccharide biosynthesis protein	LL-37, HBD-3	Staphylococcus epidermidis	Q5HL82
	capB	PMID: 15696197	10.1172/JCI23523	Capsular polysaccharide biosynthesis protein	LL-37, HBD-3	Staphylococcus epidermidis	Q5HL80
	capC	PMID: 15696197	10.1172/JCI23523	Capsular polysaccharide biosynthesis protein	LL-37, HBD-3	Staphylococcus epidermidis	Q5HL81
	capD	PMID: 15696197	10.1172/JCI23523	Capsular polysaccharide biosynthesis protein	LL-37, HBD-3	Staphylococcus epidermidis	Q51693
	cas9	PMID: 25024199	10.1073/pnas.1323025111	Enhances membrane integrity	polymyxin B	Francisella tularensis subsp. novicida	A0Q5Y3
	cj0256	PMID: 20194750	10.1073/pnas.0913451107	Sulfatase family protein	polymyxin B	Campylobacter jejuni	Q0PBP9
	cj1136	PMID: 22508861	10.1128/IAI.00151-12	Putative glycosyltransferase	polymyxin B	Campylobacter jejuni	Q0P9B8
	cptA(STM4118)	PMID: 15866924	10.1128/JB.187.10.3391–3399.2005	Phosphoethanolamine transferase	polymyxin B	Salmonella typhimurium	Q7CPC0
	crrB	PMID: 27067316	10.1128/AAC.00009-16	Activation of LPS modifying operon	colistin	Klebsiella pneumoniae	A0A4D6C9I5
	cstII(cst)	PMID: 20139192	10.1128/JB.01222-09	Synthesis and extension of lipooligosaccharide	polymyxin B	Campylobacter jejuni	Q9L9Q5
	dltE	PMID: 21926231	10.1128/JB.06023-11	D-alanylation of teichoic acids	lysozyme, lantibiotic	Bacillus subtilis	P39577
	epsC-N	PMID: 17890307	10.1128/JB.00583-07	Alterations in membrane composition	polymyxin B	Vibrio cholerae	P45777
	galT	PMID: 20139192	10.1128/JB.01222-09	Synthesis and extension of lipooligosaccharide	polymyxin B	Campylobacter jejuni	A0A4V6DW09
	hasABC	PMID: 20827373	10.1128/mBio.00191-10	Synthesis of polysaccharide capsule	LL-37	Group A Streptococcus	P0C0H1
	hldA	PMID: 16513737	10.1128/JB.188.6.2073-2080.2006	D-beta-D-heptose 7-phosphate kinase	polymyxin B, melittin, HNP	Burkholderia cenocepacia	B4EB35
	hldD	PMID: 16513737	10.1128/JB.188.6.2073-2080.2006	ADP-L-glycero-D-manno-heptose-6-epimerase	polymyxin B, melittin, HNP	Burkholderia cenocepacia	B4EB34
	isdA	PMID: 18005699	10.1016/j.chom.2007.04.005	Iron-regulated surface determinants	HBD-2, cathelicidin	Staphylococcus aureus	Q2FZE9
	lanI	PMID: 8085823, PMID: 8775975, PMID: 7689965	10.1128/AEM.60.8.2793-2801.1994, doi:10.1007/BF00399420, doi:10.1111/j.1432-1033.1993.tb18143.x	LanI lipoproteins	Lantibiotics	Bacillus licheniformis	Q65DD5
	lciA	PMID: 8755874, PMID: 17284603	10.1128/jb.178.15.4472-4483.1996, doi:10.1073/pnas.0608775104	LciA forms complex with the components of the mannose phosphotransferase system (man-PTS)	Lactococcin A	Lactobacillus plantarum C11, Lactococcus lactis	P0A3M7
	lgtF	PMID: 20139192	10.1128/JB.01222-09	Synthesis and extension of lipooligosaccharide	polymyxin B, LL-37	Campylobacter jejuni	Q2TJD0
	liaR	PMID: 25362197	10.1093/infdis/jiu602	Cell envelope homeostasis	daptomycin, LL-37, HBD-3, nisin, gallidermin, mersacidin, friulimicin	Bacillus subtilis	O32197
	licA(lic1A)	PMID: 23980106	10.1128/IAI.00492-13	LPS modifications	polymyxin B, HBD-1	Haemophilus influenzae	P14181
	lic2A (lex1 )	PMID: 23980106	10.1128/IAI.00492-13	LPS modifications	polymyxin B, hBD-1	Haemophilus influenzae	Q03974
	licD	PMID: 10678986	10.1128/iai.68.3.1664-1671.2000	Phosphorylcholine in LPS	LL-37	Haemophilus influenzae	P14184
	lolA	PMID: 27195897	10.1038/srep26233	Alterations of membrane integrity	polymyxin B	Acinetobacter baumannii	A0A385EYN8
	lolB	PMID: 27195897	10.1038/srep26233	Alterations of membrane integrity	polymyxin B	Acinetobacter baumannii	A0A009KVD1
	lolD	PMID: 32469363	10.1039/d0mo00015a	Alterations of membrane integrity	polymyxin B	Acinetobacter baumannii	V5VC90
	lpxL(htrB)	PMID: 12183584	10.1128/IAI.70.9.5287-5289.2002	Acylation of lipid A in LPS	HBD	Haemophilus influenzae	A0A2S9RNX0
	lpxM(msbB)	PMID: 17371870	10.1074/jbc.M701454200	Acylation of lipid A in LPS	polymyxin B, colistin	Klebsiella pneumoniae	W9BHY1
	lysC	PMID: 15561859	10.1128/AAC.48.12.4800-4807.2004	Addition of L-lysine to phosphatidylglycerol in cell membrane	CAP18, hBD3	Staphylococcus aureus	A0A0H3JZF2
	lysX(lysS2, lysU, mprF)	PMID: 19649276	10.1371/journal.ppat.1000534	Addition of L-lysine to phosphatidylglycerol in cell membrane	HNP1-3	Mycobacterium tuberculosis	P9WFU7
	lytR	PMID: 23733465	10.1128/AAC.00412-13	Membrane polarization	HNP-1, tPMPs	Staphylococcus aureus	P60611
	lytS	PMID: 23733465	10.1128/AAC.00412-13	Membrane polarization	HNP-1, tPMPs	Staphylococcus aureus	Q53705
	msbA	PMID: 31279652	10.1016/j.tibs.2019.06.002	Lipid A flippase	polymyxin B	Vibrio cholerae	Q9KQW9
	namH	PMID: 15522883	10.1074/jbc.M411006200	Cell Surface Modifications	lysozyme	Mycobacterium	A0A0T9VA70
	oatA	PMID: 21926231	10.1128/JB.06023-11	O-acetylation of peptidoglycan	lysozyme	Bacillus subtilis	E0TTY8
	omp31	PMID: 17709411	10.1128/IAI.00690-07	Alterations in membrane composition	polymyxin B	Brucella suis	P0A3U5
	ompD(nmpC)	PMID: 19767429	10.1128/JB.00688-09	Alterations in membrane composition	polymyxin B, cathelicidin	Salmonella typhimurium	D0ZXQ1
	ompF	PMID: 19767429	10.1128/JB.00688-09	Porin, alterations in membrane composition	polymyxin B, cathelicidin	Salmonella typhimurium	P37432
	oprH	PMID: 10564474	10.1046/j.1365-2958.1999.01600.x	LPS modifications	polymyxin B	Pseudomonas aeruginosa	G3XD11
	opsX	PMID: 23980106	10.1128/IAI.00492-13	LPS modifications	polymyxin B, HBD-1	Haemophilus influenzae	Q57336
	pagP	PMID: 9790526	10.1016/s0092-8674(00)81750-x	Acylation of lipid A in LPS	polymyxin B	Salmonellae	A0A0K0H8D3
	pbpX	PMID: 21856855	10.1128/JB.05467-11	Peptidoglycan deacetylase	lysozyme	Bacillus subtilis	O31773
	pdaC(yjeA)	PMID: 31690626	10.1074/jbc.RA119.009510	Deacetylation of the N-acetylmuramic acid	lysozyme	Bacillus subtilis	O34798
	pgdA	PMID: 19809250	10.4014/jmb.0810.557	N-acetylation of the peptidoglycan	lysozyme	Listeria monocytogenes, Enterococcus faecalis	A0A0E0UU11
	pgm	PMID: 12193629	10.1128/JB.184.18.5121-5129.2002	LPS modifi cations	polymyxin B	Aliivibrio fischeri (Vibrio fischeri)	Q5E6N5
	pilP(pilMNOPQ)	PMID: 16030233	10.1128/JB.187.15.5387-5396.2005	Alterations in membrane composition	polymyxin B	Neisseria meningitidis	C6S5B1
	pmrA(basR parA)	PMID: 23705831	10.1186/1471-2180-13-115	LPS modification	polymyxin B	Salmonella enterica serovar Typhimurium	P36556
	pmrC(eptA pagB)	PMID: 15866924	10.1128/JB.187.10.3391–3399.2005	Addition of phosphoethanolamine to lipid A	polymyxin B	Salmonella enterica serovar Typhimurium	P36555
	pmrF	PMID: 15583148	10.1099/mic.0.27426-0	LPS modification	polymyxin B	Yersinia pseudotuberculosis	Q93PD9
	pspA	PMID: 15321996	10.1128/IAI.72.9.5031-5040.2004	Surface protein. Binding and preventing lytic action	lactoferricin	Streptococcus pneumoniae	A0A1M4NIW2
	rfbA		10.1007/s13213-013-0727-5	Alterations in membrane composition	colisitn	Klebsiella pneumoniae	Q48475
	rgpA	PMID: 12435673	10.1128/AAC.46.12.3756-3764.2002	Rhamnose-glucose polysaccharide (RGP) synthesis	bacitracin	Streptococcus mutans	Q840X2
	rgpB	PMID: 12435673	10.1128/AAC.46.12.3756-3764.2002	Rhamnose-glucose polysaccharide (RGP) synthesis	bacitracin	Streptococcus mutans	Q840W4
	rgpC	PMID: 12435673	10.1128/AAC.46.12.3756-3764.2002	Rhamnose-glucose polysaccharide (RGP) synthesis	bacitracin	Streptococcus mutans	O82875
	rgpD	PMID: 12435673	10.1128/AAC.46.12.3756-3764.2002	Rhamnose-glucose polysaccharide (RGP) synthesis	bacitracin	Streptococcus mutans	O82876
	rgpE	PMID: 12435673	10.1128/AAC.46.12.3756-3764.2002	Rhamnose-glucose polysaccharide (RGP) synthesis	bacitracin	Streptococcus mutans	Q840X0
	rgpF	PMID: 12435673	10.1128/AAC.46.12.3756-3764.2002	Rhamnose-glucose polysaccharide (RGP) synthesis	bacitracin	Streptococcus mutans	Q840W3
	spgM	PMID: 12761084	10.1128/iai.71.6.3068-3075.2003	LPS modifications	polymyxin B, colistin	Stenotrophomonas maltophilia	B2FJW5
	suhB(BCAL2157)	PMID: 22767545	10.1099/mic.0.060988-0	Envelope integrity	polymyxin B	Burkholderia cenocepacia	B4ED80
	surA	PMID: 12438352	10.1128/iai.70.12.6770-6778.2002	Membrane integrity	polymyxin B	Salmonella enterica serovar typhimurium	Q7CR87
	tolA	PMID: 19118362	10.1099/mic.0.021576-0	Alterations of membrane integrity	polymyxin B	Salmonella enterica serovar Typhimurium	A0A0H3NAV1
	tolB	PMID: 12438352	10.1128/iai.70.12.6770-6778.2002	Outer membrane integrity	polymyxin B	Salmonella enterica serovar typhimurium	Q8ZQT5
	tolQ	PMID: 27195897	10.1038/srep26233	Alterations of membrane integrity	polymyxin B	Acinetobacter baumannii	V5VAS0
	tolR	PMID: 27195897	10.1038/srep26233	Alterations of membrane integrity	polymyxin B	Acinetobacter baumannii	V5VCA9
	vacJ(mlaA )		10.1007/s13213-013-0727-5	Alterations in membrane composition	colisitn	Escherichia coli	E1CBR2
	virK	PMID: 12675799	10.1046/j.1365-2958.2003.03455.x	Binding inhibition	polymyxin B	Salmonella enterica serovar Typhimurium	Q8ZMM7
	vraD	PMID: 21696458	10.1111/j.1365-2958.2011.07735.x	Envelope homeostasis regulation	bacitracin, nisin	Staphylococcus aureus	Q9RL74
	vraE	PMID: 21696458	10.1111/j.1365-2958.2011.07735.x	Envelope homeostasis regulation	bacitracin, nisin	Staphylococcus aureus	Q9KWJ6
	vraT(yvqF )	PMID: 23070169	10.1128/AAC.01651-12	Cell wall modification,not clear	vancomycin,daptomycin	Staphylococcus aureus	Q9KWK9
	waaL		10.1007/s13213-013-0727-5	Alterations in membrane composition	colisitn	Klebsiella pneumoniae	A6TFL7
	ydeI(omdA)	PMID: 19767429	10.1128/JB.00688-09	Alterations in membrane composition	polymyxin B, cathelicidin	Salmonella enterica	A0A0H3C7M3
	yfbH	PMID: 24339777	10.1371/journal.ppat.1003788	Lipid A biosynthesis	polymyxin B	Uropathogenic Escherichia coli	P76472
	ygiW(visP)	PMID: 19767429	10.1128/JB.00688-09	Porin	polymyxin B	Salmonella enterica	Q7CPS4
	rmlC	PMID: 28765224	10.1128/mBio.01060-17	dTDP-4-dehydrorhamnose 3,5-epimerase	polymyxin B	Sinorhizobium meliloti	Q92U81
	lpsL	PMID: 28765224	10.1128/mBio.01060-17	UDP-glucuronic acid epimerase	polymyxin B	Sinorhizobium meliloti	F7X0P0
	ddhA	PMID: 28765224	10.1128/mBio.01060-17	Glucose-1-phosphate cytidylyltransferase	polymyxin B	Sinorhizobium meliloti	Q92U93
	ddhB	PMID: 28765224	10.1128/mBio.01060-17	CDP-glucose 4,6-dehydratase	polymyxin B	Sinorhizobium meliloti	Q92U92
	SM_b21425	PMID: 28765224	10.1128/mBio.01060-17	Hypothetical protein	polymyxin B	Sinorhizobium meliloti	Q92U84
	SM_b21426	PMID: 28765224	10.1128/mBio.01060-17	Sugar nucleotide oxidoreductaseepimerase	polymyxin B	Sinorhizobium meliloti	Q92U83
	SM_b21427	PMID: 28765224	10.1128/mBio.01060-17	Acetyltransferase	polymyxin B	Sinorhizobium meliloti	Q92U82
	rkpK	PMID: 28765224	10.1128/mBio.01060-17	UDP-glucose 6-dehydrogenase	polymyxin B	Sinorhizobium meliloti	O54068
	SMc04209	PMID: 28765224	10.1128/mBio.01060-17	Hypothetical protein	polymyxin B	Sinorhizobium meliloti	Q92NX1
	exoW	PMID: 28765224	10.1128/mBio.01060-17	Glucosyltransferase	polymyxin B	Sinorhizobium meliloti	P33702
	exoV	PMID: 28765224	10.1128/mBio.01060-17	Pyruvyltransferase	polymyxin B	Sinorhizobium meliloti	P33701
	exoT	PMID: 28765224	10.1128/mBio.01060-17	Transport protein, Wzx	polymyxin B	Sinorhizobium meliloti	P33699
	exoQ	PMID: 28765224	10.1128/mBio.01060-17	Polysaccharide polymerase, Wzy protein	polymyxin B	Sinorhizobium meliloti	Q02729
	exoM	PMID: 28765224	10.1128/mBio.01060-17	Glucosyltransferase	polymyxin B	Sinorhizobium meliloti	P33695
	exoU	PMID: 28765224	10.1128/mBio.01060-17	Glucosyltransferase	polymyxin B	Sinorhizobium meliloti	P33700
	exoB	PMID: 28765224	10.1128/mBio.01060-17	UDP glucose 4-epimerase	polymyxin B	Sinorhizobium meliloti	P26503
	exoF1	PMID: 28765224	10.1128/mBio.01060-17	Hypothetical protein	polymyxin B	Sinorhizobium meliloti	F7XK35
	olsA	PMID: 28765224	10.1128/mBio.01060-17	Acyltransferase transmembrane protein	polymyxin B	Sinorhizobium meliloti	Q7APG1
	lipA	PMID: 28765224	10.1128/mBio.01060-17	Outer-membranne lipoprotein	polymyxin B	Sinorhizobium meliloti	Q92R89
	lpsC	PMID: 28765224	10.1128/mBio.01060-17	Lipopolysaccharide core biosynthesis glycosyl transferase	polymyxin B	Sinorhizobium meliloti	Q9R9M9
	lpsD	PMID: 28765224	10.1128/mBio.01060-17	Lipopolysaccharide core biosynthesis glycosyl transferase	polymyxin B	Sinorhizobium meliloti	Q9R9N0
	lpsE	PMID: 28765224	10.1128/mBio.01060-17	Lipopolysaccharide core biosynthesis glycosyl transferase	polymyxin B	Sinorhizobium meliloti	Q9R9N1
	lpsB	PMID: 28765224	10.1128/mBio.01060-17	Lipopolysaccharide core biosynthesis glycosyl transferase	polymyxin B	Sinorhizobium meliloti	Q9R9N2
	SMc00689	PMID: 28765224	10.1128/mBio.01060-17	Lipoprotein	polymyxin B	Sinorhizobium meliloti	Q92JZ0
	BVU_3469	PMID: 25574022	10.1126/science.1260580	LPS modifications	polymyxin B	Bacteroides vulgatus	A6L5X9
	BT_1229	PMID: 25574022	10.1126/science.1260580	LPS modifications	polymyxin B	Bacteroides thetaiotaomicron	Q8A8D8
	BACOVA_02677	PMID: 25574022	10.1126/science.1260580	LPS modifications	polymyxin B	Bacteroides ovatus	A7LXW1
	BT_0627	PMID: 25574022	10.1126/science.1260580	LPS modifications	polymyxin B	Bacteroides thetaiotaomicron	Q8AA38
	almE	PMID: 25068415	10.1021/cb500438x	D-alanine/D-alanyl carrier protein ligase	polymyxin B	Vibrio cholerae	G0LWU7
	almF	PMID: 25068415	10.1021/cb500438x	Aminoacyl carrier protein	polymyxin B	Vibrio cholerae	G0LWV2
	almG	PMID: 25068415	10.1021/cb500438x	Glycyl transferase	polymyxin B	Vibrio cholerae	A0A0E3W1J3
	amiA	PMID: 21149452	10.1074/jbc.M110.200352	N-acetylmuramoyl-L-alanine amidase AmiA	protamine, magainin 2, mellitin, HNP-1, LL37	Salmonella typhimurium, Escherichia coli	P33772
	amiC	PMID: 21149452	10.1074/jbc.M110.200352	N-acetylmuramoyl-L-alanine amidase	protamine, magainin 2, mellitin, HNP-1, LL37	Salmonella typhimurium, Escherichia coli	Q8ZMB9
	yfbG (arnA)	PMID: 15939024	10.1016/j.str.2005.03.018, doi:10.1016/j.drup.2010.05.002	Bifunctional polymyxin resistance protein	polymyxin B	Salmonella typhimurium	O52325
	yfbE (arnB)	PMID: 15939024	10.1016/j.str.2005.03.018, doi:10.1016/j.drup.2010.05.002	UDP-4-amino-4-deoxy-L-arabinose--oxoglutarate aminotransferase	polymyxin B	Salmonella typhimurium	Q8ZNF3
	pmrF (arnC)	PMID: 15939024	10.1016/j.str.2005.03.018, doi:10.1016/j.drup.2010.05.002	Undecaprenyl-phosphate 4-deoxy-4-formamido-L-arabinose transferase	polymyxin B	Salmonella typhimurium	O52324
	arnD	PMID: 20843473	10.1016/j.drup.2010.05.002	Probable 4-deoxy-4-formamido-L-arabinose-phosphoundecaprenol deformylase	polymyxin B	Salmonella typhimurium	O52326
	arnE	PMID: 20843473	10.1016/j.drup.2010.05.002	Probable 4-amino-4-deoxy-L-arabinose-phosphoundecaprenol flippase subunit	polymyxin B	Escherichia coli	Q47377
	arnF	PMID: 20843473	10.1016/j.drup.2010.05.002	Probable 4-amino-4-deoxy-L-arabinose-phosphoundecaprenol flippase subunit	polymyxin B	Escherichia coli	B7M5U1
	arnT	PMID: 20843473	10.1016/j.drup.2010.05.002	Undecaprenyl phosphate-alpha-4-amino-4-deoxy-L-arabinose arabinosyl transferase	polymyxin B	Escherichia coli, Burkholderia cenocepacia	N2QSZ7
	cps	PMID: 15557634	10.1128/IAI.72.12.7107-7114.2004	Capsular polysaccharide synthesis	human neutrophil peptide 1, human beta-defensin 1, lactoferrin, protamine sulfate, and polymyxin B	Klebsiella pneumoniae	Q48450
	dltA	PMID: 17676995	10.1371/journal.ppat.0030102	D-alanine--D-alanyl carrier protein ligase	human alfa-defensin1, huma alfa-defensin3, protegrins, tachyplesins, magainin II, gallidermin, nisin	Staphylococcus aureus, Staphylococcus xylosus	Q9X2N4
	dltB	PMID: 17676995	10.1371/journal.ppat.0030102	D-alanine transfer protein	human alfa-defensin1, huma alfa-defensin3, protegrins, tachyplesins, magainin II, gallidermin, nisin	Staphylococcus aureus, Staphylococcus xylosus	Q9X2N5
	dltC	PMID: 17676995	10.1371/journal.ppat.0030102	D-alanyl carrier protein	human alfa-defensin1, huma alfa-defensin3, protegrins, tachyplesins, magainin II, gallidermin, nisin	Staphylococcus aureus, Staphylococcus xylosus	A8Z1J3
	dltD	PMID: 17676995	10.1371/journal.ppat.0030102	D-alanine-activating protein	human alfa-defensin1, huma alfa-defensin3, protegrins, tachyplesins, magainin II, gallidermin, nisin	Staphylococcus aureus, Staphylococcus xylosus	Q9X2N7
	eptA	PMID: 20384697	10.1111/j.1365-2958.2010.07150.x	Phosphoethanolamine transferase	polymyxin B	Salmonella sp.	D7FG55
	eptC	PMID: 22158617	10.1074/jbc.M111.321737	Phosphoethanolamine transferase	polymyxin B	Campylobacter jejuni	A0A160JMG4
	icaA	PMID: 14764110	10.1111/j.1462-5822.2004.00367.x	Poly-beta-1,6-N-acetyl-D-glucosamine synthase	LL-37, HBD-3	Staphylococcus epidermidis	Q9RQP9
	icaB	PMID: 14764110	10.1111/j.1462-5822.2004.00367.x	Poly-beta-1,6-N-acetyl-D-glucosamine N-deacetylase	LL-37, HBD-3	Staphylococcus epidermidis	Q9RQP7
	icaC	PMID: 14764110	10.1111/j.1462-5822.2004.00367.x	Probable poly-beta-1,6-N-acetyl-D-glucosamine export protein	LL-37, HBD-3	Staphylococcus epidermidis	Q9RQP6
	icaD	PMID: 14764110	10.1111/j.1462-5822.2004.00367.x	Poly-beta-1,6-N-acetyl-D-glucosamine synthesis protein	LL-37, HBD-3	Staphylococcus epidermidis	Q9RQP8
	kasB	PMID: 16450883		3-oxoacyl-[acyl-carrier-protein] synthase 2	human defensins	Mycobacterium tuberculosis, Mycobacterium marinum	B2HHR7
	lgmA	PMID: 24867963	10.1128/AAC.02590-14	Lipid A glucoaseamine modification	polymyxin B, colistin; LL37; indolicidin, Cp28, HH-C10	Bordetella pertussis	U3Q0D3
	lgmB	PMID: 24867963	10.1128/AAC.02590-14	Lipid A glucoaseamine modification	polymyxin B, colistin; LL37; indolicidin, Cp28, HH-C10	Bordetella pertussis	U3PX35
	lgmC	PMID: 24867963	10.1128/AAC.02590-14	Lipid A glucoaseamine modification	polymyxin B, colistin; LL37; indolicidin, Cp28, HH-C10	Bordetella pertussis	U3PWA9
	lptA	PMID: 16030233	10.1128/JB.187.15.5387-5396.2005	Lipopolysaccharide export system protein	polymyxin B, LL-37, protegrin-1	Neisseria meningitidis	Q7DDQ9
	lpxA	PMID: 20855724	10.1128/AAC.00834-10	Acyl-[acyl-carrier-protein]--UDP-N-acetylglucosamine O-acyltransferase	polymyxin B, colistin	Acinetobacter baumannii	B0VMV4
	lpxC	PMID: 20855724	10.1128/AAC.00834-10	UDP-3-O-acyl-N-acetylglucosamine deacetylase	polymyxin B, colistin	Acinetobacter baumannii	A0A059ZJD9
	lpxD	PMID: 20855724	10.1128/AAC.00834-10	UDP-3-O-(3-hydroxymyristoyl)glucosamine N-acyltransferase	polymyxin B, colistin	Acinetobacter baumannii	B0VMV2
	lpxE	PMID: 16740959	10.1128/JB.00146-06	Lipid A 1-phosphatase	polymyxin B	Helicobacter pylori	D7FG53
	lpxF	PMID: 20657724	10.4248/IJOS.09062	Lipid A 4'-phosphatase	polymyxin B	Porphyromonas gingivalis	B2RI48
	lpxL1	PMID: 16030233	10.1128/JB.187.15.5387-5396.2005	Lipid A biosynthesis lauroyl acyltransferase	polymyxin B	Neisseria meningitidis	B8Y3V5
	lpxT	PMID: 20384697	10.1111/j.1365-2958.2010.07150.x	Lipid A 1-diphosphate synthase	polymyxin B	Escherichia coli	P76445
	mcr1	PMID: 26603172	10.1016/S1473-3099(15)00424-7	MCR-1 family phosphoethanolamine--lipid A transferase	colistin, polymyxin B	Escherichia coli, Klebsiella pneumoniae, Pseudomonas aeruginosa, Kluyvera ascorbata	A0A0R6L508
	mprF	PMID: 11342591	10.1084/jem.193.9.1067	Lysylphosphatidylglycerol biosynthesis bifunctional protein	defensins	Staphylococcus aureus, Listeria monocytogenes, Brucella suis, Clostridium perfringens, Streptococcus agalactiae	Q2G2M2
	pmm	PMID: 9488389		Phosphomannomutase	polymyxin B	Brucella abortus, Porphyromonas gingivalis	D7H293
	pagP	PMID: 9790526	10.1016/s0092-8674(00)81750-x	Lipid A palmitoyltransferase	C18G, protegrin, PGLa	Salmonella typhimurium, Salmonella typhi	Q8ZR06
	rcp (pagP)	PMID: 11401964	10.1128/IAI.69.7.4276-4286.2001	Lipid A palmitoyltransferase	polymyxin B	Legionella pneumophila	Q93K12
	siaC	PMID: 19376861	10.1128/JB.01313-08	N-acetylneuraminic acid synthetase	LL37	Neisseria meningitidis	A0A0Y6B1X1
	siaD	PMID: 19376861	10.1128/JB.01313-08	Polysialic acid capsule biosynthesis protein	LL37	Neisseria meningitidis	A0A0Y5XDL8
	ugd	PMID: 18725960	10.1371/journal.pone.0003053	UDP-Glucose Dehydrogenase	polymyxin B	Escherichia coli	P76373
	ugtL	PMID: 15208313	10.1074/jbc.M406149200	D-alanyl-D-alanine dipeptidase	magainin 2, polymyxin B	Salmonella enterica serovar Typhimurium	H9L413
	waaF	PMID: 21811491, PMID: 16513737	10.3389/fmicb.2011.00159， doi:10.1128/JB.188.6.2073-2080.2006	Lipopolysaccharide heptosyltransferase II	polymyxin B	Burkholderia genus	Q63WV0
	waaY	PMID: 27180309	10.1016/j.drup.2016.04.002	Heptose kinase	LL37, CNY100HL	Salmonella typhimurium	P26472
	yceGHI	PMID: 23980836	10.1111/mmi.12380	Inhibits nisin-lipid II binding	nisin	Bacillus subtilis W168	O34809,O34833,O34691
	dltABCD	PMID: 23980836	10.1111/mmi.12380	Decreases permeation through cell wall	nisin	Bacillus subtilis W169	P39581,P39580,P39579,P39579
	ltaSa	PMID: 23980836	10.1111/mmi.12380	Decreases permeation through cell wall	nisin	Bacillus subtilis W170	E0TUX7
	sppA	PMID: 23980836	10.1111/mmi.12380	Resists nisin's pore forming activity	nisin	Bacillus subtilis W171	O34525
	yvlC	PMID: 23980836	10.1111/mmi.12380	Enhances membrane integrity	nisin	Bacillus subtilis W172	O34719
	pspA	PMID: 23980836	10.1111/mmi.12380	Enhances membrane integrity	nisin	Bacillus subtilis W173	A0A8G0TQ04
	liaH	PMID: 23980836	10.1111/mmi.12380	Enhances membrane integrity	nisin	Bacillus subtilis W174	O32201
	dedA	PMID: 28198411	10.1038/srep42483	Putative integral membrane protein	colistin	Klebsiella pneumoniae (ST258)	A6TC03
	wabN	PMID: 28198411	10.1038/srep42483	Deacetylase, involved in lipopolysaccharide (LPS) biosynthesis	colistin	Klebsiella pneumoniae (ST258)	A0A485TTZ4
	galE	PMID: 28198411	10.1038/srep42483	UDP-galactose 4-epimerase, involve in LPS biosynthesis	colistin	Klebsiella pneumoniae (ST258)	P45602
	wzabc	PMID: 28198411	10.1038/srep42483	Putative role in capsule polysaccharide (CPS) synthesis and outer membrane export of CPS	colistin	Klebsiella pneumoniae (ST258)	A0A0G3EX36,A0A024GW29,A0A0G3F2Z0
	arnBCADTE	PMID: 28198411	10.1038/srep42483	Known resistance cassette, responsible for lipid A modification	colistin	Klebsiella pneumoniae (ST258)	A0A7S5JIR1，A0A7X1HRZ5，A0A7X1LN03，A0A8A7F144，A0A8A7IFV2，A0A8A7HUC9
	lpp	PMID: 28198411	10.1038/srep42483	Murein lipoprotein, plays role in membrane biogenesis and integrity maintenance	colistin	Klebsiella pneumoniae (ST258)	A0A7X1LMV6
	surA	PMID: 28198411	10.1038/srep42483	Periplasmic peptidylprolyl cis-trans isomerase chaperone, involved in correct folding and assembly of outer membrane proteins	colistin	Klebsiella pneumoniae (ST258)	A0A4U9BXY3
	RH201207_00408	PMID: 28198411	10.1038/srep42483	Putative glycosyltransferase involved in cell wall biosynthesis	colistin	Klebsiella pneumoniae (ST258)	A0A2V3K7W8
	RH201207_00413	PMID: 28198411	10.1038/srep42483	Putative O-antigen ligase, involved in LPS biogenesis	colistin	Klebsiella pneumoniae (ST258)	A0A1C1ENH9
	galU	PMID: 28198411	10.1038/srep42483	Have role in LPS biosynthesis and involved in virulence	colistin	Klebsiella pneumoniae (ST258)	A0A8A7IKS5
	RH201207_00757	PMID: 28198411	10.1038/srep42483	Putative membrane protein	colistin	Klebsiella pneumoniae (ST258)	A0A0W8AF83
	Pgi	PMID: 28198411	10.1038/srep42483	Glucose-6-phosphate isomerase, housekeeping gene involved in membrane biosynthesis	colistin	Klebsiella pneumoniae (ST258)	A0A378FSX7
	bamB	PMID: 28198411	10.1038/srep42483	Subunit of outer membrane protein assembly complex	colistin	Klebsiella pneumoniae (ST258)	A0A8G1NS55
	tolQRAB	PMID: 28198411	10.1038/srep42483	Maintain envelope integrity	colistin	Klebsiella pneumoniae (ST258)	A0A331K763，A0A331JXF8，A0A2V3KHX4，A0A331BUB5
	Pal	PMID: 28198411	10.1038/srep42483	Peptidoglycan-associated lipoprotein that contributes to serum resistance, maintains envelope integrity	colistin	Klebsiella pneumoniae (ST258)	A0A378CE31
	RH201207_03912	PMID: 28198411	10.1038/srep42483	Putative glycosyltransferase, involved in LPS biogenesis	colistin	Klebsiella pneumoniae (ST258)	A0A0J2GM60
	atl	PMID: 32117132	10.3389/fmicb.2020.00103	Cell wall biogenesis/degradation	melittin	Staphylococcus aureus	A0A142G9E5
	waaP	PMID: 10899846	10.1128/IAI.68.8.4485-4491.2000	Lipopolysaccharide biosynthesis	polymyxin B	Escherichia coli	Q9R9D6
	pgsA2	PMID: 30089649	10.1128/mSphereDirect.00371-18	Lipid biosynthesis	daptomycin	Corynebacterium striatum	A0A376GSU7
	arnT1	PMID: 32542649	10.1002/jcp.29874	4-amino-4-deoxy-L-arabinose transferase	polymyxin B	Proteus mirabilis	A0A379FFE3
	tolC	PMID: 32542649	10.1002/jcp.29874	Outer membrane channel protein TolC	polymyxin B	Proteus mirabilis	A0A1Z1SRV5
Transport systems and efflux pumps	as-48E	PMID: 12571051	10.1128/aem.69.2.1229-1236.2003	ABC transporters	AS-48	Enterococcus faecalis	Q7AUQ5
	as-48F	PMID: 12571051	10.1128/aem.69.2.1229-1236.2003	ABC transporters	AS-48	Enterococcus faecalis	Q7AUQ4
	as-48G	PMID: 12571051	10.1128/aem.69.2.1229-1236.2003	ABC transporters	AS-48	Enterococcus faecalis	Q8RKC1
	as-48H	PMID: 12571051	10.1128/aem.69.2.1229-1236.2003	ABC transporters	AS-48	Enterococcus faecalis	Q8RKC0
	bceA(barC, ytsC,BSU30380)	PMID: 14651641	10.1046/j.1365-2958.2003.03786.x	Putative ABC transporter	bacitracin,plectasin,mersacidin,actagardine	Bacillus subtilis	O34697
	bceB( barD, ytsD, BSU30370)	PMID: 14651641	10.1046/j.1365-2958.2003.03787.x	Putative ABC transporter	bacitracin,plectasin,mersacidin,actagardine	Bacillus subtilis	O34741
	braD	PMID: 21696458	10.1111/j.1365-2958.2011.07735.x	ABC transporters	bacitracin, nisin	Pseudomonas aeruginosa	P21627
	braE	PMID: 21696458	10.1111/j.1365-2958.2011.07735.x	ABC transporters	bacitracin, nisin	Pseudomonas aeruginosa	P21628
	lanE	PMID: 19183281	10.1111/j.1365-2958.2008.06590.x	Lantibiotic immunity protein,ABC transporter	Lantibiotics	Bacillus licheniformis	Q65DD3
	lanF(BL00934)	PMID: 19183281	10.1111/j.1365-2958.2008.06590.x	Lantibiotic immunity protein,ABC transporter	Lantibiotics	Bacillus licheniformis	Q65DD1
	lmrB	PMID: 12801935	10.1074/jbc.M211100200	ABC transporter	LsbA/LsbB	Lactococcus lactis	O68889
	mbrA	PMID: 12435673	10.1128/AAC.46.12.3756-3764.2002	ABC transporters	bacitracin	Streptococcus mutans	Q8VUH2
	mbrB	PMID: 21306428	10.1111/j.1574-6968.2011.02238.x	ABC transporters	bacitracin	Streptococcus mutans	Q8VUH1
	macA	PMID: 29892271	10.3389/fmicb.2018.00950	ABC transporter	bacitracin，colistin	Escherichia coli	P75830
	macB	PMID: 29892271	10.3389/fmicb.2018.00950	ABC transporter	bacitracin，colistin	Escherichia coli	P75831
	mcdF	PMID: 17581139	10.1111/j.1574-6968.2007.00740.x	ABC transporter	macedocin	Streptococcus macedonicus	H2A7D2
	mcdE	PMID: 17581139	10.1111/j.1574-6968.2007.00740.x	ABC transporter	macedocin	Streptococcus macedonicus	H2A7D1
	mcdG	PMID: 17581139	10.1111/j.1574-6968.2007.00740.x	ABC transporter	macedocin	Streptococcus macedonicus	H2A7D0
	mrsF	PMID: 10831439	10.1128/aem.66.6.2565-2571.2000	ABC transporter	mersacidin	Bacillus sp. (strain HIL-Y85/54728)	Q9RC27
	mrsE	PMID: 10831439	10.1128/aem.66.6.2565-2571.2000	ABC transporter	mersacidin	Bacillus sp. (strain HIL-Y85/54728)	Q9RC25
	mrsG	PMID: 10831439	10.1128/aem.66.6.2565-2571.2000	ABC transporter	mersacidin	Bacillus sp. (strain HIL-Y85/54728)	Q9RC26
	mutF	PMID: 10049909	10.1128/AEM.65.3.1356-1360.1999	ABC transporter	mutacin II	Streptococcus mutans	Q9Z6E0
	mutE	PMID: 10049909	10.1128/AEM.65.3.1356-1360.1999	ABC transporter	mutacin II	Streptococcus mutans	Q9Z6D9
	mutG	PMID: 10049909	10.1128/AEM.65.3.1356-1360.1999	ABC transporter	mutacin II	Streptococcus mutans	Q9Z6D8
	nukF	PMID: 16233732	10.1016/S1389-1723(05)00308-7	ABC-transporter	nukacin	Streptococcus warneri	Q75V15
	nukE	PMID: 16233732	10.1016/S1389-1723(05)00308-7	ABC-transporter	nukacin	Streptococcus warneri	Q75V14
	nukG	PMID: 16233732	10.1016/S1389-1723(05)00308-7	ABC-transporter	nukacin	Streptococcus warneri	Q75V13
	nsr	PMID: 23893686	10.1515/hsz-2013-0167	ABC-transporter	nisin	Streptococcus agalactiae	A0A656FZQ8
	sboF	PMID: 17194838	10.1128/AEM.02265-06	ABC transporter	salivaricin B	Streptococcus salivarius	Q09II0
	sboE	PMID: 17194838	10.1128/AEM.02265-06	ABC transporter	salivaricin B	Streptococcus salivarius	Q09IH9
	sboG	PMID: 17194838	10.1128/AEM.02265-06	ABC transporter	salivaricin B	Streptococcus salivarius	Q09IH8
	scnF	PMID: 10386366	10.1111/j.1574-6968.1999.tb13616.x	ABC transporter	streptococcin A-FF22	Streptococcus pyogenes	O31054
	scnE	PMID: 10386366	10.1111/j.1574-6968.1999.tb13616.x	ABC transporter	streptococcin A-FF23	Streptococcus pyogenes	O31055
	scnG	PMID: 10386366	10.1111/j.1574-6968.1999.tb13616.x	ABC transporter	streptococcin A-FF24	Streptococcus pyogenes	O31056
	SMU.863	PMID: 21306428	10.1111/j.1574-6968.2011.02238.x	ABC transporters	bacitracin	Streptococcus mutans	Q8DUP1
	SMU.864	PMID: 21306428	10.1111/j.1574-6968.2011.02238.x	ABC transporters	bacitracin	Streptococcus mutans	Q8DUP0
	smbT	PMID: 24123816	10.1128/JB.01060-13	ABC transporters	Smb, haloduracin	Streptococcus mutans	Q5TLL5
	smbF	PMID: 24123816	10.1128/JB.01060-13	ABC transporters	Smb, haloduracin	Streptococcus mutans	Q5TLL4
	SP_0912	PMID: 19917758	10.1128/AAC.00769-09	ABC transporter	bacitracin, lincomycin, nisin	Streptococcus pneumoniae	A0A0H2UPL0
	SP_0913	PMID: 19917758	10.1128/AAC.00769-09	ABC transporter	bacitracin, lincomycin, nisin	Streptococcus pneumoniae	A0A0H2UPR6
	spr0812(ABC-NBD)	PMID: 19273682	10.1128/AAC.01485-08	ABC transporter	bacitracin, vancoresmycin	Streptococcus pneumoniae	Q8DQ77
	spr0813(ABC-MSD)	PMID: 19273682	10.1128/AAC.01485-08	ABC transporter	bacitracin, vancoresmycin	Streptococcus pneumoniae	Q8DQ76
	pstB	PMID: 28765224	10.1128/mBio.01060-17	Phosphate transporter ATP-binding protein	polymyxin B	Sinorhizobium meliloti	Q92SA1
	phoU	PMID: 28765224	10.1128/mBio.01060-17	Phosphate transporter PhoU	polymyxin B	Sinorhizobium meliloti	Q52989
	ysaC	PMID: 34516250	10.1128/AAC.00921-21	ABC transporter ATP-binding protein	bacteriocins, daptomycin, gramicidin	Lactococcus lactis	Q9CET4
	ompU	PMID: 17181782	10.1111/j.1365-2958.2006.05544.x	transmembrane tranaport	polymyxin B	Vibrio cholerae	A0A2P1DZZ0
	SAUSA300_0647( vraF)	PMID: 32343547	10.1021/acsinfecdis.0c00112	ABC transporter ATP-binding protein	LL-37	Staphylococcus aureus (strain USA300)	A0A0H2XIN0
	SAUSA300_1515	PMID: 32343547	10.1021/acsinfecdis.0c00112	ABC transporter permease	LL-37	Staphylococcus aureus (strain USA300)	A0A0H2XI43
	bcrA	PMID: 12486040	10.1128/JB.185.1.51-59.2003	Efflux pump	bacitracin	Enterococcus faecalis, Bacillus subtilis	Q5WNX0
	bcrB	PMID: 12486040	10.1128/JB.185.1.51-59.2003	Efflux pump	bacitracin	Enterococcus faecalis, Bacillus subtilis	Q5WNX1
	bcrC(ywoA, BSU36530)	PMID: 12486040	10.1128/JB.185.1.51-59.2003	Efflux pump	bacitracin	Bacillus subtilis	P94571
	bcrD	PMID: 15388429	10.1128/AAC.48.10.3743-3748.2004	Efflux pump	bacitracin	Enterococcus faecalis	Q5WNX2
	emrA	PMID: 28120193	10.1007/s12275-017-6408-5	Efflux pump	colistin	Acinetobacter baumannii	Q2FD55
	emrB	PMID: 28120194	10.1007/s12275-017-6408-6	Efflux pump	colistin	Acinetobacter baumannii	Q2FD54
	kpnG	PMID: 24823362	10.1371/journal.pone.0096288	Efflux pump	polymyxin-B	Klebsiella pneumoniae	NA
	kpnH	PMID: 24823362	10.1371/journal.pone.0096288	Efflux pump	polymyxin-B	Klebsiella pneumoniae	NA
	mefE(mef)	PMID: 20498319	10.1128/AAC.01756-09	Efflux pump	LL-37	Streptococcus pneumoniae	Q7BKK4
	sag1003	PMID: 22444251	10.1139/w2012-015	Efflux pump	nisin, bacitracin	Streptococcus agalactiae	Q8DZU4
	spaE	PMID: 15659659	10.1128/JB.187.3.822-828.2005	Efflux pump	subtilin	Bacillus subtilis	E0U279
	spaF	PMID: 15659659	10.1128/JB.187.3.822-828.2005	Efflux pump	subtilin	Bacillus subtilis	E0U280
	spaG	PMID: 15659659	10.1128/JB.187.3.822-828.2005	Efflux pump	subtilin	Bacillus subtilis	E0U278
	spr0693	PMID: 29335499, PMID: 19917758	10.1128/AAC.00769-09, doi:10.1038/s41467-017-02741-4	Efflux pump	LL-37, nisin, bacitracin	Streptococcus pneumoniae	Q8DQF9
	spr0694	PMID: 29335499, PMID: 19917758	10.1128/AAC.00769-09, doi:10.1038/s41467-017-02741-4	Efflux pump	LL-37, nisin, bacitracin	Streptococcus pneumoniae	Q8DQF8
	spr0695	PMID: 29335499, PMID: 19917758	10.1128/AAC.00769-09, doi:10.1038/s41467-017-02741-4	Efflux pump	LL-37, nisin, bacitracin	Streptococcus pneumoniae	Q8DQF7
	acrB	PMID: 19858254	10.1128/AAC.00715-09	Efflux pump	polymyxin B, HNP-1,HBD-1, HBD-2	Klebsiella pneumoniae	W9B4M6
	anrA (lmo2114)	PMID: 20643901	10.1128/AAC.00503-10	Efflux pump	nisin, bacitracin	Listeria monocytogenes	Q8Y5F0
	anrB (lmo2115)	PMID: 20643901	10.1128/AAC.00503-10	Efflux pump	nisin, bacitracin	Listeria monocytogenes	Q8Y5E9
	cprA	PMID: 25419466	10.3390/antibiotics3040461	Efflux pump	nisin, gallidermin	Clostridium difficile	Q18BL2
	cprB	PMID: 25419466	10.3390/antibiotics3040461	Efflux pump	nisin, gallidermin	Clostridium difficile	Q18BL7
	cprC	PMID: 25419466	10.3390/antibiotics3040461	Efflux pump	nisin, gallidermin	Clostridium difficile	Q18BL6
	epiE	PMID: 8550476	10.1128/jb.178.2.531-536.1996	Lantibiotic ABC transporter permease	epidermin, gallidermin	Staphylococcus epidermidis	Q54003
	epiF	PMID: 8550476	10.1128/jb.178.2.531-536.1996	Bacitracin transport ATP-binding protein	epidermin, gallidermin	Staphylococcus epidermidis	Q54002
	epiG	PMID: 8550476	10.1128/jb.178.2.531-536.1996	Putative ABC transporter subunit	epidermin, gallidermin	Staphylococcus epidermidis	Q54004
	mexA	PMID: 18312276	10.1111/j.1365-2958.2008.06152.x	Efflux pump	colistin	Pseudomonas aeruginosa	P52477
	mexB	PMID: 18312276	10.1111/j.1365-2958.2008.06152.x	Efflux pump	colistin	Pseudomonas aeruginosa	P52002
	mtrC	PMID: 16030233	10.1128/JB.187.15.5387-5396.2005	Efflux pump	polymyxin B, LL-37, protegrin-1	Neisseria meningitidis, Neisseria gonorrhoeae	P43505
	mtrD	PMID: 16030233	10.1128/JB.187.15.5387-5396.2005	Efflux pump	polymyxin B, LL-37, protegrin-1	Neisseria meningitidis, Neisseria gonorrhoeae	X5ESJ1
	mtrE	PMID: 16030233	10.1128/JB.187.15.5387-5396.2005	Efflux pump	polymyxin B, LL-37, protegrin-1	Neisseria meningitidis, Neisseria gonorrhoeae	Q51006
	nisE	PMID: 25419466	10.3390/antibiotics3040461	Efflux pump	nisin	Lactococcus lactis	Q48598
	nisF	PMID: 25419466	10.3390/antibiotics3040461	Efflux pump	nisin	Lactococcus lactis	Q48597
	nisG	PMID: 25419466	10.3390/antibiotics3040461	Efflux pump	nisin	Lactococcus lactis	A0A089XPW0
	norM	PMID: 12533487	10.1128/JB.185.3.1101-1106.2003	Efflux pump	cationic antimicrobial compounds	Neisseria gonorrhoeae, Neisseria meningitidis	X5EPP4
	oprM	PMID: 18312276	10.1111/j.1365-2958.2008.06152.x	Efflux pump	colistin	Pseudomonas aeruginosa	A0A0C7CU84
	psdA (yvcR)	PMID: 21078927	10.1128/AAC.00352-10	Efflux pump	nisin, gallidermin	Bacillus subtilis	O06980
	psdB (yvcS)	PMID: 21078927	10.1128/AAC.00352-10	Efflux pump	nisin, gallidermin	Bacillus subtilis	O06981
	qacA	PMID: 10508013	10.1128/AAC.43.10.2395	Efflux pump	Thrombin-induced platelet microbicidal protein 1 (tPMP-1)	Staphylococcus aureus	P0A0J9
	rosA	PMID: 10931306	10.1046/j.1365-2958.2000.01956.x	Efflux pump	polymyxin B	Yersinia sp.	Q56877
	rosB	PMID: 10931306	10.1046/j.1365-2958.2000.01957.x	Efflux pump	polymyxin B	Yersinia sp.	Q56876
	sapA	PMID: 8076592		Efflux pump	protamine	Salmonella enterica, Escherichia coli	A0A0G2NMF6
	sapD	PMID: 11408219	10.1128/AAC.45.7.2030-2037.2001	Efflux pump	protamine, melittin	Proteus mirabilis	B4EWL1
	sapG	PMID: 11408219	10.1128/AAC.45.7.2030-2037.2001	Efflux pump	protamine, melittin	Salmonella sp.	A0A0H3NGP1
	sbmA	PMID: 18519732	10.1128/AAC.00205-08	Efflux pump	PR-39	Salmonella enterica serovar Typhimurium	A0A0N2BI02
	vraF	PMID: 17961141	10.1111/j.1365-2958.2007.05986.x	Efflux pump	HBD-3, nisin, indolicidin, LL37, dermcidin	Staphylococcus aureus	A0A0E1AIT3
	vraG	PMID: 17961141	10.1111/j.1365-2958.2007.05986.x	Efflux pump	HBD-3, nisin, indolicidin, LL38, dermcidin	Staphylococcus aureus	A0A0E1AI64
	yejA	PMID: 18227269	10.1099/mic.0.2007/011114-0	Efflux pump	protamine, melittin, polymyxin B, HBD-1, HBD-3	Salmonella enterica serovar Typhimurium	Q8ZNK0
	yejB	PMID: 18227269	10.1099/mic.0.2007/011114-0	Efflux pump	protamine, melittin, polymyxin B, HBD-1, HBD-3	Salmonella enterica serovar Typhimurium	Q7CQ74
	yejE	PMID: 18227269	10.1099/mic.0.2007/011114-0	Efflux pump	protamine, melittin, polymyxin B, HBD-1, HBD-3	Salmonella enterica serovar Typhimurium	Q8ZNJ9
	yejF	PMID: 18227269	10.1099/mic.0.2007/011114-0	Efflux pump	protamine, melittin, polymyxin B, HBD-1, HBD-3	Salmonella enterica serovar Typhimurium	Q8ZNJ8
	ysaB	PMID: 25419466	10.3390/antibiotics3040461	Efflux pump	nisin	Lactococcus lactis	A0A089XJX9
	ysaC	PMID: 25419466	10.3390/antibiotics3040461	Efflux pump	nisin	Lactococcus lactis	A0A089XLZ3
	acrA	PMID: 32542649	10.1002/jcp.29874	Multidrug efflux protein	polymyxin B	Proteus mirabilis	A0A1Z1SYP0
protease and peptidase	sepA	PMID: 17176256	10.1111/j.1365-2958.2006.05540.x	Protease	Dermcidin	Staphylococcus epidermidis	P0C0Q3
	sspB	PMID: 28821865, PMID: 30873936	10.1128/microbiolspec.GPP3-0039-2018,doi:10.1038/s41598-017-08046-2	Cysteine protease	LL-37	Staphylococcus aureus	P0C1S6
	degP1	PMID: 28765224	10.1128/mBio.01060-17	Protease	polymyxin B	Sinorhizobium meliloti	Q52894
	SMc03872	PMID: 28765224	10.1128/mBio.01060-17	Putative periplasmic peptidase	polymyxin B	Sinorhizobium meliloti	Q92JS0
	aur (aureolysin)	PMID: 15561843	10.1128/AAC.48.12.4673-4679.2004	Zinc metalloproteinase	LL37	Staphylococcus aureus	P81177
	BMEII0681(bveA)	PMID: 26282427	10.1128/AAC.00792-15	Esterase	polymyxin B	Brucella melitensis	Q8YC51
	degP	PMID: 12356789	10.1093/jac/dkf156	Endopeptidase	Lactoferrin B	Staphylococcus aureus, Escherichia coli	W8UA21
	GelE	PMID: 20713628	10.1128/IAI.01118-09	Gelatinase	LL37	Enterococcus faecalis	Q833V7
	lasA	PMID: 12366839	10.1046/j.1365-2958.2002.03146.x	Metalloproteinase	LL37	Pseudomonas aeruginosa	P14789
	lasB	PMID: 12366839	10.1046/j.1365-2958.2002.03146.x	Elastase	LL37	Pseudomonas aeruginosa	P14756
	mucD	PMID: 21811491	10.3389/fmicb.2011.00159	Periplasmic serine endoprotease	polymyxin B	Burkholderia genus	A0A0E1U924
	ompT	PMID: 22144482	10.1128/IAI.05674-11	Protease	LL37, protamine	Enterobacteriaceae	P58603
	pgtE	PMID: 10869088	10.1128/jb.182.14.4077-4086.2000	Outer membrane protease E	C18G, LL-37, HNP-1, protegrin PG-1	Salmonella enterica Serovar Typhimurium, Shigella flexneri, Yersinia pestis	B5RCM3
	pla	PMID: 18227173	10.1128/IAI.01197-07	Coagulase/fibrinolysin	LL37, HBD-1	Yersinia pestis	A0A0H2YNY1
	ptrB	PMID: 17725560	10.1111/j.1365-2958.2007.05903.x	Protease	PGLa	Escherichia coli MS 79-10	P24555
	sak	PMID: 14707093	10.4049/jimmunol.172.2.1169	Staphylokinase	HNP-1, HNP-2	Staphylococcus aureus	P68802
	SpeB	PMID: 12366839	10.1046/j.1365-2958.2002.03146.x	Cysteine proteinase	LL37	Streptococcus pyogenes	P0C0J0
	SprE	PMID: 28830077	10.1093/femspd/ftx091	Serine protease	LL37	Enterococcus faecalis	Q47809
	zapA	PMID: 15322010	10.1128/IAI.72.9.5159-5167.2004	Metalloprotease	LL37, HBD-1	Proteus mirabilis	Q11137
	zmpA	PMID: 19542010	10.1099/mic.0.028969-0	Serine protease	protamine	Burkholderia cenocepacia	Q2VL23
	zmpB	PMID: 19542010	10.1099/mic.0.028969-0	Zinc metalloprotease	HBD-1	Burkholderia cenocepacia	B4EHF6
	degP	PMID: 28198411	10.1038/srep42483	Periplasmic serine endo-protease	colistin	Klebsiella pneumoniae (ST258)	A0A8G1KJU9
	SAUSA300_1089(lspA)	PMID: 32343547	10.1021/acsinfecdis.0c00112	lipoprotein signal peptidase	LL-37	Staphylococcus aureus (strain USA300)	Q2FHP2
regulation	bceR(barA, ytsA, BSU30400)	PMID: 12890034	10.1046/j.1365-2958.2003.03653.x	Two-components system response regulator	bacitracin	Bacillus subtilis	O34951
	bceS(barB, ytsB, BSU30390)	PMID: 12890034	10.1046/j.1365-2958.2003.03653.x	Two-components sensor kinase	bacitracin	Bacillus subtilis	O35044
	bcrR	PMID: 15388429	10.1128/AAC.48.10.3743-3748.2004	bcr ABD regulation	bacitracin	Enterococcus faecalis	Q5WNW9
	braR(SA2417)	PMID: 21696458	10.1111/j.1365-2958.2011.07735.x	Two-components system response regulator	bacitracin, nisin	Staphylococcus aureus	A0A0H3JNA3
	braS(SA2418)	PMID: 21696458	10.1111/j.1365-2958.2011.07735.x	Two-components sensor kinase	bacitracin, nisin	Staphylococcus aureus	A0A0H3JS31
	mbrC	PMID: 21306428	10.1111/j.1574-6968.2011.02238.x	Transcriptional regulator	bacitracin	Streptococcus mutans	Q8VUH0
	mgtA	PMID: 24256574	10.1111/mmi.12449	PhoP/PhoQ regulator	polymyxin B	Salmonella	P36640
	mgtE	PMID: 24256574	10.1111/mmi.12449	PhoP/PhoQ regulator	polymyxin B	Bacillus subtilis	O34442
	mogR(LMRG_00362)	PMID: 25157076	10.1128/JB.02053-14	Increasing expression of pgdA and pbpX.	lysozyme	Listeria monocytogenes	G2K449
	rcsA	PMID: 12519186	10.1046/j.1365-2958.2003.03318.x	Transcriptional regulatory protein	polymyxin B	Salmonella enterica Serovar Typhimurium	P54698
	rpoN(sigL )	PMID: 9393729	10.1128/jb.179.23.7591-7594.1997	regulation of other genes	mesentericin Y105	Listeria monocytogenes	O08352
	rsmA (ksgA)	PMID: 16622241	10.1128/IAI.74.5.3012-3015.2006	Transcriptional regulator	polymyxin B, colistin	Pseudomonas aeruginosa	Q9I5U5
	sigV	PMID: 20300180	10.1371/journal.pone.0009658	Transcriptional regulator	lysozyme	Enterococcus faecalis	Q6W5B0
	cmk	PMID: 28765224	10.1128/mBio.01060-17	Cytidylate kinase	polymyxin B	Sinorhizobium meliloti	Q92SV4
	phoR	PMID: 28765224	10.1128/mBio.01060-17	Phosphate metabolism	polymyxin B	Sinorhizobium meliloti	Q92SA5
	phoB	PMID: 28765224	10.1128/mBio.01060-17	Phosphate metabolism	polymyxin B	Sinorhizobium meliloti	Q52990
	SMc02219	PMID: 28765224	10.1128/mBio.01060-17	Amino acid-binding periplasmic protein	polymyxin B	Sinorhizobium meliloti	Q92S93
	feuP	PMID: 28765224	10.1128/mBio.01060-17	Transcriptional regulator	polymyxin B	Sinorhizobium meliloti	Q92R91
	feuQ	PMID: 28765224	10.1128/mBio.01060-17	Sensor histidine kinase	polymyxin B	Sinorhizobium meliloti	Q92R90
	SMc02366	PMID: 28765224	10.1128/mBio.01060-17	Transcriptional regulator	polymyxin B	Sinorhizobium meliloti	Q92R88
	SMc02367	PMID: 28765224	10.1128/mBio.01060-17	Sensor histidine kinase	polymyxin B	Sinorhizobium meliloti	Q92R87
	SMc03096	PMID: 28765224	10.1128/mBio.01060-17	Signal peptide protein	polymyxin B	Sinorhizobium meliloti	Q92JV3
	apsS	PMID: 17961141	10.1111/j.1365-2958.2007.05986.x	Sensor histidine kinase	HBD-3, nisin, indolicidin, LL-37, dermcidin	Staphylococcus aureus	T1Y7F5
	colR	PMID: 25505462, PMID: 23459479	10.3389/fmicb.2014.00643, doi:10.1128/AAC.02353-12	Two-components system response regulator	polymyxin B	Pseudomonas aeruginosa	Q93SN1
	colS	PMID: 25505462, PMID: 23459479	10.3389/fmicb.2014.00643, doi:10.1128/AAC.02353-12	Two-components sensor kinase	polymyxin B	Pseudomonas aeruginosa	Q93SN0
	cprR (PA3077)	PMID: 23459479	10.1128/AAC.02353-12	Two-components system response regulator	polymyxin B	Pseudomonas aeruginosa	Q9HZD1
	cprS (PA3078)	PMID: 23459479	10.1128/AAC.02353-12	Two-components sensor kinase	polymyxin B	Pseudomonas aeruginosa	Q9HZD0
	cpxA	PMID: 21149452,PMID: 24096425	10.1074/jbc.M110.200352,doi: 10.1128/AEM.02593-13	Sensor histidine kinase	protamine, magainin 2, mellitin, ApoEdpL-W, polymyxin B	Salmonella typhimurium, Escherichia coli	Q7CPC3
	cpxR	PMID: 24096425,PMID: 21149452	10.1128/AEM.02593-13,doi: 10.1074/jbc.M110.200352	Transcriptional regulatory protein	protamine, magainin 2, mellitin, ApoEdpL-W, polymyxin B	Salmonella typhimurium, Escherichia coli	A0A0F6B9N7
	etk	PMID: 16814990	10.1016/j.resmic.2006.01.003	Tyrosine-protein kinase	polymyxin B	Escherichia coli, Salmonella sp., Pseudomonas aeruginosa	P38134
	graR	PMID: 17502406	10.1128/AAC.00209-07	Response regulator protein	polymyxin B	Staphylococcus aureus	Q5HI09
	graS	PMID: 17502406	10.1128/AAC.00209-07	Response regulator protein	polymyxin B	Staphylococcus aureus	Q2G0D9
	icaR	PMID: 14764110	10.1111/j.1462-5822.2004.00367.x	Biofilm operon icaADBC HTH-type negative transcriptional regulator	LL-37, HBD-3	Staphylococcus epidermidis	Q5HCN2
	mgrB	PMID: 25190723	10.1093/jac/dku323	PhoP/PhoQ regulator	polymyxin B	Klebsiella pneumoniae	A0A097F1M8
	parR	PMID: 20547815	10.1128/AAC.00242-10	Two-component response regulator	polymyxin B	Pseudomonas aeruginosa	Q9I2U3
	parS	PMID: 20547815	10.1128/AAC.00242-10	Two-component sensor kinase	polymyxin B	Pseudomonas aeruginosa	Q9I2U4
	phoP	PMID: 10567263	10.1126/science.286.5444.1561	DNA-binding response regulator, activates outer membrane proteases	polymyxin B, protamine, defensins	Pseudomonas aeruginosa, Salmonella typhimurium, Escherichia coli	G9JL97
	phoQ	PMID: 10567263	10.1126/science.286.5444.1561	Histidine kinase	polymyxin B, protamine, defensins	Pseudomonas aeruginosa, Salmonella typhimurium, Escherichia coli	G9JL90
	pmrB	PMID: 14702327	10.1128/jb.186.2.575-579.2004	Sensor histidine kinase	polymyxin B	Pseudomonas aeruginosa	Q9HV31
	pmrA	PMID: 14702327	10.1128/jb.186.2.575-579.2004	Two-components system response regulator	polymyxin B	Pseudomonas aeruginosa	Q9HV32
	pmrD	PMID: 8206837	10.1128/jb.176.12.3589-3597.1994	Signal transduction protein	polymyxin B	Salmonella typhimurium	P37589
	qseB (pmrA)	PMID: 11929534	10.1046/j.1365-2958.2002.02803.x	Transcriptional regulatory protein	polymyxin B	Parasutterella excrementihominis	F3QP53
	rcsB	PMID: 17010160	10.1111/j.1365-2958.2006.05420.x	Transcriptional regulatory protein	polymyxin B	pathogenic or commensal Enterobacteriaceae species	P58663
	rcsC	PMID: 17010160	10.1111/j.1365-2958.2006.05420.x	Sensor histidine kinase	polymyxin B	pathogenic or commensal Enterobacteriaceae species	P58662
	rcsD	PMID: 17010160	10.1111/j.1365-2958.2006.05420.x	Phosphotransferase	polymyxin B	pathogenic or commensal Enterobacteriaceae species	Q8ZNH2
	slyA	PMID: 15208313	10.1074/jbc.M406149200	Transcriptional regulator	magainin 2, polymyxin B	Salmonella enterica serovar Typhimurium	P40676
	kinG	PMID: 34516250	10.1128/AAC.00921-21	Sensor protein kinase	bacteriocins, daptomycin, gramicidin	Lactococcus lactis	Q9CET8
	fabR	PMID: 28198411	10.1038/srep42483	Transcriptional repressor of cognate genes that involve unsaturated fatty acid biosynthesis	colistin	Klebsiella pneumoniae (ST258)	A0A377XM41
	cpxR	PMID: 28198411	10.1038/srep42483	Response regulator receiver domain of envelope stress response two-component system	colistin	Klebsiella pneumoniae (ST258)	A0A8F3F0U1
	llrG	PMID: 34516250	10.1128/AAC.00921-21	Two-component system regulator	bacteriocins, daptomycin, gramicidin	Lactococcus lactis	Q9CET7
	pmtR(ytrA)	PMID: 32117132	10.3389/fmicb.2020.00103	Transcriptional regulator, GntR family	melittin	Staphylococcus aureus	W8UWD7
	rpoA	PMID: 32117132	10.3389/fmicb.2020.00103	Transcription, DNA-templated	pexiganan	Staphylococcus aureus	A0A7U4CHE4
	NMB0594	PMID: 15173178	10.1074/jbc.M401433200	Histidine kinase	polymyxin B	Neisseria meningitidis	Q9K0K1
	NMB0595	PMID: 15173178	10.1074/jbc.M401433200	DNA-binding response regulator	polymyxin B	Neisseria meningitidis	Q7DDM6
	SAUSA300_0645(graR)	PMID: 32343547	10.1021/acsinfecdis.0c00112	DNA-binding response regulator	LL-37	Staphylococcus aureus (strain USA300)	Q2FIY0
	SAUSA300_0646(graS)	PMID: 32343547	10.1021/acsinfecdis.0c00112	Sensor histidine kinase	LL-37	Staphylococcus aureus (strain USA300)	Q2FIX9
	SAUSA300_1308(arlR)	PMID: 32343547	10.1021/acsinfecdis.0c00112	DNA-binding response regulator	LL-37	Staphylococcus aureus (strain USA300)	Q2FH23
	SAUSA300_1865(vraR)	PMID: 32343547	10.1021/acsinfecdis.0c00112	DNA-binding response regulator	LL-37	Staphylococcus aureus (strain USA300)	A0A0H2XGC9
	vraR	PMID: 23070169	10.1128/AAC.01651-12	Two-components system response regulator	vancomycin,daptomycin,ovispirin-1, bacitracin	Staphylococcus aureus	Q7A2Q1
	vraS	PMID: 23070169	10.1128/AAC.01651-12	Two-components sensor kinase	vancomycin,daptomycin,ovispirin-1, bacitracin	Staphylococcus aureus	Q99SZ7
	bvrR	PMID: 16077108	10.1128/JB.187.16.5631-5639.2005	Two-components system response regulator	polymyxin B	Brucella abortus	O67996
	bvrS	PMID: 16077108	10.1128/JB.187.16.5631-5639.2005	Two-components sensor kinase	polymyxin B	Brucella abortus	O68164
	ciaH(arlS_3)	PMID: 19114476	10.1128/JB.01216-08	Two-components sensor kinase	mCRAMP, polymyxin B	Group B Streptococcus	A0A0H1T9I8
	ciaR	PMID: 19114476	10.1128/JB.01216-08	Two-components system response regulator	mCRAMP, polymyxin B	Group B Streptococcus	R4Z8M6
other	crtOPQMN	PMID: 16009720,PMID: 16020541, PMID: 16861688	10.1084/jem.20050846, doi: 10.1074/jbc.M505070200, doi: 10.1128/IAI.00204-06	Production of carotenoids	HNP-1, thrombin-induced platelet microbicidal proteins (tPMPs), polymyxin B	Staphylococcus aureus	Q53588
	lytA	PMID: 26924467	10.1038/ncomms10859	Capsule shedding	LL-37	Streptococcus pneumoniae	P06653
	mig-14	PMID: 12029036	10.1128/jb.184.12.3203-3213.2002	Binding inhibition	polymyxin B, protegrin-1	Salmonella enterica serovar Typhimurium	A0A0H3NGQ6
	ompA	PMID: 19015361	10.1128/AAC.00657-08	Capsule production	protamine, HNP-1, polymyxin B	Klebsiella pneumonia	P24017
	lin0359	PMID: 22773791	10.1128/JB.00801-12	By binding to the target receptor of the mannose phosphotransferase system component	pediocin PA-1	Listeria innocua	Q92EU9
	pmrE(udg pagA)	PMID: 12438352	10.1128/iai.70.12.6770-6778.2002	UDP-glucose dehydrogenase	polymyxin B	Salmonella enterica Serovar Typhimurium	Q04873
	ponA	PMID: 17057092	10.1128/IAI.00895-06	Penicillin-binding protein PBP1a	HNP-1, LL-37, cathelin-related antimicrobial peptide	Streptococcus pneumoniae	Q04707
	somA	PMID: 12675799	10.1046/j.1365-2958.2003.03455.x	Binding inhibition	polymyxin B	Salmonella enterica serovar Typhimurium	Q93ED5
	spaI	PMID: 15659659	10.1128/JB.187.3.822-828.2005	Attached to the outside of the cytoplasmic membrane	subtilin	Bacillus subtilis	E0U281
	trkA	PMID: 14742502	10.1128/IAI.72.2.629-636.2004	Potassium transport	protamine, polymyxin B	Vibrio alginolyticus	P39448
	uppP	PMID: 23460607	10.1093/jac/dkt048	Undecaprenyl pyrophosphate phosphatases	bacitracin	Enterococcus faecium	A0A1T4JDX3
	SM_b21418	PMID: 28765224	10.1128/mBio.01060-17	NDP-hexose 3-C-methyltransferase	polymyxin B	Sinorhizobium meliloti	Q92U91
	maf	PMID: 28765224	10.1128/mBio.01060-17	Putative septum formation inhibitor	polymyxin B	Sinorhizobium meliloti	Q92S22
	SMc04185	PMID: 28765224	10.1128/mBio.01060-17	Glycosyltransferase	polymyxin B	Sinorhizobium meliloti	Q92NY8
	SMc04184	PMID: 28765224	10.1128/mBio.01060-17	Hypothetical protein	polymyxin B	Sinorhizobium meliloti	Q92NY7
	SMc03100	PMID: 28765224	10.1128/mBio.01060-17	Hypothetical protein	polymyxin B	Sinorhizobium meliloti	Q92LP2
	SMc03097	PMID: 28765224	10.1128/mBio.01060-17	Hypothetical protein	polymyxin B	Sinorhizobium meliloti	Q92LN9
	cspA	PMID: 12874306	10.1128/IAI.71.8.4304-4312.2003	Cold shock protein	Human Cathepsin G	Staphylococcus aureus	Q2FYN2
	emm1	PMID: 20375578	10.1159/000203645	M protein	LL37	Group A Streptococcus pyogenes	Q10372
	hemB	PMID: 24717245	10.1038/jid.2014.176	Delta-aminolevulinic acid dehydratase	LL-37, HBD-2, HBD-3, lactoferricin B, Protamine, colistin	Staphylococcus aureus	P0C1R9
	mptA	PMID: 12177330	10.1099/00221287-148-8-2361	Mannose-specific phosphoenolpyruvate-dependent phosphotransferase system system	class IIa bacteriocins	Listeria monocytogenes	Q7BC72
	mptC	PMID: 12177330	10.1099/00221287-148-8-2361	Mannose-specific phosphoenolpyruvate-dependent phosphotransferase system system	class IIa bacteriocins	Listeria monocytogenes	Q7BC71
	mptD	PMID: 12177330	10.1099/00221287-148-8-2361	Mannose-specific phosphoenolpyruvate-dependent phosphotransferase system system	class IIa bacteriocins	Listeria monocytogenes	Q7BC70
	pilB	PMID: 18198218	10.1096/fj.07-093963	Type IV pilus biogenesis protein	cathelicidins, polymyxin B, mCRAMP	Streptococcus agalactiae	A0A0B7GP99
	porB	PMID: 26002321	10.1016/j.bbamem.2015.05.006	Porin	polymyxin B	Neisseria meningitidis	P30690
	sic	PMID: 12621031	10.1074/jbc.M301995200	Streptococcal inhibitor of complement	LL37, alfa-defensine	Streptococcus pyogenes	Q54958
	tatA	PMID: 21149452	10.1074/jbc.M110.200352	Sec-independent protein translocase protein TatA	protamine, magainin 2, mellitin	Salmonella typhimurium	P0A2H3
	tatB	PMID: 21149452	10.1074/jbc.M110.200352	Sec-independent protein translocase protein TatB	protamine, magainin 2, mellitin	Salmonella typhimurium	P57048
	tatC	PMID: 21149452	10.1074/jbc.M110.200352	Sec-independent protein translocase protein TatC	protamine, magainin 2, mellitin	Salmonella typhimurium	P69423
	yqjA	PMID: 15225317	10.1111/j.1365-2958.2004.04107.x	General envelope maintenance protein	magainin 2	Salmonella enterica serovar Typhimurium	E8XBF4
	RH201207_02818	PMID: 28198411	10.1038/srep42483	Hypothetical protein	colistin	Klebsiella pneumoniae (ST258)	A0A0E1C909
	rnhA	PMID: 28198411	10.1038/srep42483	Ribonuclease H, endonuclease that specifically degrades the RNA of RNA-DNA hybrids	colistin	Klebsiella pneumoniae (ST258)	A0A6G4T744
	dedD	PMID: 28198411	10.1038/srep42483	Putative cell division associated protein	colistin	Klebsiella pneumoniae (ST258)	A0A8B4UZ60
	sdhD	PMID: 28198411	10.1038/srep42483	Putative succinate dehydrogenase complex subunit	colistin	Klebsiella pneumoniae (ST258)	A0A0V9SNK6
	hupA	PMID: 28198411	10.1038/srep42483	Transcriptional regulator HU subunit alpha	colistin	Klebsiella pneumoniae (ST258)	A0A7X1HSH8
	yhcB	PMID: 28198411	10.1038/srep42483	Ubiquinol oxidase subunit III	colistin	Klebsiella pneumoniae (ST258)	A0A331JAQ8
	gspA(rfbD)	PMID: 28198411	10.1038/srep42483	Hypothetical protein	colistin	Klebsiella pneumoniae (ST258)	A0A486NER0，Q48485
	fkpA	PMID: 28198411	10.1038/srep42483	FKBP-type peptidyl-prolyl cis-trans isomerase	colistin	Klebsiella pneumoniae (ST258)	A0A8G1KJ80
	RH201207_05041/42	PMID: 28198411	10.1038/srep42483	Hypothetical lipoprotein	colistin	Klebsiella pneumoniae (ST258)	S4WTE1
	tagA	PMID: 28198411	10.1038/srep42483	Hypothetical lipoprotein	colistin	Klebsiella pneumoniae (ST258)	A0A377WEW3
	cysC	PMID: 28198411	10.1038/srep42483	Putative adenylyl sulfate	colistin	Klebsiella pneumoniae (ST258)	A0A8A8GYU2
	ydgA	PMID: 28198411	10.1038/srep42483	Hypothetical protein	colistin	Klebsiella pneumoniae (ST258)	A0A486UK47
	RH201207_01572	PMID: 28198411	10.1038/srep42483	Putative ECA polymerase	colistin	Klebsiella pneumoniae (ST258)	G9G286
	fre	PMID: 28198411	10.1038/srep42483	FMN reductase	colistin	Klebsiella pneumoniae (ST258)	A0A377XHS8
	mrcB	PMID: 28198411	10.1038/srep42483	penicillin binding protein 1b	colistin	Klebsiella pneumoniae (ST258)	A0A2X3ERP0
	miaA	PMID: 28198411	10.1038/srep42483	Putative tRNA delta(2)-isopentenyl-pyrophosphate transferase	colistin	Klebsiella pneumoniae (ST258)	A0A486TPA3
	envC	PMID: 28198411	10.1038/srep42483	Septal ring factor EnvC	colistin	Klebsiella pneumoniae (ST258)	A0A898GK52
	ftsX	PMID: 34516250	10.1128/AAC.00921-21	cell division	bacteriocins, daptomycin, gramicidin	Lactococcus lactis	A0A3N6L3I7
	namA	PMID: 32117132	10.3389/fmicb.2020.00103	NADPH dehydrogenase activity	melittin	Staphylococcus aureus	A0A380DLZ6
	SAUSA300_0186(argC)	PMID: 32343547	10.1021/acsinfecdis.0c00112	N-acetyl-gamma-glutamyl-phosphate reductase	LL-37	Staphylococcus aureus (strain USA300)	Q2FK78
	SAUSA300_0394	PMID: 32343547	10.1021/acsinfecdis.0c00112	FAD/NAD(P)-binding Rossmann fold superfamily protein	LL-37	Staphylococcus aureus (strain USA300)	A0A0H2XHY2
	SAUSA300_0829(lipA)	PMID: 32343547	10.1021/acsinfecdis.0c00112	Lipoyl synthase	LL-37	Staphylococcus aureus (strain USA300)	Q2FIE9
	SAUSA300_0988(trkA)	PMID: 32343547	10.1021/acsinfecdis.0c00112	Potassium uptake protein	LL-37	Staphylococcus aureus (strain USA300)	A0A0H2XI70
	SAUSA300_1036	PMID: 32343547	10.1021/acsinfecdis.0c00112	RNA methyltransferase	LL-37	Staphylococcus aureus (strain USA300)	A0A0H2XGX1
	SAUSA300_1037(pheS)	PMID: 32343547	10.1021/acsinfecdis.0c00112	Phenylalanyl-tRNA synthetase subunit alpha	LL-37	Staphylococcus aureus (strain USA300)	Q2FHU3
	SAUSA300_1097( pyrF)	PMID: 32343547	10.1021/acsinfecdis.0c00112	Orotidine 5’-phosphate decarboxylase	LL-37	Staphylococcus aureus (strain USA300)	Q2FHN4
	SAUSA300_1228(thrB )	PMID: 32343547	10.1021/acsinfecdis.0c00112	Homoserine kinase	LL-37	Staphylococcus aureus (strain USA300)	Q2FHA3
	SAUSA300_1255( mprF)	PMID: 32343547	10.1021/acsinfecdis.0c00112	Oxacillin resistance-related FmtC protein	LL-37	Staphylococcus aureus (strain USA300)	A0A0H2XI50
	SAUSA300_1336	PMID: 32343547	10.1021/acsinfecdis.0c00112	Hypothetical protein	LL-37	Staphylococcus aureus (strain USA300)	A0A0H2XGS0
	SAUSA300_1465	PMID: 32343547	10.1021/acsinfecdis.0c00112	2-oxoisovalerate dehydrogenase, E1 component, beta subunit	LL-37	Staphylococcus aureus (strain USA300)	A0A0H2XEF1
	SAUSA300_1469(argR)	PMID: 32343547	10.1021/acsinfecdis.0c00112	Arginine repressor	LL-37	Staphylococcus aureus (strain USA300)	Q2FGL3
	SAUSA300_1503	PMID: 32343547	10.1021/acsinfecdis.0c00112	Putative competence protein ComGB	LL-37	Staphylococcus aureus (strain USA300)	A0A0H2XFN2
	SAUSA300_1867	PMID: 32343547	10.1021/acsinfecdis.0c00112	Conserved hypothetical protein	LL-37	Staphylococcus aureus (strain USA300)	A0A0H2XHE4
	SAUSA300_1898	PMID: 32343547	10.1021/acsinfecdis.0c00112	Conserved hypothetical protein	LL-37	Staphylococcus aureus (strain USA300)	A0A0H2XFB5
	SAUSA300_1962	PMID: 32343547	10.1021/acsinfecdis.0c00112	PhiPVL ORF39-like protein	LL-37	Staphylococcus aureus (strain USA300)	A0A0H2XGG0
	SAUSA300_1967	PMID: 32343547	10.1021/acsinfecdis.0c00112	Conserved hypothetical phage protein	LL-37	Staphylococcus aureus (strain USA300)	A0A0H2XGV9
	fabY(PA5174)	PMID: 28299285	10.3389/fcimb.2017.00059	Beta-ketoacyl-[acyl-carrier-protein] synthase	lysozyme, vancomycin, ceftazidime	Pseudomonas aeruginosa	Q9HU15
	SM_b20563	PMID: 28765224	10.1128/mBio.01060-17	Hypothetical protein	polymyxin B	Sinorhizobium meliloti	Q92W05
	SMc00354	PMID: 28765224	10.1128/mBio.01060-17	Hypothetical protein	polymyxin B	Sinorhizobium meliloti	Q92ST9
	SMc00859	PMID: 28765224	10.1128/mBio.01060-17	Hypothetical protein	polymyxin B	Sinorhizobium meliloti	Q92RL9
	SMc00020	PMID: 28765224	10.1128/mBio.01060-17	Hypothetical protein	polymyxin B	Sinorhizobium meliloti	Q92KJ7
