# Supplementary material for: Analyzing resistome in soil and Human gut: a study on the characterization and risk evaluation of antimicrobial peptide resistance
Source: Front Microbiol. 2024 Mar 25;15:1352531. doi: 10.3389/fmicb.2024.1352531 (PMC10999558; doi:10.3389/fmicb.2024.1352531)
Supplement: Supplementary file 2 [file Table_2.xlsx]

## Sheet: Sequences of inserts
Name of insert	Sample	AMP	Sequence	Length of sequence (bp)
SCST1	Soil	colistin	GGGGGGTAACAAGGAGTGCCAGCTTGCATGCCTGCAGGTCGACTCTAGAGGATCCGCGGGATCGCTCGCGATCTGGTTGCACTGGAAGACCGAGAGCATGAAGTCGGGGTCGACGAACGGCGTCCACGACCAATGGAAGAGGTCGTAGTCGCCCTTCCCGATGACCTCGGTGAGCTTGCTCTCGTTCATCAGCTCGTACGTGACCGCGATGCCGATGTCCTCGAGCCACCCCTTGGCGAAGTCCGCGATCGGCTTCGCGACCTGGCTGTCGGTTCGAACGGCGAACACGAAGTTCAGGGGATCGCCGCCACCCGGCATCTCACGGACGCCGTCATTGTCCGTGTCGGCGTAGCCGGCGTCGTCGAGGATCTGATTCGCCTTCGCGAGGTCGAACGTGTA…	995
SCST2	Soil	colistin	GGGAGGTACAACGGAGTGCCAGCTTGCATGCCTGCAGGTCGACTCTAGAGGATCCCGGCCGTTACAGGCCCTCTCCCGGATGTCCCCATCCCCACCCCTTCCCCCTCCCCTTGAAAGGGAGGGGAAATGTACAGCGCGGAAATGGTCAAGAAACCATTTCCGCGAAATATGATGGGGGGCCTGATCGCGATCTGTCCGGTGCTCGGCATCATCGCCATGGCGATGAGCCTGTCGCACCTCGTTCCCATAGTCACCTCGATCGCGCTCGACGACGGTACGACCCGGGTGTTCGCGGGATCGATGGCGCTCAATTTCGCCGTGGGCTGCGCGGCCTGGCTGACCACCCGCCGCTACCGCCGCGAATTGCAGTTGCGCGAAGGCATGGTCCTCATCACCCTG…	1853
SPB1	Soil	polymyxin	TGGGGGTTACAAGGAGTGCCAGCTTGCATGCCTGCAGGTCGACTCTAGAGGATCCATGCCCGTGATTATCTTCATCAGTGTCATCGCTACTTTGGCTTCGTTGATCGCCTTCATACGGACACCGATCCGCGTTGGAGTTACGCAGTAATAATTCCATTGCGTGTTCTTCGCACGCAGTGGTGTATTGGTACAATCCCTCGCATGATTCGCCGCATCCATTGCTACATACTTCTAACTTTATTGCTCGCATCCTGCTCCCCGGCAACCATTACGCCCTTCCCCAGCTACGATCCCTTCGCCCCAGTGTCAGGACAACCTATTACACCCGCGCCCATTCAACCCGGTGAAATTATCCAACCGACAAAGACACCATCTGGACCGACGCCGACGCGCGCGCCG…	1104
SPB2	Soil	polymyxin	GGCGGTACGAGGAGTGCCAGCTTGCATGCCTGCAGGTCGACTCTAGAGGATCCCGCCAGCTCAAGGGACTCGTCGGAGGGCTTCGCACAGCCGCAGCATAGAAGTTCCTACTGAACGCAGGGAGTGCCGAGCTCCGGGACAGGCTTGTCGACCTTGACTCGGTGATCGAGGTTGGCAACCCGGACGGTGACTTCACGCACGAAGTTCGCGACTCGATTCAAGTGCTCGTAATCGACGTACTCCACTTCGTCCGTCACCTGGTGGTAATCCGGATGCAGTCCGGTCGTGAAAAAGGTGATCGGAATGCCGAAGCGGGCGTAGTTGTAGTGGTCGCTGCGGCAGTAGATCCGCTCGGGGTGACCGTTCGTGTCGTACTGGAAGTCGAACTTGAACGGACGC…	1330
SIB1	Soil	Iseganan	TCGCTGCGCAGCCGGCGGATCAGGGGTGCGCCCCCGTCCGTGCCGATGCC GAACCGCGCCGTCGAGTCGGCGGCATCGCGGTCGGTGACCACCACATCCG GACCCAGCTCGCCCGCCGTGCTCACCAGCATCACGTACTCGAGGGGCCTC GTGGCCCGCGCCGCATCCGACCAGTGGACGCCGATCGCGCCGCTGCGCAG CTCGTCCCAGCGGGAGGCGTCGGGTGAGAGGTAGAACGGCACGTAGTCCG CGACCGACGCGCCATCGACGACCTCGACACTCGCCCGGAGCTCGCGCGTC GTCGCCGACGAGACGTCGACGGCAGGCGTCACGCCGGCCCGCAGGGCATT GTCCGACAGGATCGCGGGCAGGTTCTGCTCGTGCGTCACGTG…	1414
SIB2	Soil	Iseganan	AGGCGCGGCGCGAGCAGCTCGCAAGCACATCGCGATCGGCCTGTCGGCGC TGCTGCTCGCGCACCGCGCGGAGATCGAGCACGCCGACCCGCATCGCGCG GTGGGCTTCGCGCTGATGATGGTCCTCGGCTCGCTCGAGCACACGATCCT GTTCGGCGAGCTGCGCTCCGGCGCGTTTGCGTGGACCGACGACGACCTGT CCACGGAGCTCGCGCGTGCGTTCCTCGCCTACCTGGTCGTCCCGACGCGC CCCACCTAGGAGAGTCCGATGGAAGCGATGACCCAGTTCCACCCGAGCGA CGGCCGCGCGATCGAGCGCATCGAGGTCCCGCAGAGCCTCGTCTACAACT GGGAGTATGCGAGCCCGCGCGCGCGACTCTCGCGGCTGTACG…	1060
SGQ1	Soil	melittin	GGGGTAAAACAAACGAGTGCCAGCTTGCATGCCTGCAGGTCGACTCTAGAGGATCCCGGAAGAATGGCGGCGAGCGGGCGGGCGTGCTGATCGGCTCCGACTACCTGGGTTACGGCGGACGCTTTCACCAACGTTCAGCCTGACGACCCCGTCTCCGATTGTCAAGAGACGCGGGTGCGCAGGCGCAGACGATCGGCCGCCCGCCCCGTGTGGGGACCGCGCGCGTTTGACACCTGCGCCGTTCGGGTTTATATAGCTCAGGGACTGGAGCCCACAATTGATGCGATACCAGGGAAAACTGTTCGGGGTGGCGGCCGCCTTTTTGATCGCCGGCGGCGTGCTGTCGTCTTTCGTCATGCAAGCGCAGGGGAAGCCCGACGCGGGCGCGCGTATGCCCGA…	996
SGQ2	Soil	melittin	GGCGGGTAACGAGGAGTGCCAGCTTGCATGCCTGCAGGTCGACTCTAGAGGATCCGCGTCTTGCTGTCCATCATCTCCTTGGGGATCACCTTGTTGACGATCTTCTCGGTGATGTCCTCGCGGAGCGTGTCGTTCGTGACGGTGGGGCTGTGCTGCGTGGAGACGACGACCGTGTCGACGCGGACCGGGCGGCCGTTGTCGTACTCGATCGAAACCTGCGACTTGCCGTCGGGCCGGAGGTAGTCCATCGACTGATCGCGGCGGCGTTCCGAGAGGCCCTTCACGAGCTTGTGCGCGAGCATGATCGGCATCGGCATCAGCTCGGGCGTCTCGGTGCAGGCATACCCGAACATGAGGCCCTGGTCGCCGGCGCCGCCCGGATCGACGCCCTGCGCGATG…	1157
SSA1	Soil	Cathelicidin-DM	GGGGGTAACGAGGAGTGCCAGCTTGCATGCCTGCAGGTCGACTCTAGAGGATCCCCCGAATCCGGTCGTTGCTCCGTTCGTCGCCGTCCACGCTGACGGTGACGATCACCTGAGCAGGCGTCTGCTTCACCAGGCGCGACACCACGGAGATCACTCTGTCGGTCAGAAACCCATTGGTCGGAAAGTGCAGGATCGCGAGCCTGGTCCATTCCCGTGCGACCGCACCGAAAAACTCCTCGATGTCCGCGCGCAGGAAGATCTCGCCTCCAGTGACGTCCAACCAGGCGACGTCTCGGTTCTGGGCGGCAAACGCCAGCAGTTCGGCCGTCGTCAACTCTCCGGTGGGCCTCTTCTTCCAGATGTTGCACGTGCGACAACGGTAGTTGCAGCGGTAGGTGA…	1133
SSA2	Soil	Cathelicidin-DM	ATACATTCGAGCTCGGTACCCGGGGATCCGGCAGACCGCGCCGGGCCGCCTCGTGGTTGAGGGAAAGGGCTTCAAGGGTCTGCGGCAGGCTTCGACGACGCTCGATGCCGCCAACTCCGGAACGACCATGAGGCTGCTGGCGGGTGTCCTCGCCTCGTTGCCGTTTCGAACGGTCATCAACGGTGACGCATCGCTGGCGCGACGACCGATGCGGCGTGTGATGGAGCCGCTGATGGCAATGGGCGCGCGGATCTCAGCCAGGGATGGCCGTCCACCGCTGACCATCGACGGCGCACGCCTCCACGCCATTGCCCATCGCCCCGAGGTGCCGAGCGCACAGGTGAAGAGCGCGGTTCTCCTCGCCGGACTCCAGGCCGACGGCGAGACGAGCGTGATCGA…	2367
FCST1	Human gut	colistin	GGCGGTAGGAAGGAGTGCCAGCTTGCATGCCTGCAGGTCGACTCTAGAGGATCCCCGGGTACCGAGCTCGAATTCCACCGGAAAATGATTGGCTTCAATCATGTACTTCGTATAGGTAAACATGAAGTTACTGTCCGTCTTCAGGTGTACCAGTCCGTCCGGAACCAGGAAACGGCGGTAACGGTTCATAAAATAGGTAGATGTCAGTCGCTTAGTCGCTTTTTTCATCTGAGGGTCCGAGAAAGTCAGCCAGATTTCGCTTACCTCTCCCGGGGCAAAGAAACGGTCGATAATTTCAATGTTCGTCCGCAAAAAGGCTGCGTTTGTCAATCCTTCCTTCAATGCATCGGTCGCTCCGGTCCACATACGCGCTCCCTTAATGTCGACCCCTATAAAGTT…	3305
FCST2	Human gut	colistin	ATTAAGTTGGGTAACGCCAGGGTTTTCCCAGTCACGACGTTGTAAAACGACGGCCAGTGCCAAGCTTGCATGCCTGCAGGTCGACTCTAGAGGATCCCCGGGTACCGAGCTCGAATTCTGTTTTTATGATTTGCTTGAGTGCCTTTTGCGTGTTTGTGCTATCTTGCACAAGGGATCGTTCGTTCTTTTTGTAAGCAATCACGTGTCTATTCAAATTATTCTTTTCCTGTAAGAGGAATTTTTGGCAGGTCGGTGCGATCACCGAATTGCTGTACACCCGGTTTATGCTACTTTTATCCGGTTGGGACGACAAGTTCTTCAAGTAAAAGGTTGTCAGGAACGAGAGTACCGCGACCGCAGAAATATAAAGAATGCTCTTGCTATGTCTTCTAACATTGA…	1003
FPB1	Human gut	polymyxin	GGGGTACACGGTATGCAGCTTGCATGCCTGCAGGTCGACTCTAGAGGATCCCCGGGTACCGAGCTCGAATTCCTCGGCACGTTCTTGCTGGTGTTCGTAATCCTGGCCATCGGCAACGAACAGAACACCCCCGAAATCGGGATGGGAAGCCTCGGAAGCCTGCCCGTGACGATGCTCATCATGGCCATCGGCATGTCGCTGGGCGGCACGACGGGCTATGCCATCAACCCGGCGCGCGACCTGCCTCCGCGTGTGGCCCACAGCATCCTGCCCATCAGGGGGAAGGGCACGAGCGGGTGGGGTTACAGCTGGGTGCCCGTGCTGGGCGCACTCGCCGCAGGAGCGATCTACGGCTGCATCTACATCTGCAGCTGACCCGGATCGCAAATCCGGACACAA…	1267
FPB2	Human gut	polymyxin	GGGCGTTACAACGGAGTGCCAGCTTGCATGCCTGCAGGTCGACTCTAGAGGATCCCCGGGTACCGAGCTCGAATTCTCTGTGAATGGGCAGACCAAACGAATTGCGCCCATATCTCTACCGGGCATTATTGCAGACTGGAAGAACGGAAGGGAAAACTGTATATAGTAGCGGGAGATGACCAGACAAAAGACCAATCCTATTTTCTATGGAAACTTCCTCAGGAGATACTTCAACGTTTTCTCTTTCCACTGGGAACTTATACCAAGCAGGAGGTACGGGAATATCTCCGACAAAAAGGATTCGAAGCGAAAGCCCGTGGAAGTGAAAGTATGGAAATCTGCTTTATAGAAGGGGATTACCGAAACTTTCTGCGTTCGCAATGCCCGGATATTGACACC…	2630
FIB1	Human gut	Iseganan	CTACGGCTTACGAGCTATCTATAATGGTTATGTACAGACCAATGGCATGACTCCGCAGGCTGCCAATGTAGCTGCAAACAATACTTTGCTTTCTGCTGGAAATGGTGGTGTAGGTTATCAGATTTATACAGTACCTGAAGGTCAGTTGCTGATTGGTAGCAACGGTTTGCTGAACCCGAATGCTACATTGGGCTATACAGATGAATATGGATATTATTATACTCCGGATAACTGGGCTGATGAAACATTTAGAACATCTCTTCGTCAGGAATATAACTTGAATGTGTCTGGCGGTAACGATAAGTCTACTTTCTACATGGCTTTCGGCTATTTGGATGATCAGGGTGTAATTGAAGGTTCTGGTTTGACTCGTTTCAGCGGTCGTTTGAAGGGTGACTA…	1054
FIB2	Human gut	Iseganan	GTGACGTCCATCATCCCGCTGCCCCTCGACTTGCATGTGTTAAGCCTGTAGCTAGCGTTCATCCTGAGCCAGGATCAAACTCTTCATTGTAAAATATTTTCTTACTCTTTCGAGTATTGTTTTCTCTGTTCAGGAAACCGATTTTTATTTTTCTTGATTGTCAAGAATCATTGACGGTTGTCTTCCGTTCATCCTATACATTATTTATTATATACAGGACTACTTCTTGTACTACATCCTAGTCTGTTTATCTAAAGTCTTTCAAAGAACTATCTTTTCTTTCAAGCTCCCGTTTCAGCGGGAAAGCGTTTGCAAAGGTAAGACGTTTTTTTGTAACCTCCAAATTTTTTCGAAAGTTTTTTTTGAAAAAATTTTTCAGAAGGTTTCAAGAAGGCGTGC…	2718
FGQ1	Human gut	melittin	CCTTCCGGCACTCCGGTCTCCATCGCACAGAGTGAACTTTACCTTTCCCG CATTTATTTGGAACAAGGACAGACGGACAGTGCCTTCCATTACATCAACA ACGCCATCTGCCAAAATTTGCCGAGAAAGGAAACTGCCGCCTTACACCTT CAGAAGGGCTACATTTTTGCCTTTCTTCTGCAAGCTGACTCGGCCACGCA TCACATCCTGCCTTTTTTACCTGATGCCTCCTTAAAACAACGCACAGAAG CTTACCGTCGTCTATTCGAAATGTACGGAAAGAAACAGAATGAGAAACAG GAAAACATCTACATGCGAAAATACATTCTGTCGCATGACTCGCTGAGTGC CGAACGAAAGGAAATGGTCATCGAAAAGATACAAGATATGCA…	3141
FGQ2	Human gut	melittin	GGGAGTAAGGACGGCGTGCCAGCTTGCATGCCTGCAGGTCGACTCTAGAGGATCCCCGGGTACCGAGCTCGAATTCACTCCCGGTCATCACCCCGTGAATGAGCGGGCGGCGGAAGAGCTCGCGGAGTACTTTGACGGAAAGAGAAAGGTGTTTGACCTTCCGCTGATCTACTACGGGACCGAGTTCCAGAAGAAAGTCTGGCAGGTGCTGGAAGCGGTTCCCTATGCGACCACCACCACGTATCGGGAGCTCGCGATGCGGCTCCGGATGCCGCAGTCAGCTCGCGCGGTCGGGGCCGCGGTCGGGCTGAATCCGTTTGCCGTGATTGTGCCGTGCCACCGGGTGCTTGGAACAGACGGAAGCCTCACCGGGTACGACGGGGGCTTTGCCGCGAAGAA…	1006
FSA1	Human gut	Cathelicidin-DM	GCAGCTTGCATGCCTGCAGGTCGACTCTAGAGGATCCCCGGGTACCGAGC TCGAATTCCTTGGTTGCTGTGGGCAATGACCCTCAACCGAACCGTTCATG GCAGATTCCTTCGCTGGTATTTGAGGGAGTCGACTTCAGCGGATTATAAT GCTAGTTCAACATCAGGCTCATATATGGGCTTGATGTTGCAAATATTTTT TCGGTGAGTTCACCGATTGTAAGTGCCAAGTGGCTGCCCGGCAGACGCTT GGCACTATTCATATATTTACCATTGTTCAGGTAGTAGTAGCCGTTATTGG CACTGACCTGCTCATCGGTGAGATGAATGCTGAGTTCCAGTTCCGGATGG GCCGTAGCATAGAGTTGCAGCATGGTTTTGGCATTGATGATG…	2731
FSA2	Human gut	Cathelicidin-DM	GTGCCAGCTTGCATGCCTGCAGGTCGACTCTAGAGGATCCCCGGGTACCGAGCTCGAATTCTATCAGGCGGATATCGACATCATCGGTGACGGCAAGCTGGACATCACCAACGAGGCGGAGATCCCCTCCATCATCTATCAGACCTTCTCCACTCTGGGACTGAAGCGGTTCCAGATCCGGGTGAACAACCGGAAGATCCTGAACGGCTTCTACGCCATGCTGGGCCTGACGGAGAAATCCGCCGACGTGATGCGGACGGTAGACAAGCTGGATAAGATTGGTCCCGAAAAGGTAAAAACCATTCTGGTAGAGGATTTCGCCGTCAGTGAGAGCGACGCCGACGAGATCTTGAAGTTCATCGCCATCAAGGGCAGCAATGCAGAGGTCCTGACGGCGCT…	3975
