# Supplementary material for: Analyzing resistome in soil and Human gut: a study on the characterization and risk evaluation of antimicrobial peptide resistance
Source: Front Microbiol. 2024 Mar 25;15:1352531. doi: 10.3389/fmicb.2024.1352531 (PMC10999558; doi:10.3389/fmicb.2024.1352531)
Supplement: Supplementary file 3 [file Table_3.xlsx]

## Sheet: Description
Table S3 - Identification of known AMP resistance genes on metagenomic contigs of soil and human gut
Header	Description
ORF name	Details of ORFs predicted on the metagenomic contigs
Uniprot ID	UniProt ID of the known resistance gene
Resistance mechanism	Functional category of the resistance according to known resistance mechnisms
Gene name	Name of the annotated gene
Detailed resistance mechanisms	Description of resistance mechanism based on UniProt or reference
AMPs in references	Antimicrobial peptides which the gene conferred resistance in the cited reference
Species	Species in which the gene conferred resistance
Sample	Where the annotated ORF came from in our study
AMP used for selection	Antimicrobial peptides used for selection in our study

## Sheet: List
ORF name	Uniprot ID	Resistance mechanism	Gene name	Detailed resistance mechanisms	AMPs in references	Species	Sample	AMP used for selection
FCST_ORF1_NODE_130_length_2579_cov_1064.83:1596:2576_unnamed_protein_product,_partial	P58662	Regulation	rcsC	Sensor histidine kinase	polymyxin B	pathogenic or commensal Enterobacteriaceae species	Human gut	colistin (CST)
FCST_ORF1_NODE_185_length_2320_cov_4130.66:132:1136_unnamed_protein_product	A7LXW1	Modifications in membrane/cell wall structure	BACOVA_02677	LPS modifications	polymyxin B	B. ovatus	Human gut	colistin (CST)
FCST_ORF1_NODE_405_length_1592_cov_6503.32:58:840_unnamed_protein_product	P52002	Transport systems and efflux pumps	mexB	Efflux pump	colistin	Pseudomonas aeruginosa	Human gut	colistin (CST)
FCST_ORF1_NODE_446_length_1495_cov_8894.82:738:1493_unnamed_protein_product,_partial	W9B4M6	Transport systems and efflux pumps	acrB	Efflux pump	polymyxin B, human neutrophil peptide-1,human beta-defensin 1, human beta-defensin 2	Klebsiella pneumoniae	Human gut	colistin (CST)
FCST_ORF1_NODE_505_length_1373_cov_832.73:189:869_unnamed_protein_product	Q52990	Regulation	phoB	Phosphate metabolism	polymyxin B	S. meliloti	Human gut	colistin (CST)
FCST_ORF1_NODE_525_length_1335_cov_1445.59:40:612_unnamed_protein_product	Q8DQF8	Transport systems and efflux pumps	spr0694	Efflux pump	LL-37, nisin, bacitracin	Streptococcus pneumoniae	Human gut	colistin (CST)
FCST_ORF1_NODE_726_length_1041_cov_2026.72:76:1038_unnamed_protein_product,_partial	P9WFU7	Modifications in membrane/cell wall structure	lysX(lysS2, lysU, mprF)	Addition of L-lysine to phosphatidylglycerol in cell membrane	HNP1-3	Mycobacterium tuberculosis	Human gut	colistin (CST)
FCST_ORF10_NODE_163_length_2435_cov_569.98:2328:1753_unnamed_protein_product	Q92SA5	Regulation	phoR	Phosphate metabolism	polymyxin B	S. meliloti	Human gut	colistin (CST)
FCST_ORF10_NODE_7_length_4199_cov_257.461:3067:4197_unnamed_protein_product,_partial	A0A0H2XGS0	Other	SAUSA300_1336	Hypothetical protein	LL-37	Staphylococcus aureus (strain USA300)	Human gut	colistin (CST)
FCST_ORF11_NODE_359_length_1686_cov_6451.44:939:202_unnamed_protein_product	Q8AA38	Modifications in membrane/cell wall structure	BT_0627	LPS modifications	polymyxin B	B. thetaiotaomicron	Human gut	colistin (CST)
FCST_ORF11_NODE_55_length_3119_cov_3243.02:1536:1_unnamed_protein_product,_partial	Q18BL2	Transport systems and efflux pumps	cprA	Efflux pump	nisin, galidermin	Clostridium difficile	Human gut	colistin (CST)
FCST_ORF13_NODE_130_length_2579_cov_1064.83:1547:759_unnamed_protein_product	P52002	Transport systems and efflux pumps	mexB	Efflux pump	colistin	Pseudomonas aeruginosa	Human gut	colistin (CST)
FCST_ORF13_NODE_36_length_3327_cov_527.097:3193:2270_unnamed_protein_product	Q8A8D8	Modifications in membrane/cell wall structure	BT_1229	LPS modifications	polymyxin B	B. thetaiotaomicron	Human gut	colistin (CST)
FCST_ORF15_NODE_332_length_1778_cov_5772.37:380:21_unnamed_protein_product	Q56876	Transport systems and efflux pumps	rosB	Efflux pump	polymyxin B	Yersinia sp.	Human gut	colistin (CST)
FCST_ORF19_NODE_40_length_3302_cov_274.079:344:21_unnamed_protein_product	Q8ZQT5	Modifications in membrane/cell wall structure	tolB	Outer membrane integrity	polymyxin B	Salmonella enterica serovar typhimurium	Human gut	colistin (CST)
FCST_ORF2_NODE_1003_length_777_cov_17054.2:110:775_unnamed_protein_product,_partial	Q9CET4	Transport systems and efflux pumps	ysaC	ABC transporter ATP-binding protein	bacteriocins, daptomycin, and gramicidin	Lactococcus lactis	Human gut	colistin (CST)
FCST_ORF2_NODE_119_length_2634_cov_532.053:1290:1655_unnamed_protein_product	Q9R9N2	Modifications in membrane/cell wall structure	lpsB	Lipopolysaccharide core biosynthesis glycosyl transferase	polymyxin B	S. meliloti	Human gut	colistin (CST)
FCST_ORF2_NODE_249_length_2044_cov_4890.7:70:1545_unnamed_protein_product	Q8A8D8	Modifications in membrane/cell wall structure	BT_1229	LPS modifications	polymyxin B	B. thetaiotaomicron	Human gut	colistin (CST)
FCST_ORF2_NODE_252_length_2032_cov_986.681:637:1356_unnamed_protein_product	P69423	Other	tatC	Sec-independent protein translocase protein TatC	protamine, magainin 2, mellitin	Salmonella typhimurium	Human gut	colistin (CST)
FCST_ORF2_NODE_446_length_1495_cov_8894.82:145:726_unnamed_protein_product	P52477	Transport systems and efflux pumps	mexA	Efflux pump	colistin	Pseudomonas aeruginosa	Human gut	colistin (CST)
FCST_ORF2_NODE_447_length_1494_cov_6908.09:205:594_unnamed_protein_product	A0A3N6L3I7	Other	ftsX	cell division	bacteriocins, daptomycin, and gramicidin	Lactococcus lactis	Human gut	colistin (CST)
FCST_ORF2_NODE_768_length_986_cov_1505.61:746:45_unnamed_protein_product	P26503	Modifications in membrane/cell wall structure	exoB	UDP glucose 4-epimerase	polymyxin B	S. meliloti	Human gut	colistin (CST)
FCST_ORF2_NODE_827_length_927_cov_4655.36:809:207_unnamed_protein_product	Q2FH23	Regulation	SAUSA300_1308(arlR)	DNA-binding response regulator	LL-37	Staphylococcus aureus (strain USA300)	Human gut	colistin (CST)
FCST_ORF3_NODE_407_length_1587_cov_1890.87:1508:90_unnamed_protein_product	Q04873	Other	pmrE(udg pagA)	UDP-glucose dehydrogenase	polymyxin B	Salmonella enterica Serovar Typhimurium	Human gut	colistin (CST)
FCST_ORF3_NODE_447_length_1494_cov_6908.09:880:1491_unnamed_protein_product,_partial	Q5WNX2	Transport systems and efflux pumps	bcrD	Efflux pump	bacitracin	Enterococcus faecalis	Human gut	colistin (CST)
FCST_ORF3_NODE_556_length_1284_cov_2638.11:770:1282_unnamed_protein_product,_partial	Q52990	Regulation	phoB	Phosphate metabolism	polymyxin B	S. meliloti	Human gut	colistin (CST)
FCST_ORF3_NODE_641_length_1159_cov_2627.35:678:1_unnamed_protein_product,_partial	A0A0E1U924	Protease and peptidase	mucD	Periplasmic serine endoprotease	polymyxin B, many CAMPs	Burkholderia genus	Human gut	colistin (CST)
FCST_ORF3_NODE_858_length_900_cov_6942.89:653:63_unnamed_protein_product	B0VMV4	Modifications in membrane/cell wall structure	lpxA	Acyl-[acyl-carrier-protein]--UDP-N-acetylglucosamine O-acyltransferase	polymyxin B, colistin	Acinetobacter baumannii	Human gut	colistin (CST)
FCST_ORF4_NODE_19_length_3748_cov_2650.35:3174:3746_unnamed_protein_product,_partial	Q8ZNF3	Modifications in membrane/cell wall structure	yfbE (arnB)	UDP-4-amino-4-deoxy-L-arabinose--oxoglutarate aminotransferase	polymyxin B	Salmonella typhimurium	Human gut	colistin (CST)
FCST_ORF4_NODE_590_length_1226_cov_1673.45:1140:181_unnamed_protein_product	A0A8G1KJ80	Other	fkpA	FKBP-type peptidyl-prolyl cis-trans isomerase	colistin	Klebsiella pneumoniae (ST258)	Human gut	colistin (CST)
FCST_ORF4_NODE_706_length_1064_cov_339.684:570:1_unnamed_protein_product,_partial	X5ESJ1	Transport systems and efflux pumps	mtrD	Efflux pump	polymyxin B, human LL-37, protegrin-2	Neisseria meningitidis, Neisseria gonorrhoeae	Human gut	colistin (CST)
FCST_ORF4_NODE_811_length_950_cov_6868.52:236:949_unnamed_protein_product,_partial	Q18BL7	Transport systems and efflux pumps	cprB	Efflux pump	nisin, galidermin	Clostridium difficile	Human gut	colistin (CST)
FCST_ORF7_NODE_101_length_2776_cov_1359.41:2598:1261_unnamed_protein_product	P39448	Other	trkA	Potassium transport	protamine, polymyxin B	Vibrio alginolyticus	Human gut	colistin (CST)
FCST_ORF7_NODE_110_length_2703_cov_5024.86:2446:1943_unnamed_protein_product	Q9KQW9	Modifications in membrane/cell wall structure	msbA	Lipid A flippase	polymyxin B	V. cholerae	Human gut	colistin (CST)
FCST_ORF7_NODE_373_length_1662_cov_18890.4:1582:506_unnamed_protein_product	O34442	Regulation	mgtE	PhoP/PhoQ regulator	polymyxin B	Bacillus subtilis	Human gut	colistin (CST)
FCST_ORF7_NODE_520_length_1344_cov_3262.99:1088:0_unnamed_protein_product,_partial	Q2FHU3	Other	SAUSA300_1037(pheS)	Phenylalanyl-tRNA synthetase subunit alpha	LL-37	Staphylococcus aureus (strain USA300)	Human gut	colistin (CST)
FCST_ORF8_NODE_119_length_2634_cov_532.053:2318:2632_unnamed_protein_product,_partial	Q0P9B8	Modifications in membrane/cell wall structure	cj1136	Putative glycosyltransferase	polymyxin B	Campylobacter jejuni	Human gut	colistin (CST)
FCST_ORF8_NODE_500_length_1389_cov_1417.89:713:78_unnamed_protein_product	Q8A8D8	Modifications in membrane/cell wall structure	BT_1229	LPS modifications	polymyxin B	B. thetaiotaomicron	Human gut	colistin (CST)
FCST_ORF9_NODE_376_length_1654_cov_7143.88:1588:719_unnamed_protein_product	P58662	Regulation	rcsC	Sensor histidine kinase	polymyxin B	pathogenic or commensal Enterobacteriaceae species	Human gut	colistin (CST)
FCST_ORF9_NODE_415_length_1566_cov_1281.25:1507:764_unnamed_protein_product	X5ESJ1	Transport systems and efflux pumps	mtrD	Efflux pump	polymyxin B, human LL-37, protegrin-2	Neisseria meningitidis, Neisseria gonorrhoeae	Human gut	colistin (CST)
FGQ26_ORF1_NODE_1_length_6058_cov_21.5849:264:1031_unnamed_protein_product	B0VMV4	Modifications in membrane/cell wall structure	lpxA	Acyl-[acyl-carrier-protein]--UDP-N-acetylglucosamine O-acyltransferase	polymyxin B, colistin	Acinetobacter baumannii	Human gut	melittin (GQ26)
FGQ26_ORF1_NODE_303_length_1866_cov_4162.06:193:1248_unnamed_protein_product	B2HHR7	Modifications in membrane/cell wall structure	kasB	3-oxoacyl-[acyl-carrier-protein] synthase 2	human defensins	Mycobacterium tuberculosis, Mycobacterium marinum	Human gut	melittin (GQ26)
FGQ26_ORF1_NODE_350_length_1741_cov_32684.6:126:1202_unnamed_protein_product	O34442	Regulation	mgtE	PhoP/PhoQ regulator	polymyxin B	Bacillus subtilis	Human gut	melittin (GQ26)
FGQ26_ORF1_NODE_398_length_1616_cov_508.006:48:1613_unnamed_protein_product,_partial	P58662	Regulation	rcsC	Sensor histidine kinase	polymyxin B	pathogenic or commensal Enterobacteriaceae species	Human gut	melittin (GQ26)
FGQ26_ORF1_NODE_399_length_1616_cov_22075.5:258:1163_unnamed_protein_product	P58662	Regulation	rcsC	Sensor histidine kinase	polymyxin B	pathogenic or commensal Enterobacteriaceae species	Human gut	melittin (GQ26)
FGQ26_ORF1_NODE_408_length_1591_cov_17121.6:186:776_unnamed_protein_product	P52002	Transport systems and efflux pumps	mexB	Efflux pump	colistin	Pseudomonas aeruginosa	Human gut	melittin (GQ26)
FGQ26_ORF1_NODE_409_length_1591_cov_18831.2:252:641_unnamed_protein_product	A0A3N6L3I7	Other	ftsX	cell division	bacteriocins, daptomycin, and gramicidin	Lactococcus lactis	Human gut	melittin (GQ26)
FGQ26_ORF1_NODE_478_length_1477_cov_19986.5:240:920_unnamed_protein_product	Q52990	Regulation	phoB	Phosphate metabolism	polymyxin B	S. meliloti	Human gut	melittin (GQ26)
FGQ26_ORF10_NODE_170_length_2388_cov_19.0673:856:2_unnamed_protein_product,_partial	P9WFU7	Modifications in membrane/cell wall structure	lysX(lysS2, lysU, mprF)	Addition of L-lysine to phosphatidylglycerol in cell membrane	HNP1-3	Mycobacterium tuberculosis	Human gut	melittin (GQ26)
FGQ26_ORF10_NODE_222_length_2143_cov_12570.2:2020:545_unnamed_protein_product	Q8A8D8	Modifications in membrane/cell wall structure	BT_1229	LPS modifications	polymyxin B	B. thetaiotaomicron	Human gut	melittin (GQ26)
FGQ26_ORF10_NODE_226_length_2137_cov_13709.7:1494:583_unnamed_protein_product	Q92SV4	Regulation	cmk	Cytidylate kinase	polymyxin B	S. meliloti	Human gut	melittin (GQ26)
FGQ26_ORF11_NODE_14_length_4074_cov_19.7818:2123:1002_unnamed_protein_product	P52477	Transport systems and efflux pumps	mexA	Efflux pump	colistin	Pseudomonas aeruginosa	Human gut	melittin (GQ26)
FGQ26_ORF12_NODE_120_length_2654_cov_252.783:316:2_unnamed_protein_product,_partial	Q0P9B8	Modifications in membrane/cell wall structure	cj1136	Putative glycosyltransferase	polymyxin B	Campylobacter jejuni	Human gut	melittin (GQ26)
FGQ26_ORF13_NODE_41_length_3422_cov_7650.35:2457:1783_unnamed_protein_product	Q8DQF8	Transport systems and efflux pumps	spr0694	Efflux pump	LL-37, nisin, bacitracin	Streptococcus pneumoniae	Human gut	melittin (GQ26)
FGQ26_ORF14_NODE_120_length_2654_cov_252.783:1344:979_unnamed_protein_product	Q9R9N2	Modifications in membrane/cell wall structure	lpsB	Lipopolysaccharide core biosynthesis glycosyl transferase	polymyxin B	S. meliloti	Human gut	melittin (GQ26)
FGQ26_ORF16_NODE_71_length_3001_cov_9533.93:1879:1499_unnamed_protein_product	R4Z8M6	Regulation	ciaR	Two-components system response regulator	mCRAMP, polymyxin B	Group B Streptococcus	Human gut	melittin (GQ26)
FGQ26_ORF18_NODE_102_length_2762_cov_22962.2:1640:816_unnamed_protein_product	Q8A8D8	Modifications in membrane/cell wall structure	BT_1229	LPS modifications	polymyxin B	B. thetaiotaomicron	Human gut	melittin (GQ26)
FGQ26_ORF19_NODE_14_length_4074_cov_19.7818:1005:1_unnamed_protein_product,_partial	P52002	Transport systems and efflux pumps	mexB	Efflux pump	colistin	Pseudomonas aeruginosa	Human gut	melittin (GQ26)
FGQ26_ORF2_NODE_32_length_3545_cov_7530.3:1695:3065_unnamed_protein_product	Q8A8D8	Modifications in membrane/cell wall structure	BT_1229	LPS modifications	polymyxin B	B. thetaiotaomicron	Human gut	melittin (GQ26)
FGQ26_ORF2_NODE_409_length_1591_cov_18831.2:927:1541_unnamed_protein_product	Q5WNX2	Transport systems and efflux pumps	bcrD	Efflux pump	bacitracin	Enterococcus faecalis	Human gut	melittin (GQ26)
FGQ26_ORF2_NODE_529_length_1383_cov_24139.5:782:1336_unnamed_protein_product	Q9CET4	Transport systems and efflux pumps	ysaC	ABC transporter ATP-binding protein	bacteriocins, daptomycin, and gramicidin	Lactococcus lactis	Human gut	melittin (GQ26)
FGQ26_ORF2_NODE_689_length_1096_cov_37496.3:554:1054_unnamed_protein_product	A0A0H2UPL0	Transport systems and efflux pumps	SP_0912	ABC transporter	bacitracin, lincomycin, nisin	S. pneumoniae	Human gut	melittin (GQ26)
FGQ26_ORF2_NODE_787_length_974_cov_267.889:11:703_unnamed_protein_product	Q51006	Transport systems and efflux pumps	mtrE	Efflux pump	polymyxin B, human LL-37, protegrin-3	Neisseria meningitidis, Neisseria gonorrhoeae	Human gut	melittin (GQ26)
FGQ26_ORF3_NODE_176_length_2328_cov_11442.2:1042:1719_unnamed_protein_product	P36556	Modifications in membrane/cell wall structure	pmrA(basR parA)	LPS modification	polymyxin B	Salmonella enterica serovar Typhimurium	Human gut	melittin (GQ26)
FGQ26_ORF3_NODE_177_length_2327_cov_24.8781:190:498_unnamed_protein_product	Q18BL2	Transport systems and efflux pumps	cprA	Efflux pump	nisin, galidermin	Clostridium difficile	Human gut	melittin (GQ26)
FGQ26_ORF3_NODE_374_length_1690_cov_20524.7:1557:139_unnamed_protein_product	Q04873	Other	pmrE(udg pagA)	UDP-glucose dehydrogenase	polymyxin B	Salmonella enterica Serovar Typhimurium	Human gut	melittin (GQ26)
FGQ26_ORF3_NODE_384_length_1668_cov_14.9157:62:931_unnamed_protein_product	P58662	Regulation	rcsC	Sensor histidine kinase	polymyxin B	pathogenic or commensal Enterobacteriaceae species	Human gut	melittin (GQ26)
FGQ26_ORF3_NODE_686_length_1099_cov_29343:1016:0_unnamed_protein_product,_partial	P9WFU7	Modifications in membrane/cell wall structure	lysX(lysS2, lysU, mprF)	Addition of L-lysine to phosphatidylglycerol in cell membrane	HNP1-3	Mycobacterium tuberculosis	Human gut	melittin (GQ26)
FGQ26_ORF3_NODE_765_length_997_cov_33314.8:140:493_unnamed_protein_product	Q8A8D8	Modifications in membrane/cell wall structure	BT_1229	LPS modifications	polymyxin B	B. thetaiotaomicron	Human gut	melittin (GQ26)
FGQ26_ORF3_NODE_801_length_956_cov_9343.85:819:19_unnamed_protein_product	O34442	Regulation	mgtE	PhoP/PhoQ regulator	polymyxin B	Bacillus subtilis	Human gut	melittin (GQ26)
FGQ26_ORF3_NODE_890_length_770_cov_13920.4:520:2_unnamed_protein_product,_partial	Q2FH23	Regulation	SAUSA300_1308(arlR)	DNA-binding response regulator	LL-37	Staphylococcus aureus (strain USA300)	Human gut	melittin (GQ26)
FGQ26_ORF4_NODE_386_length_1665_cov_15798.8:116:1018_unnamed_protein_product	A0A8G1KJU9	Protease and peptidase	degP	Periplasmic serine endo-protease	colistin	Klebsiella pneumoniae (ST258)	Human gut	melittin (GQ26)
FGQ26_ORF4_NODE_461_length_1497_cov_15.4584:1481:66_unnamed_protein_product	P52002	Transport systems and efflux pumps	mexB	Efflux pump	colistin	Pseudomonas aeruginosa	Human gut	melittin (GQ26)
FGQ26_ORF5_NODE_298_length_1891_cov_15492:1604:903_unnamed_protein_product	P26503	Modifications in membrane/cell wall structure	exoB	UDP glucose 4-epimerase	polymyxin B	S. meliloti	Human gut	melittin (GQ26)
FGQ26_ORF5_NODE_460_length_1498_cov_20640.4:1255:761_unnamed_protein_product	O34951	Regulation	bceR(barA, ytsA, BSU30400)	Two-components system response regulator	bacitracin	Bacillus subtilis	Human gut	melittin (GQ26)
FGQ26_ORF6_NODE_70_length_3005_cov_47.3569:1693:2544_unnamed_protein_product	Q2TJD0	Modifications in membrane/cell wall structure	lgtF	Synthesis and extension of lipooligosaccharide	polymyxin B, LL-37	Campylobacter jejuni	Human gut	melittin (GQ26)
FGQ26_ORF7_NODE_124_length_2616_cov_10335:2216:1314_unnamed_protein_product	A0A486TPA3	Other	miaA	Putative tRNA delta(2)-isopentenyl-pyrophosphate transferase	colistin	Klebsiella pneumoniae (ST258)	Human gut	melittin (GQ26)
FGQ26_ORF7_NODE_135_length_2562_cov_386.569:2239:1472_unnamed_protein_product	B0VMV4	Modifications in membrane/cell wall structure	lpxA	Acyl-[acyl-carrier-protein]--UDP-N-acetylglucosamine O-acyltransferase	polymyxin B, colistin	Acinetobacter baumannii	Human gut	melittin (GQ26)
FGQ26_ORF7_NODE_213_length_2188_cov_13433.5:1754:834_unnamed_protein_product	A0A486TPA3	Other	miaA	Putative tRNA delta(2)-isopentenyl-pyrophosphate transferase	colistin	Klebsiella pneumoniae (ST258)	Human gut	melittin (GQ26)
FGQ26_ORF7_NODE_28_length_3725_cov_6995.79:1943:2854_unnamed_protein_product	A0A486TPA3	Other	miaA	Putative tRNA delta(2)-isopentenyl-pyrophosphate transferase	colistin	Klebsiella pneumoniae (ST258)	Human gut	melittin (GQ26)
FGQ26_ORF7_NODE_291_length_1913_cov_15160:517:143_unnamed_protein_product	V5VCA9	Modifications in membrane/cell wall structure	tolR	Alterations of membrane integrity	polymyxin B	Acinetobacter baumannii	Human gut	melittin (GQ26)
FGQ26_ORF7_NODE_524_length_1385_cov_20601.3:560:0_unnamed_protein_product,_partial	Q52990	Regulation	phoB	Phosphate metabolism	polymyxin B	S. meliloti	Human gut	melittin (GQ26)
FGQ26_ORF8_NODE_137_length_2552_cov_303.375:2188:1208_unnamed_protein_product	Q9RC27	Transport systems and efflux pumps	mrsF	ABC transporter	mersacidin	Bacillus sp. (strain HIL-Y85/54728)	Human gut	melittin (GQ26)
FGQ26_ORF8_NODE_166_length_2394_cov_14563.6:2297:1023_unnamed_protein_product	P52002	Transport systems and efflux pumps	mexB	Efflux pump	colistin	Pseudomonas aeruginosa	Human gut	melittin (GQ26)
FGQ26_ORF8_NODE_435_length_1552_cov_23436.9:1137:292_unnamed_protein_product	E0U280	Transport systems and efflux pumps	spaF	Efflux pump	subtilin	Bacillus subtilis	Human gut	melittin (GQ26)
FGQ26_ORF9_NODE_104_length_2753_cov_9723.84:1622:1173_unnamed_protein_product	A0A0H2XI70	Other	SAUSA300_0988(trkA)	Potassium uptake protein	LL-37	Staphylococcus aureus (strain USA300)	Human gut	melittin (GQ26)
FGQ26_ORF9_NODE_205_length_2223_cov_11863.3:2128:1283_unnamed_protein_product	P58662	Regulation	rcsC	Sensor histidine kinase	polymyxin B	pathogenic or commensal Enterobacteriaceae species	Human gut	melittin (GQ26)
FIB367_ORF1_NODE_135_length_2551_cov_477.699:723:1412_unnamed_protein_product	Q92SV4	Regulation	cmk	Cytidylate kinase	polymyxin B	S. meliloti	Human gut	Iseganan (IB367)
FIB367_ORF1_NODE_199_length_2135_cov_493.527:267:1052_unnamed_protein_product	B0VMV4	Modifications in membrane/cell wall structure	lpxA	Acyl-[acyl-carrier-protein]--UDP-N-acetylglucosamine O-acyltransferase	polymyxin B, colistin	Acinetobacter baumannii	Human gut	Iseganan (IB367)
FIB367_ORF1_NODE_201_length_2123_cov_1814.48:132:1472_unnamed_protein_product	O34442	Regulation	mgtE	PhoP/PhoQ regulator	polymyxin B	Bacillus subtilis	Human gut	Iseganan (IB367)
FIB367_ORF1_NODE_420_length_1445_cov_822.854:30:995_unnamed_protein_product	P58662	Regulation	rcsC	Sensor histidine kinase	polymyxin B	pathogenic or commensal Enterobacteriaceae species	Human gut	Iseganan (IB367)
FIB367_ORF1_NODE_475_length_1317_cov_21468.8:612:1316_unnamed_protein_product	A0A0E1U924	Protease and peptidase	mucD	Periplasmic serine endoprotease	polymyxin B, many CAMPs	Burkholderia genus	Human gut	Iseganan (IB367)
FIB367_ORF1_NODE_51_length_3252_cov_179.367:636:1340_unnamed_protein_product	P60611	Modifications in membrane/cell wall structure	lytR	Membrane polarization	HNP-1 and tPMPs	Staphylococcus aureus	Human gut	Iseganan (IB367)
FIB367_ORF1_NODE_58_length_3140_cov_311.205:1602:3137_unnamed_protein_product,_partial	Q18BL2	Transport systems and efflux pumps	cprA	Efflux pump	nisin, galidermin	Clostridium difficile	Human gut	Iseganan (IB367)
FIB367_ORF1_NODE_586_length_1132_cov_24623.1:108:419_unnamed_protein_product	Q09II0	Transport systems and efflux pumps	sboF	ABC transporter	salivaricin B	S. salivarius	Human gut	Iseganan (IB367)
FIB367_ORF1_NODE_645_length_1061_cov_12692.5:99:1058_unnamed_protein_product,_partial	P9WFU7	Modifications in membrane/cell wall structure	lysX(lysS2, lysU, mprF)	Addition of L-lysine to phosphatidylglycerol in cell membrane	HNP1-3	Mycobacterium tuberculosis	Human gut	Iseganan (IB367)
FIB367_ORF1_NODE_798_length_812_cov_81371.7:81:809_unnamed_protein_product,_partial	P9WFU7	Modifications in membrane/cell wall structure	lysX(lysS2, lysU, mprF)	Addition of L-lysine to phosphatidylglycerol in cell membrane	HNP1-3	Mycobacterium tuberculosis	Human gut	Iseganan (IB367)
FIB367_ORF1_NODE_85_length_2876_cov_24.2418:420:893_unnamed_protein_product	Q8ZNJ8	Transport systems and efflux pumps	yejF	Efflux pump	protamine, melittin, polymyxin B, human defensin (human beta-defensin)-1 and human beta-defensin-5	Salmonella enterica serovar Typhimurium	Human gut	Iseganan (IB367)
FIB367_ORF11_NODE_336_length_1668_cov_18226.1:1623:1009_unnamed_protein_product	Q8DQF8	Transport systems and efflux pumps	spr0694	Efflux pump	LL-37, nisin, bacitracin	Streptococcus pneumoniae	Human gut	Iseganan (IB367)
FIB367_ORF12_NODE_221_length_2058_cov_167.717:1953:994_unnamed_protein_product	A0A8G1KJ80	Other	fkpA	FKBP-type peptidyl-prolyl cis-trans isomerase	colistin	Klebsiella pneumoniae (ST258)	Human gut	Iseganan (IB367)
FIB367_ORF12_NODE_44_length_3338_cov_443.79:349:26_unnamed_protein_product	Q8ZQT5	Modifications in membrane/cell wall structure	tolB	Outer membrane integrity	polymyxin B	Salmonella enterica serovar typhimurium	Human gut	Iseganan (IB367)
FIB367_ORF12_NODE_88_length_2846_cov_622.156:2730:1933_unnamed_protein_product	Q7CPC3	Regulation	cpxA	Sensor histidine kinase	protamine, magainin 2, mellitin, ApoEdpL-W, polymyxin B	Salmonella typhimurium, Escherichia coli	Human gut	Iseganan (IB367)
FIB367_ORF13_NODE_101_length_2723_cov_5961.52:2471:1704_unnamed_protein_product	B0VMV4	Modifications in membrane/cell wall structure	lpxA	Acyl-[acyl-carrier-protein]--UDP-N-acetylglucosamine O-acyltransferase	polymyxin B, colistin	Acinetobacter baumannii	Human gut	Iseganan (IB367)
FIB367_ORF13_NODE_206_length_2113_cov_1927.36:2032:767_unnamed_protein_product	P52002	Transport systems and efflux pumps	mexB	Efflux pump	colistin	Pseudomonas aeruginosa	Human gut	Iseganan (IB367)
FIB367_ORF13_NODE_70_length_3046_cov_49.3263:2269:1526_unnamed_protein_product	Q9RC27	Transport systems and efflux pumps	mrsF	ABC transporter	mersacidin	Bacillus sp. (strain HIL-Y85/54728)	Human gut	Iseganan (IB367)
FIB367_ORF14_NODE_166_length_2331_cov_44.2821:627:1_unnamed_protein_product,_partial	Q7BKK4	Transport systems and efflux pumps	mefE(mef)	Efflux pump	LL-37	Streptococcus pneumoniae	Human gut	Iseganan (IB367)
FIB367_ORF19_NODE_59_length_3138_cov_81.8339:1978:383_unnamed_protein_product	Q8ZNJ8	Transport systems and efflux pumps	yejF	Efflux pump	protamine, melittin, polymyxin B, human defensin (human beta-defensin)-1 and human beta-defensin-5	Salmonella enterica serovar Typhimurium	Human gut	Iseganan (IB367)
FIB367_ORF2_NODE_136_length_2543_cov_432.622:349:1251_unnamed_protein_product	A0A486TPA3	Other	miaA	Putative tRNA delta(2)-isopentenyl-pyrophosphate transferase	colistin	Klebsiella pneumoniae (ST258)	Human gut	Iseganan (IB367)
FIB367_ORF2_NODE_471_length_1326_cov_20008.4:768:1325_unnamed_protein_product,_partial	A6L5X9	Modifications in membrane/cell wall structure	BVU_3469	LPS modifications	polymyxin B	B. vulgatus	Human gut	Iseganan (IB367)
FIB367_ORF2_NODE_490_length_1296_cov_23163.1:470:1186_unnamed_protein_product	P60611	Modifications in membrane/cell wall structure	lytR	Membrane polarization	HNP-1 and tPMPs	Staphylococcus aureus	Human gut	Iseganan (IB367)
FIB367_ORF2_NODE_56_length_3178_cov_1137.01:154:1419_unnamed_protein_product	B2HHR7	Modifications in membrane/cell wall structure	kasB	3-oxoacyl-[acyl-carrier-protein] synthase 2	human defensins	Mycobacterium tuberculosis, Mycobacterium marinum	Human gut	Iseganan (IB367)
FIB367_ORF2_NODE_584_length_1139_cov_28933.4:398:1093_unnamed_protein_product	P26503	Modifications in membrane/cell wall structure	exoB	UDP glucose 4-epimerase	polymyxin B	S. meliloti	Human gut	Iseganan (IB367)
FIB367_ORF3_NODE_307_length_1730_cov_15076:1630:740_unnamed_protein_product	A0A7U4CHE4	Regulation	rpoA	Transcription, DNA-templated	pexiganan	Staphylococcus aureus	Human gut	Iseganan (IB367)
FIB367_ORF3_NODE_312_length_1720_cov_15328.7:778:1515_unnamed_protein_product	Q8AA38	Modifications in membrane/cell wall structure	BT_0627	LPS modifications	polymyxin B	B. thetaiotaomicron	Human gut	Iseganan (IB367)
FIB367_ORF3_NODE_373_length_1586_cov_437.124:305:796_unnamed_protein_product	Q9KQW9	Modifications in membrane/cell wall structure	msbA	Lipid A flippase	polymyxin B	V. cholerae	Human gut	Iseganan (IB367)
FIB367_ORF3_NODE_406_length_1523_cov_18589:200:1204_unnamed_protein_product	A7LXW1	Modifications in membrane/cell wall structure	BACOVA_02677	LPS modifications	polymyxin B	B. ovatus	Human gut	Iseganan (IB367)
FIB367_ORF3_NODE_596_length_1121_cov_1013.88:988:668_unnamed_protein_product	Q9KQW9	Modifications in membrane/cell wall structure	msbA	Lipid A flippase	polymyxin B	V. cholerae	Human gut	Iseganan (IB367)
FIB367_ORF3_NODE_669_length_1028_cov_27638.7:137:490_unnamed_protein_product	Q8A8D8	Modifications in membrane/cell wall structure	BT_1229	LPS modifications	polymyxin B	B. thetaiotaomicron	Human gut	Iseganan (IB367)
FIB367_ORF4_NODE_259_length_1884_cov_20525.1:785:1840_unnamed_protein_product	P26503	Modifications in membrane/cell wall structure	exoB	UDP glucose 4-epimerase	polymyxin B	S. meliloti	Human gut	Iseganan (IB367)
FIB367_ORF4_NODE_320_length_1710_cov_1026.24:17:880_unnamed_protein_product	Q8A8D8	Modifications in membrane/cell wall structure	BT_1229	LPS modifications	polymyxin B	B. thetaiotaomicron	Human gut	Iseganan (IB367)
FIB367_ORF4_NODE_344_length_1654_cov_17739.3:620:1588_unnamed_protein_product	Q2FK78	Other	SAUSA300_0186(argC)	N-acetyl-gamma-glutamyl-phosphate reductase	LL-37	Staphylococcus aureus (strain USA300)	Human gut	Iseganan (IB367)
FIB367_ORF4_NODE_689_length_998_cov_31333.2:658:20_unnamed_protein_product	A0A7U4CHE4	Regulation	rpoA	Transcription, DNA-templated	pexiganan	Staphylococcus aureus	Human gut	Iseganan (IB367)
FIB367_ORF4_NODE_705_length_975_cov_19803.6:504:13_unnamed_protein_product	O54068	Modifications in membrane/cell wall structure	rkpK	UDP-glucose 6-dehydrogenase	polymyxin B	S. meliloti	Human gut	Iseganan (IB367)
FIB367_ORF4_NODE_716_length_962_cov_37462.1:926:0_unnamed_protein_product,_partial	P58662	Regulation	rcsC	Sensor histidine kinase	polymyxin B	pathogenic or commensal Enterobacteriaceae species	Human gut	Iseganan (IB367)
FIB367_ORF5_NODE_21_length_3830_cov_53.6755:164:562_unnamed_protein_product	B0VMV4	Modifications in membrane/cell wall structure	lpxA	Acyl-[acyl-carrier-protein]--UDP-N-acetylglucosamine O-acyltransferase	polymyxin B, colistin	Acinetobacter baumannii	Human gut	Iseganan (IB367)
FIB367_ORF5_NODE_419_length_1447_cov_20237.3:1252:758_unnamed_protein_product	O34951	Regulation	bceR(barA, ytsA, BSU30400)	Two-components system response regulator	bacitracin	Bacillus subtilis	Human gut	Iseganan (IB367)
FIB367_ORF5_NODE_451_length_1381_cov_26565.3:170:1225_unnamed_protein_product	B2HHR7	Modifications in membrane/cell wall structure	kasB	3-oxoacyl-[acyl-carrier-protein] synthase 2	human defensins	Mycobacterium tuberculosis, Mycobacterium marinum	Human gut	Iseganan (IB367)
FIB367_ORF5_NODE_497_length_1288_cov_31.2887:1138:80_unnamed_protein_product	Q04707	Other	ponA	Penicillin-binding protein PBP1a	HNP-1, LL-37, cathelin-related antimicrobial peptide	Streptococcus pneumoniae	Human gut	Iseganan (IB367)
FIB367_ORF5_NODE_819_length_759_cov_43455.5:710:0_unnamed_protein_product,_partial	P58662	Regulation	rcsC	Sensor histidine kinase	polymyxin B	pathogenic or commensal Enterobacteriaceae species	Human gut	Iseganan (IB367)
FIB367_ORF6_NODE_131_length_2564_cov_12.2447:32:1600_unnamed_protein_product	P58662	Regulation	rcsC	Sensor histidine kinase	polymyxin B	pathogenic or commensal Enterobacteriaceae species	Human gut	Iseganan (IB367)
FIB367_ORF6_NODE_310_length_1725_cov_58.6383:1551:1084_unnamed_protein_product	Q51006	Transport systems and efflux pumps	mtrE	Efflux pump	polymyxin B, human LL-37, protegrin-3	Neisseria meningitidis, Neisseria gonorrhoeae	Human gut	Iseganan (IB367)
FIB367_ORF6_NODE_371_length_1590_cov_17694:800:0_unnamed_protein_product,_partial	P52002	Transport systems and efflux pumps	mexB	Efflux pump	colistin	Pseudomonas aeruginosa	Human gut	Iseganan (IB367)
FIB367_ORF6_NODE_426_length_1442_cov_19160.2:1342:542_unnamed_protein_product	Q8ZNJ9	Transport systems and efflux pumps	yejE	Efflux pump	protamine, melittin, polymyxin B, human defensin (human beta-defensin)-1 and human beta-defensin-4	Salmonella enterica serovar Typhimurium	Human gut	Iseganan (IB367)
FIB367_ORF7_NODE_129_length_2567_cov_401.529:2239:1472_unnamed_protein_product	B0VMV4	Modifications in membrane/cell wall structure	lpxA	Acyl-[acyl-carrier-protein]--UDP-N-acetylglucosamine O-acyltransferase	polymyxin B, colistin	Acinetobacter baumannii	Human gut	Iseganan (IB367)
FIB367_ORF7_NODE_371_length_1590_cov_17694:1522:812_unnamed_protein_product	P52477	Transport systems and efflux pumps	mexA	Efflux pump	colistin	Pseudomonas aeruginosa	Human gut	Iseganan (IB367)
FIB367_ORF7_NODE_390_length_1559_cov_1340.02:1333:944_unnamed_protein_product	A0A3N6L3I7	Other	ftsX	cell division	bacteriocins, daptomycin, and gramicidin	Lactococcus lactis	Human gut	Iseganan (IB367)
FIB367_ORF7_NODE_517_length_1258_cov_21043.1:1093:2_unnamed_protein_product,_partial	P58662	Regulation	rcsC	Sensor histidine kinase	polymyxin B	pathogenic or commensal Enterobacteriaceae species	Human gut	Iseganan (IB367)
FIB367_ORF8_NODE_219_length_2066_cov_2021.81:1975:500_unnamed_protein_product	Q8A8D8	Modifications in membrane/cell wall structure	BT_1229	LPS modifications	polymyxin B	B. thetaiotaomicron	Human gut	Iseganan (IB367)
FIB367_ORF8_NODE_335_length_1672_cov_18639.3:1522:980_unnamed_protein_product	P69423	Other	tatC	Sec-independent protein translocase protein TatC	protamine, magainin 2, mellitin	Salmonella typhimurium	Human gut	Iseganan (IB367)
FIB367_ORF8_NODE_390_length_1559_cov_1340.02:658:2_unnamed_protein_product,_partial	Q5WNX2	Transport systems and efflux pumps	bcrD	Efflux pump	bacitracin	Enterococcus faecalis	Human gut	Iseganan (IB367)
FIB367_ORF9_NODE_361_length_1608_cov_16281.3:1349:444_unnamed_protein_product	P58662	Regulation	rcsC	Sensor histidine kinase	polymyxin B	pathogenic or commensal Enterobacteriaceae species	Human gut	Iseganan (IB367)
FPB_ORF1_NODE_103_length_3119_cov_349.453:246:3116_unnamed_protein_product,_partial	W9B4M6	Transport systems and efflux pumps	acrB	Efflux pump	polymyxin B, human neutrophil peptide-1,human beta-defensin 1, human beta-defensin 2	Klebsiella pneumoniae	Human gut	polymyxin B (PB)
FPB_ORF1_NODE_1069_length_1127_cov_22473.8:550:1050_unnamed_protein_product	A0A0H2UPL0	Transport systems and efflux pumps	SP_0912	ABC transporter	bacitracin, lincomycin, nisin	S. pneumoniae	Human gut	polymyxin B (PB)
FPB_ORF1_NODE_1163_length_1049_cov_24481.1:208:1047_unnamed_protein_product,_partial	Q8A8D8	Modifications in membrane/cell wall structure	BT_1229	LPS modifications	polymyxin B	B. thetaiotaomicron	Human gut	polymyxin B (PB)
FPB_ORF1_NODE_1194_length_1026_cov_11715.1:169:774_unnamed_protein_product	P52002	Transport systems and efflux pumps	mexB	Efflux pump	colistin	Pseudomonas aeruginosa	Human gut	polymyxin B (PB)
FPB_ORF1_NODE_1246_length_980_cov_23273.7:158:979_unnamed_protein_product,_partial	O34442	Regulation	mgtE	PhoP/PhoQ regulator	polymyxin B	Bacillus subtilis	Human gut	polymyxin B (PB)
FPB_ORF1_NODE_1427_length_821_cov_6888.6:124:750_unnamed_protein_product	Q9KQW9	Modifications in membrane/cell wall structure	msbA	Lipid A flippase	polymyxin B	V. cholerae	Human gut	polymyxin B (PB)
FPB_ORF1_NODE_315_length_2286_cov_1312.9:66:1133_unnamed_protein_product	Q9KQW9	Modifications in membrane/cell wall structure	msbA	Lipid A flippase	polymyxin B	V. cholerae	Human gut	polymyxin B (PB)
FPB_ORF1_NODE_618_length_1638_cov_12640:117:659_unnamed_protein_product	P69423	Other	tatC	Sec-independent protein translocase protein TatC	protamine, magainin 2, mellitin	Salmonella typhimurium	Human gut	polymyxin B (PB)
FPB_ORF1_NODE_689_length_1533_cov_13403.3:198:1202_unnamed_protein_product	A7LXW1	Modifications in membrane/cell wall structure	BACOVA_02677	LPS modifications	polymyxin B	B. ovatus	Human gut	polymyxin B (PB)
FPB_ORF1_NODE_721_length_1494_cov_14442.5:243:737_unnamed_protein_product	O34951	Regulation	bceR(barA, ytsA, BSU30400)	Two-components system response regulator	bacitracin	Bacillus subtilis	Human gut	polymyxin B (PB)
FPB_ORF1_NODE_779_length_1416_cov_13885.7:408:1253_unnamed_protein_product	E0U280	Transport systems and efflux pumps	spaF	Efflux pump	subtilin	Bacillus subtilis	Human gut	polymyxin B (PB)
FPB_ORF1_NODE_951_length_1219_cov_2428.97:174:533_unnamed_protein_product	P52002	Transport systems and efflux pumps	mexB	Efflux pump	colistin	Pseudomonas aeruginosa	Human gut	polymyxin B (PB)
FPB_ORF10_NODE_16_length_4319_cov_73.9139:2642:4171_unnamed_protein_product	Q04873	Other	pmrE(udg pagA)	UDP-glucose dehydrogenase	polymyxin B	Salmonella enterica Serovar Typhimurium	Human gut	polymyxin B (PB)
FPB_ORF10_NODE_48_length_3729_cov_491.053:2330:3049_unnamed_protein_product	P69423	Other	tatC	Sec-independent protein translocase protein TatC	protamine, magainin 2, mellitin	Salmonella typhimurium	Human gut	polymyxin B (PB)
FPB_ORF11_NODE_183_length_2734_cov_4647.73:2476:1973_unnamed_protein_product	Q9KQW9	Modifications in membrane/cell wall structure	msbA	Lipid A flippase	polymyxin B	V. cholerae	Human gut	polymyxin B (PB)
FPB_ORF11_NODE_568_length_1744_cov_12373.9:1609:533_unnamed_protein_product	O34442	Regulation	mgtE	PhoP/PhoQ regulator	polymyxin B	Bacillus subtilis	Human gut	polymyxin B (PB)
FPB_ORF11_NODE_580_length_1717_cov_12320.3:1634:1020_unnamed_protein_product	Q8DQF8	Transport systems and efflux pumps	spr0694	Efflux pump	LL-37, nisin, bacitracin	Streptococcus pneumoniae	Human gut	polymyxin B (PB)
FPB_ORF12_NODE_2_length_5680_cov_439.941:3068:4060_unnamed_protein_product	P52002	Transport systems and efflux pumps	mexB	Efflux pump	colistin	Pseudomonas aeruginosa	Human gut	polymyxin B (PB)
FPB_ORF12_NODE_253_length_2460_cov_189.986:2352:1777_unnamed_protein_product	Q92SA5	Regulation	phoR	Phosphate metabolism	polymyxin B	S. meliloti	Human gut	polymyxin B (PB)
FPB_ORF12_NODE_608_length_1653_cov_18076.4:1071:103_unnamed_protein_product	Q2FK78	Other	SAUSA300_0186(argC)	N-acetyl-gamma-glutamyl-phosphate reductase	LL-37	Staphylococcus aureus (strain USA300)	Human gut	polymyxin B (PB)
FPB_ORF13_NODE_146_length_2911_cov_358.383:2824:1277_unnamed_protein_product	P58662	Regulation	rcsC	Sensor histidine kinase	polymyxin B	pathogenic or commensal Enterobacteriaceae species	Human gut	polymyxin B (PB)
FPB_ORF13_NODE_184_length_2733_cov_5193.51:2481:1714_unnamed_protein_product	B0VMV4	Modifications in membrane/cell wall structure	lpxA	Acyl-[acyl-carrier-protein]--UDP-N-acetylglucosamine O-acyltransferase	polymyxin B, colistin	Acinetobacter baumannii	Human gut	polymyxin B (PB)
FPB_ORF14_NODE_268_length_2417_cov_7922.52:422:0_unnamed_protein_product,_partial	O67996	Regulation	bvrR	Two-components system response regulator	polymyxin B	Brucella abortus	Human gut	polymyxin B (PB)
FPB_ORF15_NODE_77_length_3335_cov_40.2329:348:25_unnamed_protein_product	Q8ZQT5	Modifications in membrane/cell wall structure	tolB	Outer membrane integrity	polymyxin B	Salmonella enterica serovar typhimurium	Human gut	polymyxin B (PB)
FPB_ORF16_NODE_114_length_3079_cov_1797.3:2836:2189_unnamed_protein_product	P52002	Transport systems and efflux pumps	mexB	Efflux pump	colistin	Pseudomonas aeruginosa	Human gut	polymyxin B (PB)
FPB_ORF16_NODE_360_length_2156_cov_9257.06:848:0_unnamed_protein_product,_partial	Q9I5U5	Regulation	rsmA (ksgA)	Transcriptional regulator	polymyxin B and colistin	Pseudomonas aeruginosa	Human gut	polymyxin B (PB)
FPB_ORF17_NODE_40_length_3813_cov_1566.41:1309:446_unnamed_protein_product	P58662	Regulation	rcsC	Sensor histidine kinase	polymyxin B	pathogenic or commensal Enterobacteriaceae species	Human gut	polymyxin B (PB)
FPB_ORF18_NODE_45_length_3764_cov_185.141:574:2_unnamed_protein_product,_partial	Q8ZNF3	Modifications in membrane/cell wall structure	yfbE (arnB)	UDP-4-amino-4-deoxy-L-arabinose--oxoglutarate aminotransferase	polymyxin B	Salmonella typhimurium	Human gut	polymyxin B (PB)
FPB_ORF2_NODE_1002_length_1180_cov_17.4124:734:45_unnamed_protein_product	P60611	Modifications in membrane/cell wall structure	lytR	Membrane polarization	HNP-1 and tPMPs	Staphylococcus aureus	Human gut	polymyxin B (PB)
FPB_ORF2_NODE_438_length_1990_cov_10567.7:771:1736_unnamed_protein_product	U3Q0D3	Modifications in membrane/cell wall structure	lgmA	Lipid A glucoaseamine modification	polymyxin B, polymyxin E; LL37; indolicidin, Cp28, HH-C10	Bordetella pertussis	Human gut	polymyxin B (PB)
FPB_ORF2_NODE_58_length_3503_cov_11133.1:73:1347_unnamed_protein_product	P52002	Transport systems and efflux pumps	mexB	Efflux pump	colistin	Pseudomonas aeruginosa	Human gut	polymyxin B (PB)
FPB_ORF2_NODE_676_length_1553_cov_13605:815:1552_unnamed_protein_product,_partial	W9B4M6	Transport systems and efflux pumps	acrB	Efflux pump	polymyxin B, human neutrophil peptide-1,human beta-defensin 1, human beta-defensin 2	Klebsiella pneumoniae	Human gut	polymyxin B (PB)
FPB_ORF2_NODE_693_length_1532_cov_13092:181:771_unnamed_protein_product	P52002	Transport systems and efflux pumps	mexB	Efflux pump	colistin	Pseudomonas aeruginosa	Human gut	polymyxin B (PB)
FPB_ORF2_NODE_814_length_1372_cov_15425:816:1370_unnamed_protein_product,_partial	A6L5X9	Modifications in membrane/cell wall structure	BVU_3469	LPS modifications	polymyxin B	B. vulgatus	Human gut	polymyxin B (PB)
FPB_ORF2_NODE_871_length_1304_cov_15633.7:536:1303_unnamed_protein_product,_partial	X5ESJ1	Transport systems and efflux pumps	mtrD	Efflux pump	polymyxin B, human LL-37, protegrin-2	Neisseria meningitidis, Neisseria gonorrhoeae	Human gut	polymyxin B (PB)
FPB_ORF2_NODE_876_length_1299_cov_36601.8:206:1297_unnamed_protein_product,_partial	P58662	Regulation	rcsC	Sensor histidine kinase	polymyxin B	pathogenic or commensal Enterobacteriaceae species	Human gut	polymyxin B (PB)
FPB_ORF3_NODE_1032_length_1164_cov_20882.8:778:2_unnamed_protein_product,_partial	P58662	Regulation	rcsC	Sensor histidine kinase	polymyxin B	pathogenic or commensal Enterobacteriaceae species	Human gut	polymyxin B (PB)
FPB_ORF3_NODE_1065_length_1132_cov_19778.5:107:418_unnamed_protein_product	Q09II0	Transport systems and efflux pumps	sboF	ABC transporter	salivaricin B	S. salivarius	Human gut	polymyxin B (PB)
FPB_ORF3_NODE_139_length_2950_cov_35.5547:2591:2947_unnamed_protein_product,_partial	O67996	Regulation	bvrR	Two-components system response regulator	polymyxin B	Brucella abortus	Human gut	polymyxin B (PB)
FPB_ORF3_NODE_302_length_2325_cov_8935.73:97:987_unnamed_protein_product	A0A7U4CHE4	Regulation	rpoA	Transcription, DNA-templated	pexiganan	Staphylococcus aureus	Human gut	polymyxin B (PB)
FPB_ORF3_NODE_354_length_2169_cov_3540.09:83:1348_unnamed_protein_product	P52002	Transport systems and efflux pumps	mexB	Efflux pump	colistin	Pseudomonas aeruginosa	Human gut	polymyxin B (PB)
FPB_ORF3_NODE_951_length_1219_cov_2428.97:577:1218_unnamed_protein_product,_partial	Q51006	Transport systems and efflux pumps	mtrE	Efflux pump	polymyxin B, human LL-37, protegrin-3	Neisseria meningitidis, Neisseria gonorrhoeae	Human gut	polymyxin B (PB)
FPB_ORF4_NODE_1014_length_1175_cov_17665.7:624:22_unnamed_protein_product	V5VC90	Modifications in membrane/cell wall structure	lolD	Alterations of membrane integrity	polymyxin B	Acinetobacter baumannii	Human gut	polymyxin B (PB)
FPB_ORF4_NODE_1205_length_1015_cov_24833.1:493:2_unnamed_protein_product	O54068	Modifications in membrane/cell wall structure	rkpK	UDP-glucose 6-dehydrogenase	polymyxin B	S. meliloti	Human gut	polymyxin B (PB)
FPB_ORF4_NODE_1214_length_1009_cov_54794.5:889:2_unnamed_protein_product,_partial	P9WFU7	Modifications in membrane/cell wall structure	lysX(lysS2, lysU, mprF)	Addition of L-lysine to phosphatidylglycerol in cell membrane	HNP1-3	Mycobacterium tuberculosis	Human gut	polymyxin B (PB)
FPB_ORF4_NODE_1228_length_997_cov_24395.7:658:20_unnamed_protein_product	A0A7U4CHE4	Regulation	rpoA	Transcription, DNA-templated	pexiganan	Staphylococcus aureus	Human gut	polymyxin B (PB)
FPB_ORF4_NODE_1403_length_845_cov_29243.6:447:1_unnamed_protein_product,_partial	P26503	Modifications in membrane/cell wall structure	exoB	UDP glucose 4-epimerase	polymyxin B	S. meliloti	Human gut	polymyxin B (PB)
FPB_ORF4_NODE_24_length_4205_cov_256.12:1522:3012_unnamed_protein_product	Q09II0	Transport systems and efflux pumps	sboF	ABC transporter	salivaricin B	S. salivarius	Human gut	polymyxin B (PB)
FPB_ORF4_NODE_269_length_2415_cov_8425.53:1556:2413_unnamed_protein_product,_partial	P9WFU7	Modifications in membrane/cell wall structure	lysX(lysS2, lysU, mprF)	Addition of L-lysine to phosphatidylglycerol in cell membrane	HNP1-3	Mycobacterium tuberculosis	Human gut	polymyxin B (PB)
FPB_ORF4_NODE_556_length_1752_cov_15433.1:92:916_unnamed_protein_product	Q8A8D8	Modifications in membrane/cell wall structure	BT_1229	LPS modifications	polymyxin B	B. thetaiotaomicron	Human gut	polymyxin B (PB)
FPB_ORF5_NODE_289_length_2354_cov_8282.49:1744:2331_unnamed_protein_product	Q7BKK4	Transport systems and efflux pumps	mefE(mef)	Efflux pump	LL-37	Streptococcus pneumoniae	Human gut	polymyxin B (PB)
FPB_ORF5_NODE_514_length_1845_cov_13428:1685:1212_unnamed_protein_product	Q51006	Transport systems and efflux pumps	mtrE	Efflux pump	polymyxin B, human LL-37, protegrin-3	Neisseria meningitidis, Neisseria gonorrhoeae	Human gut	polymyxin B (PB)
FPB_ORF5_NODE_57_length_3513_cov_284.265:1672:3042_unnamed_protein_product	Q8A8D8	Modifications in membrane/cell wall structure	BT_1229	LPS modifications	polymyxin B	B. thetaiotaomicron	Human gut	polymyxin B (PB)
FPB_ORF5_NODE_643_length_1596_cov_29897.8:1303:812_unnamed_protein_product	Q9KQW9	Modifications in membrane/cell wall structure	msbA	Lipid A flippase	polymyxin B	V. cholerae	Human gut	polymyxin B (PB)
FPB_ORF6_NODE_1019_length_1173_cov_22609:367:2_unnamed_protein_product,_partial	A0A4V6DW09	Modifications in membrane/cell wall structure	galT	Synthesis and extension of lipooligosaccharide	polymyxin B	Campylobacter jejuni	Human gut	polymyxin B (PB)
FPB_ORF6_NODE_167_length_2818_cov_255.336:95:892_unnamed_protein_product	Q7CPC3	Regulation	cpxA	Sensor histidine kinase	protamine, magainin 2, mellitin, ApoEdpL-W, polymyxin B	Salmonella typhimurium, Escherichia coli	Human gut	polymyxin B (PB)
FPB_ORF6_NODE_710_length_1508_cov_14586.1:1296:244_unnamed_protein_product	B2HHR7	Modifications in membrane/cell wall structure	kasB	3-oxoacyl-[acyl-carrier-protein] synthase 2	human defensins	Mycobacterium tuberculosis, Mycobacterium marinum	Human gut	polymyxin B (PB)
FPB_ORF7_NODE_1188_length_1032_cov_30368.5:822:457_unnamed_protein_product	P58662	Regulation	rcsC	Sensor histidine kinase	polymyxin B	pathogenic or commensal Enterobacteriaceae species	Human gut	polymyxin B (PB)
FPB_ORF7_NODE_13_length_4343_cov_185.92:523:2_unnamed_protein_product,_partial	A0A0H2XGX1	Other	SAUSA300_1036	RNA methyltransferase	LL-37	Staphylococcus aureus (strain USA300)	Human gut	polymyxin B (PB)
FPB_ORF7_NODE_219_length_2612_cov_19.6907:2293:1526_unnamed_protein_product	B0VMV4	Modifications in membrane/cell wall structure	lpxA	Acyl-[acyl-carrier-protein]--UDP-N-acetylglucosamine O-acyltransferase	polymyxin B, colistin	Acinetobacter baumannii	Human gut	polymyxin B (PB)
FPB_ORF7_NODE_266_length_2419_cov_8837.56:300:1_unnamed_protein_product,_partial	Q8Y5F0	Transport systems and efflux pumps	anrA (lmo2114)	Efflux pump	nisin, bacitracin	Listeria monocytogenes	Human gut	polymyxin B (PB)
FPB_ORF7_NODE_545_length_1771_cov_75.3403:1692:823_unnamed_protein_product	P58662	Regulation	rcsC	Sensor histidine kinase	polymyxin B	pathogenic or commensal Enterobacteriaceae species	Human gut	polymyxin B (PB)
FPB_ORF7_NODE_647_length_1591_cov_13823.5:1260:598_unnamed_protein_product	Q8DQF8	Transport systems and efflux pumps	spr0694	Efflux pump	LL-37, nisin, bacitracin	Streptococcus pneumoniae	Human gut	polymyxin B (PB)
FPB_ORF8_NODE_158_length_2865_cov_4668.51:2632:1295_unnamed_protein_product	P39448	Other	trkA	Potassium transport	protamine, polymyxin B	Vibrio alginolyticus	Human gut	polymyxin B (PB)
FPB_ORF8_NODE_249_length_2483_cov_8112.06:531:1_unnamed_protein_product,_partial	O54068	Modifications in membrane/cell wall structure	rkpK	UDP-glucose 6-dehydrogenase	polymyxin B	S. meliloti	Human gut	polymyxin B (PB)
FPB_ORF8_NODE_651_length_1587_cov_13691.4:1326:937_unnamed_protein_product	A0A3N6L3I7	Other	ftsX	cell division	bacteriocins, daptomycin, and gramicidin	Lactococcus lactis	Human gut	polymyxin B (PB)
FPB_ORF8_NODE_686_length_1536_cov_16963.3:760:2_unnamed_protein_product	W9B4M6	Transport systems and efflux pumps	acrB	Efflux pump	polymyxin B, human neutrophil peptide-1,human beta-defensin 1, human beta-defensin 2	Klebsiella pneumoniae	Human gut	polymyxin B (PB)
FPB_ORF8_NODE_744_length_1451_cov_10.5623:1377:520_unnamed_protein_product	P21628	Transport systems and efflux pumps	braE	ABC transporters	bacitracin, nisin	Pseudomonas aeruginosa	Human gut	polymyxin B (PB)
FPB_ORF9_NODE_355_length_2168_cov_131.525:1807:839_unnamed_protein_product	Q8DQF8	Transport systems and efflux pumps	spr0694	Efflux pump	LL-37, nisin, bacitracin	Streptococcus pneumoniae	Human gut	polymyxin B (PB)
FPB_ORF9_NODE_651_length_1587_cov_13691.4:651:1_unnamed_protein_product,_partial	Q5WNX2	Transport systems and efflux pumps	bcrD	Efflux pump	bacitracin	Enterococcus faecalis	Human gut	polymyxin B (PB)
FPB_ORF9_NODE_686_length_1536_cov_16963.3:1353:772_unnamed_protein_product	P52477	Transport systems and efflux pumps	mexA	Efflux pump	colistin	Pseudomonas aeruginosa	Human gut	polymyxin B (PB)
FPB_ORF9_NODE_687_length_1536_cov_48.3822:1306:401_unnamed_protein_product	P58662	Regulation	rcsC	Sensor histidine kinase	polymyxin B	pathogenic or commensal Enterobacteriaceae species	Human gut	polymyxin B (PB)
FPB_ORF9_NODE_690_length_1532_cov_27.6263:1412:843_unnamed_protein_product	Q9RQP7	Modifications in membrane/cell wall structure	icaB	Poly-beta-1,6-N-acetyl-D-glucosamine N-deacetylase	LL-37, human beta-defensin-3	Staphylococcus epidermidis	Human gut	polymyxin B (PB)
FPB_ORF9_NODE_98_length_3175_cov_33.2792:2557:1625_unnamed_protein_product	Q0P9B8	Modifications in membrane/cell wall structure	cj1136	Putative glycosyltransferase	polymyxin B	Campylobacter jejuni	Human gut	polymyxin B (PB)
FSA_ORF1_NODE_1669_length_963_cov_36406.2:91:960,unnamed,protein,product,,partial	P9WFU7	Modifications in membrane/cell wall structure	lysX(lysS2, lysU, mprF)	Addition of L-lysine to phosphatidylglycerol in cell membrane	HNP1-3	Mycobacterium tuberculosis	Human gut	Cathelicidin-DM (SA37)
FSA_ORF1_NODE_200_length_2740_cov_11640.4:273:776,unnamed,protein,product	Q9KQW9	Modifications in membrane/cell wall structure	msbA	Lipid A flippase	polymyxin B	V. cholerae	Human gut	Cathelicidin-DM (SA37)
FSA_ORF1_NODE_898_length_1526_cov_3741.05:692:1327,unnamed,protein,product	Q8A8D8	Modifications in membrane/cell wall structure	BT_1229	LPS modifications	polymyxin B	B. thetaiotaomicron	Human gut	Cathelicidin-DM (SA37)
FSA_ORF10_NODE_777_length_1649_cov_1711.41:1593:979,unnamed,protein,product	Q8DQF8	Transport systems and efflux pumps	spr0694	Efflux pump	LL-37, nisin, bacitracin	Streptococcus pneumoniae	Human gut	Cathelicidin-DM (SA37)
FSA_ORF11_NODE_320_length_2403_cov_662.228:2046:1225,unnamed,protein,product	P58662	Regulation	rcsC	Sensor histidine kinase	polymyxin B	pathogenic or commensal Enterobacteriaceae species	Human gut	Cathelicidin-DM (SA37)
FSA_ORF11_NODE_780_length_1644_cov_20141.5:1054:746,unnamed,protein,product	Q2FK78	Other	SAUSA300_0186(argC)	N-acetyl-gamma-glutamyl-phosphate reductase	LL-37	Staphylococcus aureus (strain USA300)	Human gut	Cathelicidin-DM (SA37)
FSA_ORF12_NODE_353_length_2330_cov_40.644:609:1,unnamed,protein,product,,partial	Q7BKK4	Transport systems and efflux pumps	mefE(mef)	Efflux pump	LL-37	Streptococcus pneumoniae	Human gut	Cathelicidin-DM (SA37)
FSA_ORF12_NODE_780_length_1644_cov_20141.5:592:86,unnamed,protein,product	Q2FK78	Other	SAUSA300_0186(argC)	N-acetyl-gamma-glutamyl-phosphate reductase	LL-37	Staphylococcus aureus (strain USA300)	Human gut	Cathelicidin-DM (SA37)
FSA_ORF18_NODE_63_length_3637_cov_14.0491:3361:2315,unnamed,protein,product	B0VMV2	Modifications in membrane/cell wall structure	lpxD	UDP-3-O-(3-hydroxymyristoyl)glucosamine N-acyltransferase	polymyxin B, colistin	Acinetobacter baumannii	Human gut	Cathelicidin-DM (SA37)
FSA_ORF2_NODE_263_length_2553_cov_12944.5:361:1329,unnamed,protein,product	A0A486TPA3	Other	miaA	Putative tRNA delta(2)-isopentenyl-pyrophosphate transferase	colistin	Klebsiella pneumoniae (ST258)	Human gut	Cathelicidin-DM (SA37)
FSA_ORF2_NODE_688_length_1758_cov_64.8661:34:513,unnamed,protein,product	O68164	Regulation	bvrS	Two-components sensor kinase	polymyxin B	Brucella abortus	Human gut	Cathelicidin-DM (SA37)
FSA_ORF3_NODE_1356_length_1140_cov_28582.1:137:457,unnamed,protein,product	Q9KQW9	Modifications in membrane/cell wall structure	msbA	Lipid A flippase	polymyxin B	V. cholerae	Human gut	Cathelicidin-DM (SA37)
FSA_ORF3_NODE_1478_length_1067_cov_31699.1:534:1,unnamed,protein,product,,partial	V5VC90	Modifications in membrane/cell wall structure	lolD	Alterations of membrane integrity	polymyxin B	Acinetobacter baumannii	Human gut	Cathelicidin-DM (SA37)
FSA_ORF3_NODE_512_length_2018_cov_16217.9:364:1752,unnamed,protein,product	B2FJW5	Modifications in membrane/cell wall structure	spgM	LPS modifications	polymyxin B, colistin	Stenotrophomonas maltophilia	Human gut	Cathelicidin-DM (SA37)
FSA_ORF3_NODE_741_length_1700_cov_172.216:745:1482,unnamed,protein,product	Q8AA38	Modifications in membrane/cell wall structure	BT_0627	LPS modifications	polymyxin B	B. thetaiotaomicron	Human gut	Cathelicidin-DM (SA37)
FSA_ORF4_NODE_1266_length_1199_cov_70.8488:1036:2,unnamed,protein,product,,partial	A0A0H2XGS0	Other	SAUSA300_1336	Hypothetical protein	LL-37	Staphylococcus aureus (strain USA300)	Human gut	Cathelicidin-DM (SA37)
FSA_ORF4_NODE_718_length_1727_cov_20741.1:74:898,unnamed,protein,product	Q8A8D8	Modifications in membrane/cell wall structure	BT_1229	LPS modifications	polymyxin B	B. thetaiotaomicron	Human gut	Cathelicidin-DM (SA37)
FSA_ORF5_NODE_1486_length_1063_cov_30.746:985:674,unnamed,protein,product	O31054	Transport systems and efflux pumps	scnF	ABC transporter	streptococcin A-FF22	S. pyogenes	Human gut	Cathelicidin-DM (SA37)
FSA_ORF5_NODE_850_length_1571_cov_4631.99:727:50,unnamed,protein,product	A6TC03	Modifications in membrane/cell wall structure	dedA	Putative integral membrane protein	colistin	Klebsiella pneumoniae (ST258)	Human gut	Cathelicidin-DM (SA37)
FSA_ORF6_NODE_253_length_2581_cov_12769.1:370:1350,unnamed,protein,product	Q9RC27	Transport systems and efflux pumps	mrsF	ABC transporter	mersacidin	Bacillus sp. (strain HIL-Y85/54728)	Human gut	Cathelicidin-DM (SA37)
FSA_ORF6_NODE_462_length_2103_cov_8192.26:1779:1084,unnamed,protein,product	P26503	Modifications in membrane/cell wall structure	exoB	UDP glucose 4-epimerase	polymyxin B	S. meliloti	Human gut	Cathelicidin-DM (SA37)
FSA_ORF6_NODE_756_length_1675_cov_81.6086:1665:877,unnamed,protein,product	P52002	Transport systems and efflux pumps	mexB	Efflux pump	colistin	Pseudomonas aeruginosa	Human gut	Cathelicidin-DM (SA37)
FSA_ORF7_NODE_1109_length_1335_cov_3569.75:1284:793,unnamed,protein,product	Q9KQW9	Modifications in membrane/cell wall structure	msbA	Lipid A flippase	polymyxin B	V. cholerae	Human gut	Cathelicidin-DM (SA37)
FSA_ORF7_NODE_738_length_1703_cov_21956.5:1622:855,unnamed,protein,product	O08352	Regulation	rpoN(sigL )	regulation of other genes	mesentericin Y105	Listeria monocytogenes	Human gut	Cathelicidin-DM (SA37)
FSA_ORF7_NODE_943_length_1481_cov_25508.1:1286:234,unnamed,protein,product	B2HHR7	Modifications in membrane/cell wall structure	kasB	3-oxoacyl-[acyl-carrier-protein] synthase 2	human defensins	Mycobacterium tuberculosis, Mycobacterium marinum	Human gut	Cathelicidin-DM (SA37)
SCST_ORF1_NODE_1161_length_1270_cov_23946.5:819:1214,unnamed,protein,product	Q93SN1	Regulation	colR	Two-components system response regulator	polymyxin B	Pseudomonas aeruginosa	Soil	colistin (CST)
SCST_ORF1_NODE_1203_length_1246_cov_12.398:249:908,unnamed,protein,product	Q52989	Transport systems and efflux pumps	phoU	Phosphate transporter PhoU	polymyxin B	S. meliloti	Soil	colistin (CST)
SCST_ORF1_NODE_133_length_3616_cov_10.9556:1452:1973,unnamed,protein,product	Q7A2Q1	Regulation	vraR	Two-components system response regulator	vancomycin,daptomycin,ovispirin-1, bacitracin	Staphylococcus aureus	Soil	colistin (CST)
SCST_ORF1_NODE_2065_length_888_cov_10.2113:118:885,unnamed,protein,product	Q48597	Transport systems and efflux pumps	nisF	Efflux pump	nisin	Lactococcus lactis	Soil	colistin (CST)
SCST_ORF1_NODE_2125_length_872_cov_12.7295:202:528,unnamed,protein,product	E0TUX7	Modifications in membrane/cell wall structure	ltaSa	Decreases permeation through cell wall	nisin	B. subtilis W168	Soil	colistin (CST)
SCST_ORF1_NODE_338_length_2551_cov_24447.3:105:701,unnamed,protein,product	Q9RC27	Transport systems and efflux pumps	mrsF	ABC transporter	mersacidin	Bacillus sp. (strain HIL-Y85/54728)	Soil	colistin (CST)
SCST_ORF1_NODE_373_length_2451_cov_12.2028:228:605,unnamed,protein,product	Q52989	Transport systems and efflux pumps	phoU	Phosphate transporter PhoU	polymyxin B	S. meliloti	Soil	colistin (CST)
SCST_ORF1_NODE_386_length_2391_cov_12.7354:258:1022,unnamed,protein,product	A0A0E0UU11	Modifications in membrane/cell wall structure	pgdA	N-acetylation of the peptidoglycan	lysozyme	Listeria monocytogenes,E. faecalis	Soil	colistin (CST)
SCST_ORF1_NODE_393_length_2366_cov_11.7966:678:1565,unnamed,protein,product	Q9I5U5	Regulation	rsmA (ksgA)	Transcriptional regulator	polymyxin B and colistin	Pseudomonas aeruginosa	Soil	colistin (CST)
SCST_ORF1_NODE_447_length_2210_cov_13.1485:375:1478,unnamed,protein,product	A0A0H3JZF2	Modifications in membrane/cell wall structure	lysC	Addition of L-lysine to phosphatidylglycerol in cell membrane	CAP18 and hBD3	Staphylococcus aureus	Soil	colistin (CST)
SCST_ORF1_NODE_541_length_1997_cov_1933.38:525:1787,unnamed,protein,product	A0A0H3JZF2	Modifications in membrane/cell wall structure	lysC	Addition of L-lysine to phosphatidylglycerol in cell membrane	CAP18 and hBD3	Staphylococcus aureus	Soil	colistin (CST)
SCST_ORF1_NODE_615_length_1847_cov_11.7511:1251:1844,unnamed,protein,product,,partial	A0A3N6L3I7	Other	ftsX	cell division	bacteriocins, daptomycin, and gramicidin	Lactococcus lactis	Soil	colistin (CST)
SCST_ORF1_NODE_667_length_1772_cov_13.9464:168:1079,unnamed,protein,product	Q9RC27	Transport systems and efflux pumps	mrsF	ABC transporter	mersacidin	Bacillus sp. (strain HIL-Y85/54728)	Soil	colistin (CST)
SCST_ORF1_NODE_736_length_1672_cov_13:18:446,unnamed,protein,product	Q92SA5	Regulation	phoR	Phosphate metabolism	polymyxin B	S. meliloti	Soil	colistin (CST)
SCST_ORF10_NODE_274_length_2739_cov_10.1911:299:1120,unnamed,protein,product	Q5WNX2	Transport systems and efflux pumps	bcrD	Efflux pump	bacitracin	Enterococcus faecalis	Soil	colistin (CST)
SCST_ORF11_NODE_110_length_3873_cov_11.4335:2293:1682,unnamed,protein,product	A0A376GSU7	Modifications in membrane/cell wall structure	pgsA2	Lipid biosynthesis	daptomycin	Corynebacterium striatum	Soil	colistin (CST)
SCST_ORF11_NODE_568_length_1941_cov_12.2232:532:2,unnamed,protein,product,,partial	Q8VUH2	Transport systems and efflux pumps	mbrA	ABC transporters	bacitracin	Streptococcus mutans	Soil	colistin (CST)
SCST_ORF12_NODE_115_length_3738_cov_12.2294:1370:708,unnamed,protein,product	P38134	Regulation	etk	Tyrosine-protein kinase	polymyxin B	Escherichia coli, Salmonella sp., Pseudomonas aeruginosa	Soil	colistin (CST)
SCST_ORF12_NODE_5_length_6864_cov_10.4407:6043:6861,unnamed,protein,product,,partial	A0A0H2XEF1	Other	SAUSA300_1465	2-oxoisovalerate dehydrogenase, E1 component, beta subunit	LL-37	Staphylococcus aureus (strain USA300)	Soil	colistin (CST)
SCST_ORF13_NODE_376_length_2436_cov_12.2478:606:1,unnamed,protein,product,,partial	A6L5X9	Modifications in membrane/cell wall structure	BVU_3469	LPS modifications	polymyxin B	B. vulgatus	Soil	colistin (CST)
SCST_ORF14_NODE_132_length_3618_cov_10.9456:2660:1980,unnamed,protein,product	Q2FH23	Regulation	SAUSA300_1308(arlR)	DNA-binding response regulator	LL-37	Staphylococcus aureus (strain USA300)	Soil	colistin (CST)
SCST_ORF14_NODE_388_length_2387_cov_14.1304:1715:1398,unnamed,protein,product	Q93SN1	Regulation	colR	Two-components system response regulator	polymyxin B	Pseudomonas aeruginosa	Soil	colistin (CST)
SCST_ORF14_NODE_55_length_4712_cov_12.1239:2590:1820,unnamed,protein,product	A0A377WEW3	Other	tagA	Hypothetical lipoprotein	colistin	Klebsiella pneumoniae (ST258)	Soil	colistin (CST)
SCST_ORF15_NODE_117_length_3719_cov_10.6591:2248:1058,unnamed,protein,product	Q56877	Transport systems and efflux pumps	rosA	Efflux pump	polymyxin B	Yersinia sp.	Soil	colistin (CST)
SCST_ORF15_NODE_162_length_3377_cov_10.7429:1070:609,unnamed,protein,product	O34798	Modifications in membrane/cell wall structure	pdaC(yjeA)	Deacetylation of the N-acetylmuramic acid	lysozyme	Bacillus subtilis	Soil	colistin (CST)
SCST_ORF15_NODE_273_length_2744_cov_11.4935:812:465,unnamed,protein,product	A0A0H2XGS0	Other	SAUSA300_1336	Hypothetical protein	LL-37	Staphylococcus aureus (strain USA300)	Soil	colistin (CST)
SCST_ORF15_NODE_384_length_2406_cov_15.3752:819:514,unnamed,protein,product	A0A7X1HSH8	Other	hupA	Transcriptional regulator HU subunit alpha	colistin	Klebsiella pneumoniae (ST258)	Soil	colistin (CST)
SCST_ORF15_NODE_84_length_4196_cov_12.4187:2011:1340,unnamed,protein,product	Q48597	Transport systems and efflux pumps	nisF	Efflux pump	nisin	Lactococcus lactis	Soil	colistin (CST)
SCST_ORF15_NODE_96_length_4041_cov_11.4551:1925:1191,unnamed,protein,product	Q2FHA3	Other	SAUSA300_1228(thrB )	Homoserine kinase	LL-37	Staphylococcus aureus (strain USA300)	Soil	colistin (CST)
SCST_ORF16_NODE_186_length_3214_cov_10.9158:2295:1750,unnamed,protein,product	A0A0H2XGX1	Other	SAUSA300_1036	RNA methyltransferase	LL-37	Staphylococcus aureus (strain USA300)	Soil	colistin (CST)
SCST_ORF16_NODE_208_length_3097_cov_11.4142:1912:1208,unnamed,protein,product	Q2FH23	Regulation	SAUSA300_1308(arlR)	DNA-binding response regulator	LL-37	Staphylococcus aureus (strain USA300)	Soil	colistin (CST)
SCST_ORF17_NODE_142_length_3540_cov_10.0844:634:2,unnamed,protein,product,,partial	Q8Y5F0	Transport systems and efflux pumps	anrA (lmo2114)	Efflux pump	nisin, bacitracin	Listeria monocytogenes	Soil	colistin (CST)
SCST_ORF18_NODE_80_length_4286_cov_11.9036:3513:2455,unnamed,protein,product	Q2FD54	Transport systems and efflux pumps	emrB	Efflux pump	colistin	Acinetobacter baumannii	Soil	colistin (CST)
SCST_ORF19_NODE_60_length_4587_cov_11.4539:1639:932,unnamed,protein,product	A0A0H2XEF1	Other	SAUSA300_1465	2-oxoisovalerate dehydrogenase, E1 component, beta subunit	LL-37	Staphylococcus aureus (strain USA300)	Soil	colistin (CST)
SCST_ORF2_NODE_111_length_3814_cov_12.535:1272:1979,unnamed,protein,product	P39577	Modifications in membrane/cell wall structure	dltE	D-alanylation of teichoic acids	lysozyme, lantibiotic	Bacillus subtilis	Soil	colistin (CST)
SCST_ORF2_NODE_1380_length_1139_cov_12.4179:731:1138,unnamed,protein,product,,partial	Q8ZNJ8	Transport systems and efflux pumps	yejF	Efflux pump	protamine, melittin, polymyxin B, human defensin (human beta-defensin)-1 and human beta-defensin-5	Salmonella enterica serovar Typhimurium	Soil	colistin (CST)
SCST_ORF2_NODE_1890_length_937_cov_17.4184:335:934,unnamed,protein,product,,partial	Q8DQF8	Transport systems and efflux pumps	spr0694	Efflux pump	LL-37, nisin, bacitracin	Streptococcus pneumoniae	Soil	colistin (CST)
SCST_ORF2_NODE_2419_length_799_cov_2045.77:385:798,unnamed,protein,product,,partial	Q92R87	Regulation	SMc02367	Sensor histidine kinase	polymyxin B	S. meliloti	Soil	colistin (CST)
SCST_ORF2_NODE_405_length_2329_cov_10.1865:670:1614,unnamed,protein,product	O52325	Modifications in membrane/cell wall structure	yfbG (arnA)	Bifunctional polymyxin resistance protein	polymyxin B	Salmonella typhimurium	Soil	colistin (CST)
SCST_ORF2_NODE_415_length_2297_cov_10.8773:693:1508,unnamed,protein,product	Q92SA5	Regulation	phoR	Phosphate metabolism	polymyxin B	S. meliloti	Soil	colistin (CST)
SCST_ORF2_NODE_465_length_2159_cov_14.4629:40:867,unnamed,protein,product	A0A486TPA3	Other	miaA	Putative tRNA delta(2)-isopentenyl-pyrophosphate transferase	colistin	Klebsiella pneumoniae (ST258)	Soil	colistin (CST)
SCST_ORF21_NODE_186_length_3214_cov_10.9158:1405:371,unnamed,protein,product	Q2FHU3	Other	SAUSA300_1037(pheS)	Phenylalanyl-tRNA synthetase subunit alpha	LL-37	Staphylococcus aureus (strain USA300)	Soil	colistin (CST)
SCST_ORF21_NODE_40_length_4905_cov_13.5788:4774:4067,unnamed,protein,product	A0A0E0UU11	Modifications in membrane/cell wall structure	pgdA	N-acetylation of the peptidoglycan	lysozyme	Listeria monocytogenes,E. faecalis	Soil	colistin (CST)
SCST_ORF22_NODE_27_length_5321_cov_11.4096:2709:2350,unnamed,protein,product	O32197	Modifications in membrane/cell wall structure	liaR	Cell envelope homeostasis	daptomycin, LL-37, HBD-3, nisin, gallidermin, mersacidin, friulimicin	Bacillus subtilis	Soil	colistin (CST)
SCST_ORF22_NODE_94_length_4061_cov_12.5587:2224:1544,unnamed,protein,product	Q92SV4	Regulation	cmk	Cytidylate kinase	polymyxin B	S. meliloti	Soil	colistin (CST)
SCST_ORF23_NODE_59_length_4593_cov_10.292:4521:3046,unnamed,protein,product	O34442	Regulation	mgtE	PhoP/PhoQ regulator	polymyxin B	Bacillus subtilis	Soil	colistin (CST)
SCST_ORF27_NODE_7_length_6483_cov_10.6672:968:270,unnamed,protein,product	Q92R88	Regulation	SMc02366	Transcriptional regulator	polymyxin B	S. meliloti	Soil	colistin (CST)
SCST_ORF3_NODE_1332_length_1171_cov_13.3405:910:2,unnamed,protein,product,,partial	O54068	Modifications in membrane/cell wall structure	rkpK	UDP-glucose 6-dehydrogenase	polymyxin B	S. meliloti	Soil	colistin (CST)
SCST_ORF3_NODE_153_length_3439_cov_17.128:1440:2726,unnamed,protein,product	P9WFU7	Modifications in membrane/cell wall structure	lysX(lysS2, lysU, mprF)	Addition of L-lysine to phosphatidylglycerol in cell membrane	HNP1-3	Mycobacterium tuberculosis	Soil	colistin (CST)
SCST_ORF3_NODE_540_length_2002_cov_11.8675:94:750,unnamed,protein,product	E0U278	Transport systems and efflux pumps	spaG	Efflux pump	subtilin	Bacillus subtilis	Soil	colistin (CST)
SCST_ORF3_NODE_557_length_1958_cov_12.6248:632:1243,unnamed,protein,product	A0A0H2XI43	Transport systems and efflux pumps	SAUSA300_1515	ABC transporter permease	LL-37	Staphylococcus aureus (strain USA300)	Soil	colistin (CST)
SCST_ORF3_NODE_615_length_1847_cov_11.7511:446:1195,unnamed,protein,product	Q8DUP1	Transport systems and efflux pumps	SMU.863	ABC transporters	bacitracin	Streptococcus mutans	Soil	colistin (CST)
SCST_ORF3_NODE_674_length_1759_cov_10.2711:1172:1756,unnamed,protein,product,,partial	Q2FH23	Regulation	SAUSA300_1308(arlR)	DNA-binding response regulator	LL-37	Staphylococcus aureus (strain USA300)	Soil	colistin (CST)
SCST_ORF3_NODE_72_length_4432_cov_11.9612:3990:4430,unnamed,protein,product,,partial	P26503	Modifications in membrane/cell wall structure	exoB	UDP glucose 4-epimerase	polymyxin B	S. meliloti	Soil	colistin (CST)
SCST_ORF3_NODE_865_length_1511_cov_41288.9:974:1510,unnamed,protein,product,,partial	Q8DUP1	Transport systems and efflux pumps	SMU.863	ABC transporters	bacitracin	Streptococcus mutans	Soil	colistin (CST)
SCST_ORF36_NODE_3_length_7089_cov_11.6733:3193:2231,unnamed,protein,product	Q9RC27	Transport systems and efflux pumps	mrsF	ABC transporter	mersacidin	Bacillus sp. (strain HIL-Y85/54728)	Soil	colistin (CST)
SCST_ORF4_NODE_1301_length_1189_cov_14.5917:707:150,unnamed,protein,product	Q92SA5	Regulation	phoR	Phosphate metabolism	polymyxin B	S. meliloti	Soil	colistin (CST)
SCST_ORF4_NODE_1435_length_1111_cov_12.715:2:1108,unnamed,protein,product,,partial	O08352	Regulation	rpoN(sigL )	regulation of other genes	mesentericin Y105	Listeria monocytogenes	Soil	colistin (CST)
SCST_ORF4_NODE_184_length_3231_cov_10.7207:229:765,unnamed,protein,product	P26503	Modifications in membrane/cell wall structure	exoB	UDP glucose 4-epimerase	polymyxin B	S. meliloti	Soil	colistin (CST)
SCST_ORF4_NODE_2169_length_860_cov_11.2062:505:2,unnamed,protein,product,,partial	Q8ZNJ8	Transport systems and efflux pumps	yejF	Efflux pump	protamine, melittin, polymyxin B, human defensin (human beta-defensin)-1 and human beta-defensin-5	Salmonella enterica serovar Typhimurium	Soil	colistin (CST)
SCST_ORF4_NODE_385_length_2400_cov_10.171:152:700,unnamed,protein,product	P26503	Modifications in membrane/cell wall structure	exoB	UDP glucose 4-epimerase	polymyxin B	S. meliloti	Soil	colistin (CST)
SCST_ORF4_NODE_439_length_2227_cov_10.3425:1665:2225,unnamed,protein,product,,partial	O34697	Transport systems and efflux pumps	bceA(barC, ytsC,BSU30380)	Putative ABC transporter	bacitracin,plectasin,mersacidin,actagardine	Bacillus subtilis	Soil	colistin (CST)
SCST_ORF4_NODE_446_length_2210_cov_13.2492:988:2181,unnamed,protein,product	A0A2X3ERP0	Other	mrcB	penicillin binding protein 1b	colistin	Klebsiella pneumoniae (ST258)	Soil	colistin (CST)
SCST_ORF4_NODE_489_length_2109_cov_14.3544:628:1398,unnamed,protein,product	Q8VUH2	Transport systems and efflux pumps	mbrA	ABC transporters	bacitracin	Streptococcus mutans	Soil	colistin (CST)
SCST_ORF4_NODE_570_length_1934_cov_16680.2:1310:1933,unnamed,protein,product,,partial	O06980	Transport systems and efflux pumps	psdA (yvcR)	Efflux pump	nisin, galidermin	Bacillus subtilis	Soil	colistin (CST)
SCST_ORF5_NODE_1147_length_1278_cov_48018:1202:531,unnamed,protein,product	B4EWL1	Transport systems and efflux pumps	sapD	Efflux pump	protamine, melittin	Proteus mirabilis	Soil	colistin (CST)
SCST_ORF5_NODE_1150_length_1276_cov_10.0442:368:0,unnamed,protein,product,,partial	A0A0H2XI70	Other	SAUSA300_0988(trkA)	Potassium uptake protein	LL-37	Staphylococcus aureus (strain USA300)	Soil	colistin (CST)
SCST_ORF5_NODE_219_length_3058_cov_10.4832:865:1665,unnamed,protein,product	A0A0E0UU11	Modifications in membrane/cell wall structure	pgdA	N-acetylation of the peptidoglycan	lysozyme	Listeria monocytogenes,E. faecalis	Soil	colistin (CST)
SCST_ORF5_NODE_385_length_2400_cov_10.171:704:2215,unnamed,protein,product	A0A4V6DW09	Modifications in membrane/cell wall structure	galT	Synthesis and extension of lipooligosaccharide	polymyxin B	Campylobacter jejuni	Soil	colistin (CST)
SCST_ORF5_NODE_65_length_4553_cov_10.4378:4206:4550,unnamed,protein,product,,partial	Q54002	Transport systems and efflux pumps	epiF	Bacitracin transport ATP-binding protein	epidermin, gallidermin	Staphylococcus epidermidis	Soil	colistin (CST)
SCST_ORF5_NODE_723_length_1691_cov_18935.1:746:1690,unnamed,protein,product,,partial	O82876	Modifications in membrane/cell wall structure	rgpD	Rhamnose-glucose polysaccharide (RGP) synthesis	bacitracin	Streptococcus mutans	Soil	colistin (CST)
SCST_ORF6_NODE_129_length_3636_cov_11.0776:3071:3634,unnamed,protein,product,,partial	Q92SA1	Transport systems and efflux pumps	pstB	Phosphate transporter ATP-binding protein	polymyxin B	S. meliloti	Soil	colistin (CST)
SCST_ORF6_NODE_1738_length_992_cov_15338:427:2,unnamed,protein,product,,partial	Q5E6N5	Modifications in membrane/cell wall structure	pgm	LPS modifi cations	polymyxin B	Aliivibrio fischeri (Vibrio fischeri)	Soil	colistin (CST)
SCST_ORF6_NODE_1796_length_974_cov_11.3754:576:1,unnamed,protein,product,,partial	Q18BL2	Transport systems and efflux pumps	cprA	Efflux pump	nisin, galidermin	Clostridium difficile	Soil	colistin (CST)
SCST_ORF6_NODE_1961_length_920_cov_76.8809:830:333,unnamed,protein,product	B4EWL1	Transport systems and efflux pumps	sapD	Efflux pump	protamine, melittin	Proteus mirabilis	Soil	colistin (CST)
SCST_ORF6_NODE_232_length_3004_cov_10.2201:38:400,unnamed,protein,product	Q9KQW9	Modifications in membrane/cell wall structure	msbA	Lipid A flippase	polymyxin B	V. cholerae	Soil	colistin (CST)
SCST_ORF6_NODE_269_length_2755_cov_10.9548:1974:1000,unnamed,protein,product	P0C1R9	Other	hemB	Delta-aminolevulinic acid dehydratase	LL-37, human beta-defensin 2, human beta-defensin 3, lactoferricin B, Protamine, colistin,	Staphylococcus aureus	Soil	colistin (CST)
SCST_ORF6_NODE_495_length_2095_cov_258.961:278:2092,unnamed,protein,product,,partial	Q8ZNK0	Transport systems and efflux pumps	yejA	Efflux pump	protamine, melittin, polymyxin B, human defensin (human beta-defensin)-1 and human beta-defensin-2	Salmonella enterica serovar Typhimurium	Soil	colistin (CST)
SCST_ORF7_NODE_389_length_2376_cov_12.6377:2086:1364,unnamed,protein,product	Q2FH23	Regulation	SAUSA300_1308(arlR)	DNA-binding response regulator	LL-37	Staphylococcus aureus (strain USA300)	Soil	colistin (CST)
SCST_ORF7_NODE_555_length_1961_cov_12.2141:1305:97,unnamed,protein,product	W8UA21	Protease and peptidase	degP	Endopeptidase	Lactoferrin B	Staphylococcus aureus, Escherichia coli	Soil	colistin (CST)
SCST_ORF8_NODE_310_length_2641_cov_13.1667:2454:1987,unnamed,protein,product	O54068	Modifications in membrane/cell wall structure	rkpK	UDP-glucose 6-dehydrogenase	polymyxin B	S. meliloti	Soil	colistin (CST)
SCST_ORF8_NODE_4_length_7040_cov_11.3059:6453:7037,unnamed,protein,product,,partial	Q04707	Other	ponA	Penicillin-binding protein PBP1a	HNP-1, LL-37, cathelin-related antimicrobial peptide	Streptococcus pneumoniae	Soil	colistin (CST)
SCST_ORF8_NODE_718_length_1697_cov_12.5183:1684:1145,unnamed,protein,product	Q8DQ77	Transport systems and efflux pumps	spr0812(ABC-NBD)	ABC transporter	bacitracin, vancoresmycin	S. pneumoniae	Soil	colistin (CST)
SCST_ORF9_NODE_862_length_1515_cov_12.5918:652:14,unnamed,protein,product	A0A0E0UU11	Modifications in membrane/cell wall structure	pgdA	N-acetylation of the peptidoglycan	lysozyme	Listeria monocytogenes,E. faecalis	Soil	colistin (CST)
SGQ26_ORF1_NODE_1172_length_920_cov_106.254:11:919_unnamed_protein_product,_partial	Q11137	Protease and peptidase	zapA	Metalloprotease	LL37, human beta-defensin-1	Proteus mirabilis	Soil	melittin (GQ26)
SGQ26_ORF1_NODE_118_length_2123_cov_806.49:102:539_unnamed_protein_product	Q2FK78	Other	SAUSA300_0186(argC)	N-acetyl-gamma-glutamyl-phosphate reductase	LL-37	Staphylococcus aureus (strain USA300)	Soil	melittin (GQ26)
SGQ26_ORF1_NODE_1338_length_822_cov_442.377:444:821_unnamed_protein_product,_partial	A0A377WEW3	Other	tagA	Hypothetical lipoprotein	colistin	Klebsiella pneumoniae (ST258)	Soil	melittin (GQ26)
SGQ26_ORF1_NODE_1358_length_812_cov_3218.1:266:811_unnamed_protein_product,_partial	Q8DQF8	Transport systems and efflux pumps	spr0694	Efflux pump	LL-37, nisin, bacitracin	Streptococcus pneumoniae	Soil	melittin (GQ26)
SGQ26_ORF1_NODE_366_length_1605_cov_385.407:9:503_unnamed_protein_product	P75831	Transport systems and efflux pumps	macB	ABC transporter	bacitracin，colistin	E. coli	Soil	melittin (GQ26)
SGQ26_ORF1_NODE_372_length_1597_cov_14.4637:51:590_unnamed_protein_product	A0A0H3JZF2	Modifications in membrane/cell wall structure	lysC	Addition of L-lysine to phosphatidylglycerol in cell membrane	CAP18 and hBD3	Staphylococcus aureus	Soil	melittin (GQ26)
SGQ26_ORF1_NODE_878_length_1112_cov_796.969:1099:725_unnamed_protein_product	A0A8G1NS55	Modifications in membrane/cell wall structure	bamB	Subunit of outer membrane protein assembly complex	colistin	Klebsiella pneumoniae (ST258)	Soil	melittin (GQ26)
SGQ26_ORF1_NODE_89_length_2230_cov_340.781:609:1130_unnamed_protein_product	Q9RC27	Transport systems and efflux pumps	mrsF	ABC transporter	mersacidin	Bacillus sp. (strain HIL-Y85/54728)	Soil	melittin (GQ26)
SGQ26_ORF1_NODE_902_length_1090_cov_52.3913:261:734_unnamed_protein_product	Q8RKC0	Transport systems and efflux pumps	as-48H	ABC transporters	AS-48	E. faecalis	Soil	melittin (GQ26)
SGQ26_ORF1_NODE_912_length_1082_cov_15362.3:618:1079_unnamed_protein_product,_partial	Q9RL74	Modifications in membrane/cell wall structure	vraD	Envelope homeostasis regulation	bacitracin, nisin	Staphylococcus aureus	Soil	melittin (GQ26)
SGQ26_ORF1_NODE_928_length_1071_cov_36.377:73:1068_unnamed_protein_product,_partial	Q8ZNJ8	Transport systems and efflux pumps	yejF	Efflux pump	protamine, melittin, polymyxin B, human defensin (human beta-defensin)-1 and human beta-defensin-5	Salmonella enterica serovar Typhimurium	Soil	melittin (GQ26)
SGQ26_ORF10_NODE_25_length_2771_cov_133.848:1834:158_unnamed_protein_product	Q9KQW9	Modifications in membrane/cell wall structure	msbA	Lipid A flippase	polymyxin B	V. cholerae	Soil	melittin (GQ26)
SGQ26_ORF15_NODE_243_length_1784_cov_11.3586:1163:0_unnamed_protein_product,_partial	A0A0H2XEF1	Other	SAUSA300_1465	2-oxoisovalerate dehydrogenase, E1 component, beta subunit	LL-37	Staphylococcus aureus (strain USA300)	Soil	melittin (GQ26)
SGQ26_ORF15_NODE_25_length_2771_cov_133.848:2765:1992_unnamed_protein_product	P26503	Modifications in membrane/cell wall structure	exoB	UDP glucose 4-epimerase	polymyxin B	S. meliloti	Soil	melittin (GQ26)
SGQ26_ORF2_NODE_1144_length_931_cov_20989.6:345:22_unnamed_protein_product	P45602	Modifications in membrane/cell wall structure	galE	UDP-galactose 4-epimerase, involve in LPS biosynthesis	colistin	Klebsiella pneumoniae (ST258)	Soil	melittin (GQ26)
SGQ26_ORF2_NODE_1149_length_930_cov_886.753:116:907_unnamed_protein_product	P36640	Regulation	mgtA	PhoP/PhoQ regulator	polymyxin B	Salmonella	Soil	melittin (GQ26)
SGQ26_ORF2_NODE_1344_length_821_cov_88.8916:56:463_unnamed_protein_product	Q8ZNJ9	Transport systems and efflux pumps	yejE	Efflux pump	protamine, melittin, polymyxin B, human defensin (human beta-defensin)-1 and human beta-defensin-4	Salmonella enterica serovar Typhimurium	Soil	melittin (GQ26)
SGQ26_ORF2_NODE_1394_length_793_cov_240.924:714:22_unnamed_protein_product	O68164	Regulation	bvrS	Two-components sensor kinase	polymyxin B	Brucella abortus	Soil	melittin (GQ26)
SGQ26_ORF2_NODE_163_length_1979_cov_1049.99:1407:1976_unnamed_protein_product,_partial	A0A0H2XEF1	Other	SAUSA300_1465	2-oxoisovalerate dehydrogenase, E1 component, beta subunit	LL-37	Staphylococcus aureus (strain USA300)	Soil	melittin (GQ26)
SGQ26_ORF2_NODE_273_length_1732_cov_1217.47:546:869_unnamed_protein_product	Q7A2Q1	Regulation	vraR	Two-components system response regulator	vancomycin,daptomycin,ovispirin-1, bacitracin	Staphylococcus aureus	Soil	melittin (GQ26)
SGQ26_ORF2_NODE_370_length_1603_cov_373.627:410:1567_unnamed_protein_product	Q56876	Transport systems and efflux pumps	rosB	Efflux pump	polymyxin B	Yersinia sp.	Soil	melittin (GQ26)
SGQ26_ORF2_NODE_428_length_1530_cov_2020.04:88:423_unnamed_protein_product	Q53705	Modifications in membrane/cell wall structure	lytS	Membrane polarization	HNP-1 and tPMPs	Staphylococcus aureus	Soil	melittin (GQ26)
SGQ26_ORF2_NODE_658_length_1300_cov_1611.51:837:1277_unnamed_protein_product	Q9HZD1	Regulation	cprR (PA3077)	Two-components system response regulator	polymyxin B	Pseudomonas aeruginosa	Soil	melittin (GQ26)
SGQ26_ORF3_NODE_1277_length_850_cov_884.902:755:441_unnamed_protein_product	A0A1Z1SYP0	Transport systems and efflux pumps	acrA	Multidrug efflux protein	polymyxin B	Proteus mirabilis	Soil	melittin (GQ26)
SGQ26_ORF3_NODE_175_length_1954_cov_695.469:1315:1911_unnamed_protein_product	Q8VUH2	Transport systems and efflux pumps	mbrA	ABC transporters	bacitracin	Streptococcus mutans	Soil	melittin (GQ26)
SGQ26_ORF3_NODE_40_length_2499_cov_430.622:136:582_unnamed_protein_product	B4EB34	Modifications in membrane/cell wall structure	hldD	ADP-L-glycero-D-manno-heptose-6-epimerase	polymyxin B, melittin, and human neutrophil peptide	Burkholderia cenocepacia	Soil	melittin (GQ26)
SGQ26_ORF3_NODE_542_length_1409_cov_538.053:685:1407_unnamed_protein_product,_partial	P0C1R9	Other	hemB	Delta-aminolevulinic acid dehydratase	LL-37, human beta-defensin 2, human beta-defensin 3, lactoferricin B, Protamine, colistin,	Staphylococcus aureus	Soil	melittin (GQ26)
SGQ26_ORF3_NODE_916_length_1077_cov_187.859:353:730_unnamed_protein_product	Q9RC27	Transport systems and efflux pumps	mrsF	ABC transporter	mersacidin	Bacillus sp. (strain HIL-Y85/54728)	Soil	melittin (GQ26)
SGQ26_ORF4_NODE_1277_length_850_cov_884.902:431:0_unnamed_protein_product,_partial	W9B4M6	Transport systems and efflux pumps	acrB	Efflux pump	polymyxin B, human neutrophil peptide-1,human beta-defensin 1, human beta-defensin 2	Klebsiella pneumoniae	Soil	melittin (GQ26)
SGQ26_ORF4_NODE_1287_length_843_cov_938.208:573:1_unnamed_protein_product,_partial	Q52989	Transport systems and efflux pumps	phoU	Phosphate transporter PhoU	polymyxin B	S. meliloti	Soil	melittin (GQ26)
SGQ26_ORF4_NODE_352_length_1623_cov_10065.9:293:1507_unnamed_protein_product	Q8ZNF3	Modifications in membrane/cell wall structure	yfbE (arnB)	UDP-4-amino-4-deoxy-L-arabinose--oxoglutarate aminotransferase	polymyxin B	Salmonella typhimurium	Soil	melittin (GQ26)
SGQ26_ORF4_NODE_587_length_1366_cov_305.451:1357:767_unnamed_protein_product	P36640	Regulation	mgtA	PhoP/PhoQ regulator	polymyxin B	Salmonella	Soil	melittin (GQ26)
SGQ26_ORF4_NODE_979_length_1040_cov_2245.22:492:22_unnamed_protein_product	Q8A8D8	Modifications in membrane/cell wall structure	BT_1229	LPS modifications	polymyxin B	B. thetaiotaomicron	Soil	melittin (GQ26)
SGQ26_ORF5_NODE_1443_length_768_cov_15858.5:679:2_unnamed_protein_product,_partial	P58662	Regulation	rcsC	Sensor histidine kinase	polymyxin B	pathogenic or commensal Enterobacteriaceae species	Soil	melittin (GQ26)
SGQ26_ORF5_NODE_235_length_1800_cov_424.905:1412:1798_unnamed_protein_product,_partial	Q52990	Regulation	phoB	Phosphate metabolism	polymyxin B	S. meliloti	Soil	melittin (GQ26)
SGQ26_ORF6_NODE_371_length_1599_cov_2012.64:1486:767_unnamed_protein_product	A0A0H2UPL0	Transport systems and efflux pumps	SP_0912	ABC transporter	bacitracin, lincomycin, nisin	S. pneumoniae	Soil	melittin (GQ26)
SGQ26_ORF6_NODE_670_length_1282_cov_193.311:714:1_unnamed_protein_product,_partial	O67996	Regulation	bvrR	Two-components system response regulator	polymyxin B	Brucella abortus	Soil	melittin (GQ26)
SGQ26_ORF7_NODE_1391_length_795_cov_632.795:666:154_unnamed_protein_product	Q8DUP0	Transport systems and efflux pumps	SMU.864	ABC transporters	bacitracin	Streptococcus mutans	Soil	melittin (GQ26)
SGQ26_ORF7_NODE_297_length_1695_cov_62.5945:1588:1100_unnamed_protein_product	Q56876	Transport systems and efflux pumps	rosB	Efflux pump	polymyxin B	Yersinia sp.	Soil	melittin (GQ26)
SGQ26_ORF7_NODE_320_length_1664_cov_2775.13:1599:1105_unnamed_protein_product	Q8ZNJ8	Transport systems and efflux pumps	yejF	Efflux pump	protamine, melittin, polymyxin B, human defensin (human beta-defensin)-1 and human beta-defensin-5	Salmonella enterica serovar Typhimurium	Soil	melittin (GQ26)
SGQ26_ORF7_NODE_384_length_1582_cov_357.451:1573:1154_unnamed_protein_product	P58662	Regulation	rcsC	Sensor histidine kinase	polymyxin B	pathogenic or commensal Enterobacteriaceae species	Soil	melittin (GQ26)
SGQ26_ORF7_NODE_70_length_2330_cov_913.983:215:544_unnamed_protein_product	P58662	Regulation	rcsC	Sensor histidine kinase	polymyxin B	pathogenic or commensal Enterobacteriaceae species	Soil	melittin (GQ26)
SGQ26_ORF8_NODE_83_length_2258_cov_104.711:1394:687_unnamed_protein_product	P52002	Transport systems and efflux pumps	mexB	Efflux pump	colistin	Pseudomonas aeruginosa	Soil	melittin (GQ26)
SGQ26_ORF8_NODE_89_length_2230_cov_340.781:2150:1521_unnamed_protein_product	O32197	Modifications in membrane/cell wall structure	liaR	Cell envelope homeostasis	daptomycin, LL-37, HBD-3, nisin, gallidermin, mersacidin, friulimicin	Bacillus subtilis	Soil	melittin (GQ26)
SGQ26_ORF9_NODE_124_length_2106_cov_697.824:1822:2_unnamed_protein_product,_partial	Q8ZNK0	Transport systems and efflux pumps	yejA	Efflux pump	protamine, melittin, polymyxin B, human defensin (human beta-defensin)-1 and human beta-defensin-2	Salmonella enterica serovar Typhimurium	Soil	melittin (GQ26)
SGQ26_ORF9_NODE_253_length_1766_cov_6539.61:1372:608_unnamed_protein_product	A0A0H2XGX1	Other	SAUSA300_1036	RNA methyltransferase	LL-37	Staphylococcus aureus (strain USA300)	Soil	melittin (GQ26)
SGQ26_ORF9_NODE_469_length_1471_cov_6610.85:706:353_unnamed_protein_product	Q2FH23	Regulation	SAUSA300_1308(arlR)	DNA-binding response regulator	LL-37	Staphylococcus aureus (strain USA300)	Soil	melittin (GQ26)
SIB367_ORF1_NODE_1062_length_1089_cov_250.25:77:1087_unnamed_protein_product,_partial	P9WFU7	Modifications in membrane/cell wall structure	lysX(lysS2, lysU, mprF)	Addition of L-lysine to phosphatidylglycerol in cell membrane	HNP1-3	Mycobacterium tuberculosis	Soil	Iseganan (IB367)
SIB367_ORF1_NODE_1071_length_1084_cov_13728.5:619:1083_unnamed_protein_product,_partial	Q9RL74	Modifications in membrane/cell wall structure	vraD	Envelope homeostasis regulation	bacitracin, nisin	Staphylococcus aureus	Soil	Iseganan (IB367)
SIB367_ORF1_NODE_1170_length_1037_cov_15148.1:93:458_unnamed_protein_product	Q52990	Regulation	phoB	Phosphate metabolism	polymyxin B	S. meliloti	Soil	Iseganan (IB367)
SIB367_ORF1_NODE_1233_length_1009_cov_1241.48:12:713_unnamed_protein_product	P24555	Protease and peptidase	ptrB	Protease	PGLa	Escherichia coli MS 79-10	Soil	Iseganan (IB367)
SIB367_ORF1_NODE_1307_length_975_cov_261.716:337:972_unnamed_protein_product,_partial	A0A7U4CHE4	Regulation	rpoA	Transcription, DNA-templated	pexiganan	Staphylococcus aureus	Soil	Iseganan (IB367)
SIB367_ORF1_NODE_1618_length_872_cov_64.5202:291:869_unnamed_protein_product,_partial	P33699	Modifications in membrane/cell wall structure	exoT	Transport protein, Wzx	polymyxin B	S. meliloti	Soil	Iseganan (IB367)
SIB367_ORF1_NODE_1641_length_865_cov_394.132:411:848_unnamed_protein_product	Q92R91	Regulation	feuP	Transcriptional regulator	polymyxin B	S. meliloti	Soil	Iseganan (IB367)
SIB367_ORF1_NODE_1741_length_834_cov_2192.79:12:506_unnamed_protein_product	P75831	Transport systems and efflux pumps	macB	ABC transporter	bacitracin，colistin	E. coli	Soil	Iseganan (IB367)
SIB367_ORF1_NODE_1977_length_767_cov_661.097:70:765_unnamed_protein_product,_partial	Q92SA5	Regulation	phoR	Phosphate metabolism	polymyxin B	S. meliloti	Soil	Iseganan (IB367)
SIB367_ORF1_NODE_356_length_1620_cov_3642.08:294:1508_unnamed_protein_product	Q8ZNF3	Modifications in membrane/cell wall structure	yfbE (arnB)	UDP-4-amino-4-deoxy-L-arabinose--oxoglutarate aminotransferase	polymyxin B	Salmonella typhimurium	Soil	Iseganan (IB367)
SIB367_ORF1_NODE_363_length_1610_cov_3221.84:12:953_unnamed_protein_product	Q8A8D8	Modifications in membrane/cell wall structure	BT_1229	LPS modifications	polymyxin B	B. thetaiotaomicron	Soil	Iseganan (IB367)
SIB367_ORF10_NODE_239_length_1804_cov_109.582:1744:95_unnamed_protein_product	P75831	Transport systems and efflux pumps	macB	ABC transporter	bacitracin，colistin	E. coli	Soil	Iseganan (IB367)
SIB367_ORF10_NODE_287_length_1723_cov_4375.17:616:2_unnamed_protein_product,_partial	Q2FK78	Other	SAUSA300_0186(argC)	N-acetyl-gamma-glutamyl-phosphate reductase	LL-37	Staphylococcus aureus (strain USA300)	Soil	Iseganan (IB367)
SIB367_ORF10_NODE_386_length_1588_cov_1101.34:997:77_unnamed_protein_product	Q09II0	Transport systems and efflux pumps	sboF	ABC transporter	salivaricin B	S. salivarius	Soil	Iseganan (IB367)
SIB367_ORF11_NODE_251_length_1774_cov_62.8517:1027:305_unnamed_protein_product	A6L5X9	Modifications in membrane/cell wall structure	BVU_3469	LPS modifications	polymyxin B	B. vulgatus	Soil	Iseganan (IB367)
SIB367_ORF11_NODE_614_length_1378_cov_170.447:1207:152_unnamed_protein_product	B2HHR7	Modifications in membrane/cell wall structure	kasB	3-oxoacyl-[acyl-carrier-protein] synthase 2	human defensins	Mycobacterium tuberculosis, Mycobacterium marinum	Soil	Iseganan (IB367)
SIB367_ORF17_NODE_68_length_2439_cov_1091.11:637:77_unnamed_protein_product	A6TC03	Modifications in membrane/cell wall structure	dedA	Putative integral membrane protein	colistin	Klebsiella pneumoniae (ST258)	Soil	Iseganan (IB367)
SIB367_ORF2_NODE_1047_length_1096_cov_1333.23:361:987_unnamed_protein_product	Q7A2Q1	Regulation	vraR	Two-components system response regulator	vancomycin,daptomycin,ovispirin-1, bacitracin	Staphylococcus aureus	Soil	Iseganan (IB367)
SIB367_ORF2_NODE_1053_length_1094_cov_268.709:67:1092_unnamed_protein_product,_partial	Q51693	Modifications in membrane/cell wall structure	capD	Capsular polysaccharide biosynthesis protein	LL-37 and human β-defensin 3	Staphylococcus epidermidis	Soil	Iseganan (IB367)
SIB367_ORF2_NODE_1698_length_844_cov_1236.9:269:841_unnamed_protein_product,_partial	Q52989	Transport systems and efflux pumps	phoU	Phosphate transporter PhoU	polymyxin B	S. meliloti	Soil	Iseganan (IB367)
SIB367_ORF2_NODE_1799_length_815_cov_24.5066:321:812_unnamed_protein_product,_partial	O54068	Modifications in membrane/cell wall structure	rkpK	UDP-glucose 6-dehydrogenase	polymyxin B	S. meliloti	Soil	Iseganan (IB367)
SIB367_ORF2_NODE_484_length_1487_cov_831.337:98:442_unnamed_protein_product	A0A0H2XGX1	Other	SAUSA300_1036	RNA methyltransferase	LL-37	Staphylococcus aureus (strain USA300)	Soil	Iseganan (IB367)
SIB367_ORF3_NODE_1332_length_966_cov_389.142:888:1_unnamed_protein_product,_partial	P9WFU7	Modifications in membrane/cell wall structure	lysX(lysS2, lysU, mprF)	Addition of L-lysine to phosphatidylglycerol in cell membrane	HNP1-3	Mycobacterium tuberculosis	Soil	Iseganan (IB367)
SIB367_ORF3_NODE_1399_length_944_cov_3401.23:432:22_unnamed_protein_product	A0A0E1U924	Protease and peptidase	mucD	Periplasmic serine endoprotease	polymyxin B, many CAMPs	Burkholderia genus	Soil	Iseganan (IB367)
SIB367_ORF3_NODE_1954_length_773_cov_17.8357:170:604_unnamed_protein_product	B8Y3V5	Modifications in membrane/cell wall structure	lpxL1	Lipid A biosynthesis lauroyl acyltransferase	polymyxin B	Neisseria meningitidis	Soil	Iseganan (IB367)
SIB367_ORF3_NODE_570_length_1415_cov_400.685:304:903_unnamed_protein_product	A6L5X9	Modifications in membrane/cell wall structure	BVU_3469	LPS modifications	polymyxin B	B. vulgatus	Soil	Iseganan (IB367)
SIB367_ORF3_NODE_583_length_1399_cov_94.3512:679:1398_unnamed_protein_product,_partial	P0C1R9	Other	hemB	Delta-aminolevulinic acid dehydratase	LL-37, human beta-defensin 2, human beta-defensin 3, lactoferricin B, Protamine, colistin,	Staphylococcus aureus	Soil	Iseganan (IB367)
SIB367_ORF3_NODE_992_length_1124_cov_12.3639:748:1104_unnamed_protein_product	Q8ZNF3	Modifications in membrane/cell wall structure	yfbE (arnB)	UDP-4-amino-4-deoxy-L-arabinose--oxoglutarate aminotransferase	polymyxin B	Salmonella typhimurium	Soil	Iseganan (IB367)
SIB367_ORF4_NODE_1129_length_1060_cov_236.694:663:1_unnamed_protein_product,_partial	P26503	Modifications in membrane/cell wall structure	exoB	UDP glucose 4-epimerase	polymyxin B	S. meliloti	Soil	Iseganan (IB367)
SIB367_ORF4_NODE_1340_length_964_cov_593.019:110:781_unnamed_protein_product	Q92SV4	Regulation	cmk	Cytidylate kinase	polymyxin B	S. meliloti	Soil	Iseganan (IB367)
SIB367_ORF4_NODE_1489_length_911_cov_442.025:788:0_unnamed_protein_product,_partial	P58662	Regulation	rcsC	Sensor histidine kinase	polymyxin B	pathogenic or commensal Enterobacteriaceae species	Soil	Iseganan (IB367)
SIB367_ORF4_NODE_287_length_1723_cov_4375.17:638:1132_unnamed_protein_product	Q2FGL3	Other	SAUSA300_1469(argR)	Arginine repressor	LL-37	Staphylococcus aureus (strain USA300)	Soil	Iseganan (IB367)
SIB367_ORF4_NODE_55_length_2520_cov_455.039:2417:2076_unnamed_protein_product	Q8ZQT5	Modifications in membrane/cell wall structure	tolB	Outer membrane integrity	polymyxin B	Salmonella enterica serovar typhimurium	Soil	Iseganan (IB367)
SIB367_ORF4_NODE_591_length_1391_cov_424.403:551:0_unnamed_protein_product,_partial	Q8DUP1	Transport systems and efflux pumps	SMU.863	ABC transporters	bacitracin	Streptococcus mutans	Soil	Iseganan (IB367)
SIB367_ORF5_NODE_100_length_2265_cov_346.93:869:1576_unnamed_protein_product	P52002	Transport systems and efflux pumps	mexB	Efflux pump	colistin	Pseudomonas aeruginosa	Soil	Iseganan (IB367)
SIB367_ORF5_NODE_1178_length_1036_cov_103.224:375:1_unnamed_protein_product,_partial	Q9RC27	Transport systems and efflux pumps	mrsF	ABC transporter	mersacidin	Bacillus sp. (strain HIL-Y85/54728)	Soil	Iseganan (IB367)
SIB367_ORF5_NODE_228_length_1817_cov_309.31:1409:1086_unnamed_protein_product	P75831	Transport systems and efflux pumps	macB	ABC transporter	bacitracin，colistin	E. coli	Soil	Iseganan (IB367)
SIB367_ORF5_NODE_282_length_1731_cov_99.2184:1271:108_unnamed_protein_product	A0A1Z1SYP0	Transport systems and efflux pumps	acrA	Multidrug efflux protein	polymyxin B	Proteus mirabilis	Soil	Iseganan (IB367)
SIB367_ORF5_NODE_286_length_1724_cov_55.4098:89:505_unnamed_protein_product	P0C1R9	Other	hemB	Delta-aminolevulinic acid dehydratase	LL-37, human beta-defensin 2, human beta-defensin 3, lactoferricin B, Protamine, colistin,	Staphylococcus aureus	Soil	Iseganan (IB367)
SIB367_ORF6_NODE_1414_length_939_cov_831.578:399:43_unnamed_protein_product	A0A0H2XEF1	Other	SAUSA300_1465	2-oxoisovalerate dehydrogenase, E1 component, beta subunit	LL-37	Staphylococcus aureus (strain USA300)	Soil	Iseganan (IB367)
SIB367_ORF6_NODE_1664_length_857_cov_3479.32:420:43_unnamed_protein_product	W8UWD7	Regulation	pmtR(ytrA)	Transcriptional regulator, GntR family	melittin	Staphylococcus aureus	Soil	Iseganan (IB367)
SIB367_ORF6_NODE_228_length_1817_cov_309.31:1082:0_unnamed_protein_product,_partial	P75831	Transport systems and efflux pumps	macB	ABC transporter	bacitracin，colistin	E. coli	Soil	Iseganan (IB367)
SIB367_ORF7_NODE_1894_length_787_cov_11.7964:663:151_unnamed_protein_product	Q8DUP0	Transport systems and efflux pumps	SMU.864	ABC transporters	bacitracin	Streptococcus mutans	Soil	Iseganan (IB367)
SIB367_ORF7_NODE_203_length_1876_cov_116.592:1094:39_unnamed_protein_product	P26503	Modifications in membrane/cell wall structure	exoB	UDP glucose 4-epimerase	polymyxin B	S. meliloti	Soil	Iseganan (IB367)
SIB367_ORF7_NODE_409_length_1573_cov_14.2003:789:37_unnamed_protein_product	Q92SA5	Regulation	phoR	Phosphate metabolism	polymyxin B	S. meliloti	Soil	Iseganan (IB367)
SIB367_ORF7_NODE_429_length_1549_cov_6288.5:1101:121_unnamed_protein_product	A0A0H2XEF1	Other	SAUSA300_1465	2-oxoisovalerate dehydrogenase, E1 component, beta subunit	LL-37	Staphylococcus aureus (strain USA300)	Soil	Iseganan (IB367)
SIB367_ORF7_NODE_445_length_1525_cov_426.197:908:0_unnamed_protein_product,_partial	Q92SA5	Regulation	phoR	Phosphate metabolism	polymyxin B	S. meliloti	Soil	Iseganan (IB367)
SIB367_ORF7_NODE_775_length_1255_cov_88.6033:522:127_unnamed_protein_product	O67996	Regulation	bvrR	Two-components system response regulator	polymyxin B	Brucella abortus	Soil	Iseganan (IB367)
SIB367_ORF8_NODE_108_length_2217_cov_757.217:2086:1700_unnamed_protein_product	Q52990	Regulation	phoB	Phosphate metabolism	polymyxin B	S. meliloti	Soil	Iseganan (IB367)
SIB367_ORF8_NODE_305_length_1692_cov_3056.32:1235:1669_unnamed_protein_product	Q7A2Q1	Regulation	vraR	Two-components system response regulator	vancomycin,daptomycin,ovispirin-1, bacitracin	Staphylococcus aureus	Soil	Iseganan (IB367)
SIB367_ORF8_NODE_459_length_1509_cov_39.9945:642:1_unnamed_protein_product,_partial	Q18BL2	Transport systems and efflux pumps	cprA	Efflux pump	nisin, galidermin	Clostridium difficile	Soil	Iseganan (IB367)
SPB_ORF1_NODE_1093_length_1012_cov_27.5873:80:787_unnamed_protein_product	Q53705	Modifications in membrane/cell wall structure	lytS	Membrane polarization	HNP-1 and tPMPs	Staphylococcus aureus	Soil	polymyxin B (PB)
SPB_ORF1_NODE_1240_length_934_cov_14.5711:505:915_unnamed_protein_product	A0A0E1U924	Protease and peptidase	mucD	Periplasmic serine endoprotease	polymyxin B, many CAMPs	Burkholderia genus	Soil	polymyxin B (PB)
SPB_ORF1_NODE_163_length_1928_cov_113.688:237:821_unnamed_protein_product	P75831	Transport systems and efflux pumps	macB	ABC transporter	bacitracin，colistin	E. coli	Soil	polymyxin B (PB)
SPB_ORF1_NODE_243_length_1724_cov_458.881:84:536_unnamed_protein_product	Q2FD54	Transport systems and efflux pumps	emrB	Efflux pump	colistin	Acinetobacter baumannii	Soil	polymyxin B (PB)
SPB_ORF1_NODE_341_length_1585_cov_656.958:12:536_unnamed_protein_product	Q9KQW9	Modifications in membrane/cell wall structure	msbA	Lipid A flippase	polymyxin B	V. cholerae	Soil	polymyxin B (PB)
SPB_ORF1_NODE_525_length_1398_cov_626.314:843:1397_unnamed_protein_product,_partial	Q8DUP1	Transport systems and efflux pumps	SMU.863	ABC transporters	bacitracin	Streptococcus mutans	Soil	polymyxin B (PB)
SPB_ORF1_NODE_533_length_1387_cov_2358.4:838:1386_unnamed_protein_product,_partial	A0A7U4CHE4	Regulation	rpoA	Transcription, DNA-templated	pexiganan	Staphylococcus aureus	Soil	polymyxin B (PB)
SPB_ORF1_NODE_550_length_1370_cov_305.66:79:1368_unnamed_protein_product,_partial	P52002	Transport systems and efflux pumps	mexB	Efflux pump	colistin	Pseudomonas aeruginosa	Soil	polymyxin B (PB)
SPB_ORF1_NODE_646_length_1277_cov_1320.78:12:746_unnamed_protein_product	B4EWL1	Transport systems and efflux pumps	sapD	Efflux pump	protamine, melittin	Proteus mirabilis	Soil	polymyxin B (PB)
SPB_ORF1_NODE_752_length_1196_cov_342.226:94:1074_unnamed_protein_product	A0A0H2XEF1	Other	SAUSA300_1465	2-oxoisovalerate dehydrogenase, E1 component, beta subunit	LL-37	Staphylococcus aureus (strain USA300)	Soil	polymyxin B (PB)
SPB_ORF1_NODE_861_length_1129_cov_196.073:12:593_unnamed_protein_product	B4ED80	Modifications in membrane/cell wall structure	suhB(BCAL2157)	Envelope integrity	polymyxin B	Burkholderia cenocepacia	Soil	polymyxin B (PB)
SPB_ORF10_NODE_24_length_2764_cov_57.3378:1827:151_unnamed_protein_product	Q9KQW9	Modifications in membrane/cell wall structure	msbA	Lipid A flippase	polymyxin B	V. cholerae	Soil	polymyxin B (PB)
SPB_ORF14_NODE_11_length_3121_cov_10.7417:3112:2141_unnamed_protein_product	B2HHR7	Modifications in membrane/cell wall structure	kasB	3-oxoacyl-[acyl-carrier-protein] synthase 2	human defensins	Mycobacterium tuberculosis, Mycobacterium marinum	Soil	polymyxin B (PB)
SPB_ORF15_NODE_24_length_2764_cov_57.3378:2758:1985_unnamed_protein_product	P26503	Modifications in membrane/cell wall structure	exoB	UDP glucose 4-epimerase	polymyxin B	S. meliloti	Soil	polymyxin B (PB)
SPB_ORF2_NODE_1049_length_1034_cov_11653.8:850:89_unnamed_protein_product	P58662	Regulation	rcsC	Sensor histidine kinase	polymyxin B	pathogenic or commensal Enterobacteriaceae species	Soil	polymyxin B (PB)
SPB_ORF2_NODE_1050_length_1032_cov_405.094:95:460_unnamed_protein_product	Q52990	Regulation	phoB	Phosphate metabolism	polymyxin B	S. meliloti	Soil	polymyxin B (PB)
SPB_ORF2_NODE_1316_length_901_cov_167.988:7:711_unnamed_protein_product	B4EWL1	Transport systems and efflux pumps	sapD	Efflux pump	protamine, melittin	Proteus mirabilis	Soil	polymyxin B (PB)
SPB_ORF2_NODE_180_length_1850_cov_10428.1:747:1505_unnamed_protein_product	Q8ZNJ9	Transport systems and efflux pumps	yejE	Efflux pump	protamine, melittin, polymyxin B, human defensin (human beta-defensin)-1 and human beta-defensin-4	Salmonella enterica serovar Typhimurium	Soil	polymyxin B (PB)
SPB_ORF2_NODE_315_length_1618_cov_103.365:852:1580_unnamed_protein_product	Q2FK78	Other	SAUSA300_0186(argC)	N-acetyl-gamma-glutamyl-phosphate reductase	LL-37	Staphylococcus aureus (strain USA300)	Soil	polymyxin B (PB)
SPB_ORF2_NODE_458_length_1445_cov_359.883:155:967_unnamed_protein_product	Q92U93	Modifications in membrane/cell wall structure	ddhA	Glucose-1-phosphate cytidylyltransferase	polymyxin B	S. meliloti	Soil	polymyxin B (PB)
SPB_ORF2_NODE_504_length_1409_cov_325.867:155:991_unnamed_protein_product	O32197	Modifications in membrane/cell wall structure	liaR	Cell envelope homeostasis	daptomycin, LL-37, HBD-3, nisin, gallidermin, mersacidin, friulimicin	Bacillus subtilis	Soil	polymyxin B (PB)
SPB_ORF2_NODE_55_length_2406_cov_525.227:1938:2387_unnamed_protein_product	Q8ZNF3	Modifications in membrane/cell wall structure	yfbE (arnB)	UDP-4-amino-4-deoxy-L-arabinose--oxoglutarate aminotransferase	polymyxin B	Salmonella typhimurium	Soil	polymyxin B (PB)
SPB_ORF2_NODE_868_length_1123_cov_37.4494:748:1104_unnamed_protein_product	Q8ZNF3	Modifications in membrane/cell wall structure	yfbE (arnB)	UDP-4-amino-4-deoxy-L-arabinose--oxoglutarate aminotransferase	polymyxin B	Salmonella typhimurium	Soil	polymyxin B (PB)
SPB_ORF3_NODE_23_length_2820_cov_2447.13:169:1488_unnamed_protein_product	Q9KQW9	Modifications in membrane/cell wall structure	msbA	Lipid A flippase	polymyxin B	V. cholerae	Soil	polymyxin B (PB)
SPB_ORF3_NODE_309_length_1622_cov_1421.35:1141:1578_unnamed_protein_product	F3QP53	Regulation	qseB (pmrA)	Transcriptional regulatory protein	polymyxin B	Parasutterella excrementihominis	Soil	polymyxin B (PB)
SPB_ORF3_NODE_528_length_1389_cov_816.349:286:1329_unnamed_protein_product	Q8ZNJ9	Transport systems and efflux pumps	yejE	Efflux pump	protamine, melittin, polymyxin B, human defensin (human beta-defensin)-1 and human beta-defensin-4	Salmonella enterica serovar Typhimurium	Soil	polymyxin B (PB)
SPB_ORF3_NODE_81_length_2233_cov_554.479:526:837_unnamed_protein_product	P75831	Transport systems and efflux pumps	macB	ABC transporter	bacitracin，colistin	E. coli	Soil	polymyxin B (PB)
SPB_ORF3_NODE_967_length_1072_cov_52.6971:459:1_unnamed_protein_product,_partial	Q9RL74	Modifications in membrane/cell wall structure	vraD	Envelope homeostasis regulation	bacitracin, nisin	Staphylococcus aureus	Soil	polymyxin B (PB)
SPB_ORF3_NODE_971_length_1071_cov_21.9754:53:607_unnamed_protein_product	O32197	Modifications in membrane/cell wall structure	liaR	Cell envelope homeostasis	daptomycin, LL-37, HBD-3, nisin, gallidermin, mersacidin, friulimicin	Bacillus subtilis	Soil	polymyxin B (PB)
SPB_ORF4_NODE_1184_length_960_cov_451.032:110:781_unnamed_protein_product	Q92SV4	Regulation	cmk	Cytidylate kinase	polymyxin B	S. meliloti	Soil	polymyxin B (PB)
SPB_ORF4_NODE_1531_length_826_cov_15.7043:817:323_unnamed_protein_product	P75831	Transport systems and efflux pumps	macB	ABC transporter	bacitracin，colistin	E. coli	Soil	polymyxin B (PB)
SPB_ORF4_NODE_483_length_1423_cov_1024.95:416:829_unnamed_protein_product	Q9KQW9	Modifications in membrane/cell wall structure	msbA	Lipid A flippase	polymyxin B	V. cholerae	Soil	polymyxin B (PB)
SPB_ORF4_NODE_64_length_2349_cov_71.888:862:1599_unnamed_protein_product	O34525	Modifications in membrane/cell wall structure	sppA	Resists nisin's pore forming activity	nisin	B. subtilis W168	Soil	polymyxin B (PB)
SPB_ORF4_NODE_650_length_1275_cov_134.748:811:1272_unnamed_protein_product,_partial	G9JL97	Regulation	phoP	DNA-binding response regulator, activates outer membrane proteases	polymyxin B, protamine, defensins	Pseudomonas aeruginosa, Salmonella typhimurium, Escherichia coli	Soil	polymyxin B (PB)
SPB_ORF4_NODE_877_length_1121_cov_1425.11:383:943_unnamed_protein_product	A0A376GSU7	Modifications in membrane/cell wall structure	pgsA2	Lipid biosynthesis	daptomycin	Corynebacterium striatum	Soil	polymyxin B (PB)
SPB_ORF6_NODE_1416_length_866_cov_3717.24:702:1_unnamed_protein_product,_partial	B2HHR7	Modifications in membrane/cell wall structure	kasB	3-oxoacyl-[acyl-carrier-protein] synthase 2	human defensins	Mycobacterium tuberculosis, Mycobacterium marinum	Soil	polymyxin B (PB)
SPB_ORF6_NODE_1468_length_851_cov_198.275:414:37_unnamed_protein_product	W8UWD7	Regulation	pmtR(ytrA)	Transcriptional regulator, GntR family	melittin	Staphylococcus aureus	Soil	polymyxin B (PB)
SPB_ORF6_NODE_193_length_1820_cov_10.7768:1804:398_unnamed_protein_product	A0A1Z1SRV5	Modifications in membrane/cell wall structure	tolC	Outer membrane channel protein TolC	polymyxin B	Proteus mirabilis	Soil	polymyxin B (PB)
SPB_ORF6_NODE_314_length_1619_cov_1154.6:1330:116_unnamed_protein_product	Q8ZNF3	Modifications in membrane/cell wall structure	yfbE (arnB)	UDP-4-amino-4-deoxy-L-arabinose--oxoglutarate aminotransferase	polymyxin B	Salmonella typhimurium	Soil	polymyxin B (PB)
SPB_ORF6_NODE_531_length_1388_cov_579.145:475:44_unnamed_protein_product	A0A0H2XEF1	Other	SAUSA300_1465	2-oxoisovalerate dehydrogenase, E1 component, beta subunit	LL-37	Staphylococcus aureus (strain USA300)	Soil	polymyxin B (PB)
SPB_ORF6_NODE_915_length_1099_cov_1670.38:1031:0_unnamed_protein_product,_partial	Q51693	Modifications in membrane/cell wall structure	capD	Capsular polysaccharide biosynthesis protein	LL-37 and human β-defensin 3	Staphylococcus epidermidis	Soil	polymyxin B (PB)
SPB_ORF7_NODE_1104_length_1006_cov_738.368:997:296_unnamed_protein_product	P24555	Protease and peptidase	ptrB	Protease	PGLa	Escherichia coli MS 79-10	Soil	polymyxin B (PB)
SPB_ORF7_NODE_1631_length_795_cov_29905.2:666:154_unnamed_protein_product	Q8DUP0	Transport systems and efflux pumps	SMU.864	ABC transporters	bacitracin	Streptococcus mutans	Soil	polymyxin B (PB)
SPB_ORF7_NODE_259_length_1701_cov_330.846:1636:1100_unnamed_protein_product	Q7A2Q1	Regulation	vraR	Two-components system response regulator	vancomycin,daptomycin,ovispirin-1, bacitracin	Staphylococcus aureus	Soil	polymyxin B (PB)
SPB_ORF7_NODE_512_length_1405_cov_451.933:724:2_unnamed_protein_product,_partial	P0C1R9	Other	hemB	Delta-aminolevulinic acid dehydratase	LL-37, human beta-defensin 2, human beta-defensin 3, lactoferricin B, Protamine, colistin,	Staphylococcus aureus	Soil	polymyxin B (PB)
SPB_ORF7_NODE_72_length_2305_cov_14.6449:1804:2304_unnamed_protein_product,_partial	A0A378FSX7	Modifications in membrane/cell wall structure	Pgi	Glucose-6-phosphate isomerase, housekeeping gene involved in membrane biosynthesis	colistin	Klebsiella pneumoniae (ST258)	Soil	polymyxin B (PB)
SPB_ORF8_NODE_599_length_1320_cov_2208.42:1212:763_unnamed_protein_product	P75831	Transport systems and efflux pumps	macB	ABC transporter	bacitracin，colistin	E. coli	Soil	polymyxin B (PB)
SPB_ORF9_NODE_1001_length_1057_cov_1209.16:742:2_unnamed_protein_product,_partial	P0C1R9	Other	hemB	Delta-aminolevulinic acid dehydratase	LL-37, human beta-defensin 2, human beta-defensin 3, lactoferricin B, Protamine, colistin,	Staphylococcus aureus	Soil	polymyxin B (PB)
SPB_ORF9_NODE_136_length_2016_cov_420.65:2003:1509_unnamed_protein_product	P75831	Transport systems and efflux pumps	macB	ABC transporter	bacitracin，colistin	E. coli	Soil	polymyxin B (PB)
SPB_ORF9_NODE_443_length_1459_cov_12649.7:599:0_unnamed_protein_product,_partial	P58662	Regulation	rcsC	Sensor histidine kinase	polymyxin B	pathogenic or commensal Enterobacteriaceae species	Soil	polymyxin B (PB)
SSA37_ORF1_NODE_1440_length_792_cov_551.657:128:640_unnamed_protein_product	Q8DUP0	Transport systems and efflux pumps	SMU.864	ABC transporters	bacitracin	Streptococcus mutans	Soil	Cathelicidin-DM (SA37)
SSA37_ORF1_NODE_1479_length_780_cov_203.898:15:779_unnamed_protein_product,_partial	O31773	Modifications in membrane/cell wall structure	pbpX	Peptidoglycan deacetylase	lysozyme	Bacillus subtilis	Soil	Cathelicidin-DM (SA37)
SSA37_ORF1_NODE_268_length_1699_cov_1138.59:372:1586_unnamed_protein_product	Q8ZNF3	Modifications in membrane/cell wall structure	yfbE (arnB)	UDP-4-amino-4-deoxy-L-arabinose--oxoglutarate aminotransferase	polymyxin B	Salmonella typhimurium	Soil	Cathelicidin-DM (SA37)
SSA37_ORF1_NODE_30_length_2690_cov_276.849:2109:2612_unnamed_protein_product	R4Z8M6	Regulation	ciaR	Two-components system response regulator	mCRAMP, polymyxin B	Group B Streptococcus	Soil	Cathelicidin-DM (SA37)
SSA37_ORF1_NODE_395_length_1513_cov_705.407:726:1277_unnamed_protein_product	Q92R88	Regulation	SMc02366	Transcriptional regulator	polymyxin B	S. meliloti	Soil	Cathelicidin-DM (SA37)
SSA37_ORF1_NODE_582_length_1333_cov_573.042:588:1004_unnamed_protein_product	Q2FHN4	Other	SAUSA300_1097( pyrF)	Orotidine 5’-phosphate decarboxylase	LL-37	Staphylococcus aureus (strain USA300)	Soil	Cathelicidin-DM (SA37)
SSA37_ORF1_NODE_66_length_2318_cov_10.9806:207:536_unnamed_protein_product	P58662	Regulation	rcsC	Sensor histidine kinase	polymyxin B	pathogenic or commensal Enterobacteriaceae species	Soil	Cathelicidin-DM (SA37)
SSA37_ORF1_NODE_984_length_1029_cov_2383.62:189:578_unnamed_protein_product	B2HHR7	Modifications in membrane/cell wall structure	kasB	3-oxoacyl-[acyl-carrier-protein] synthase 2	human defensins	Mycobacterium tuberculosis, Mycobacterium marinum	Soil	Cathelicidin-DM (SA37)
SSA37_ORF1_NODE_991_length_1025_cov_20.4103:177:938_unnamed_protein_product	P58662	Regulation	rcsC	Sensor histidine kinase	polymyxin B	pathogenic or commensal Enterobacteriaceae species	Soil	Cathelicidin-DM (SA37)
SSA37_ORF1_NODE_994_length_1024_cov_388.244:88:795_unnamed_protein_product	Q53705	Modifications in membrane/cell wall structure	lytS	Membrane polarization	HNP-1 and tPMPs	Staphylococcus aureus	Soil	Cathelicidin-DM (SA37)
SSA37_ORF10_NODE_24_length_2767_cov_78.0542:1830:154_unnamed_protein_product	Q9KQW9	Modifications in membrane/cell wall structure	msbA	Lipid A flippase	polymyxin B	V. cholerae	Soil	Cathelicidin-DM (SA37)
SSA37_ORF10_NODE_243_length_1738_cov_54.1634:1621:1007_unnamed_protein_product	A0A0H3JZF2	Modifications in membrane/cell wall structure	lysC	Addition of L-lysine to phosphatidylglycerol in cell membrane	CAP18 and hBD3	Staphylococcus aureus	Soil	Cathelicidin-DM (SA37)
SSA37_ORF10_NODE_257_length_1719_cov_38033.4:856:407_unnamed_protein_product	Q7CQ74	Transport systems and efflux pumps	yejB	Efflux pump	protamine, melittin, polymyxin B, human defensin (human beta-defensin)-1 and human beta-defensin-3	Salmonella enterica serovar Typhimurium	Soil	Cathelicidin-DM (SA37)
SSA37_ORF11_NODE_227_length_1765_cov_330.32:1756:1262_unnamed_protein_product	P75831	Transport systems and efflux pumps	macB	ABC transporter	bacitracin，colistin	E. coli	Soil	Cathelicidin-DM (SA37)
SSA37_ORF14_NODE_29_length_2702_cov_55.1844:2217:1486_unnamed_protein_product	A0A0H2UPL0	Transport systems and efflux pumps	SP_0912	ABC transporter	bacitracin, lincomycin, nisin	S. pneumoniae	Soil	Cathelicidin-DM (SA37)
SSA37_ORF15_NODE_24_length_2767_cov_78.0542:2761:1988_unnamed_protein_product	P26503	Modifications in membrane/cell wall structure	exoB	UDP glucose 4-epimerase	polymyxin B	S. meliloti	Soil	Cathelicidin-DM (SA37)
SSA37_ORF2_NODE_1098_length_961_cov_378.7:103:618_unnamed_protein_product	B4EWL1	Transport systems and efflux pumps	sapD	Efflux pump	protamine, melittin	Proteus mirabilis	Soil	Cathelicidin-DM (SA37)
SSA37_ORF2_NODE_123_length_2037_cov_64.1897:178:558_unnamed_protein_product	Q9R9N2	Modifications in membrane/cell wall structure	lpsB	Lipopolysaccharide core biosynthesis glycosyl transferase	polymyxin B	S. meliloti	Soil	Cathelicidin-DM (SA37)
SSA37_ORF2_NODE_1310_length_845_cov_1797.8:269:844_unnamed_protein_product,_partial	Q52989	Transport systems and efflux pumps	phoU	Phosphate transporter PhoU	polymyxin B	S. meliloti	Soil	Cathelicidin-DM (SA37)
SSA37_ORF2_NODE_1530_length_763_cov_4268.94:152:718_unnamed_protein_product	X5ESJ1	Transport systems and efflux pumps	mtrD	Efflux pump	polymyxin B, human LL-37, protegrin-2	Neisseria meningitidis, Neisseria gonorrhoeae	Soil	Cathelicidin-DM (SA37)
SSA37_ORF3_NODE_1073_length_976_cov_885.749:408:1_unnamed_protein_product,_partial	Q9X2N5	Modifications in membrane/cell wall structure	dltB	D-alanine transfer protein	human alfa-defensin1, huma alfa-defensin3, protegrins, tachyplesins, magainin II, gallidermin, nisin	Staphylococcus aureus, Staphylococcus xylosus	Soil	Cathelicidin-DM (SA37)
SSA37_ORF3_NODE_1377_length_815_cov_1842.66:614:0_unnamed_protein_product,_partial	O08352	Regulation	rpoN(sigL )	regulation of other genes	mesentericin Y105	Listeria monocytogenes	Soil	Cathelicidin-DM (SA37)
SSA37_ORF3_NODE_238_length_1746_cov_439.313:1375:1743_unnamed_protein_product,_partial	Q56876	Transport systems and efflux pumps	rosB	Efflux pump	polymyxin B	Yersinia sp.	Soil	Cathelicidin-DM (SA37)
SSA37_ORF3_NODE_422_length_1487_cov_24801:694:1122_unnamed_protein_product	Q11137	Protease and peptidase	zapA	Metalloprotease	LL37, human beta-defensin-1	Proteus mirabilis	Soil	Cathelicidin-DM (SA37)
SSA37_ORF3_NODE_44_length_2551_cov_1597.51:107:703_unnamed_protein_product	Q9RC27	Transport systems and efflux pumps	mrsF	ABC transporter	mersacidin	Bacillus sp. (strain HIL-Y85/54728)	Soil	Cathelicidin-DM (SA37)
SSA37_ORF3_NODE_505_length_1402_cov_166.001:458:1150_unnamed_protein_product	Q52990	Regulation	phoB	Phosphate metabolism	polymyxin B	S. meliloti	Soil	Cathelicidin-DM (SA37)
SSA37_ORF3_NODE_609_length_1302_cov_1052.96:70:894_unnamed_protein_product	Q9R9N1	Modifications in membrane/cell wall structure	lpsE	Lipopolysaccharide core biosynthesis glycosyl transferase	polymyxin B	S. meliloti	Soil	Cathelicidin-DM (SA37)
SSA37_ORF3_NODE_953_length_1046_cov_212.765:1033:83_unnamed_protein_product	P58662	Regulation	rcsC	Sensor histidine kinase	polymyxin B	pathogenic or commensal Enterobacteriaceae species	Soil	Cathelicidin-DM (SA37)
SSA37_ORF4_NODE_1112_length_953_cov_1511.99:419:892_unnamed_protein_product	A0A0H2XGC9	Regulation	SAUSA300_1865(vraR)	DNA-binding response regulator	LL-37	Staphylococcus aureus (strain USA300)	Soil	Cathelicidin-DM (SA37)
SSA37_ORF4_NODE_1129_length_943_cov_817.845:930:163_unnamed_protein_product	B4EWL1	Transport systems and efflux pumps	sapD	Efflux pump	protamine, melittin	Proteus mirabilis	Soil	Cathelicidin-DM (SA37)
SSA37_ORF4_NODE_118_length_2052_cov_438.701:338:814_unnamed_protein_product	Q7A2Q1	Regulation	vraR	Two-components system response regulator	vancomycin,daptomycin,ovispirin-1, bacitracin	Staphylococcus aureus	Soil	Cathelicidin-DM (SA37)
SSA37_ORF4_NODE_1274_length_862_cov_36.0335:455:18_unnamed_protein_product	Q92R91	Regulation	feuP	Transcriptional regulator	polymyxin B	S. meliloti	Soil	Cathelicidin-DM (SA37)
SSA37_ORF4_NODE_253_length_1722_cov_136.698:104:586_unnamed_protein_product	O54068	Modifications in membrane/cell wall structure	rkpK	UDP-glucose 6-dehydrogenase	polymyxin B	S. meliloti	Soil	Cathelicidin-DM (SA37)
SSA37_ORF4_NODE_426_length_1481_cov_383.95:1250:294_unnamed_protein_product	A0A0E1U924	Protease and peptidase	mucD	Periplasmic serine endoprotease	polymyxin B, many CAMPs	Burkholderia genus	Soil	Cathelicidin-DM (SA37)
SSA37_ORF4_NODE_48_length_2520_cov_659.167:2417:2076_unnamed_protein_product	Q8ZQT5	Modifications in membrane/cell wall structure	tolB	Outer membrane integrity	polymyxin B	Salmonella enterica serovar typhimurium	Soil	Cathelicidin-DM (SA37)
SSA37_ORF4_NODE_633_length_1280_cov_11.9559:656:258_unnamed_protein_product	Q9I5U5	Regulation	rsmA (ksgA)	Transcriptional regulator	polymyxin B and colistin	Pseudomonas aeruginosa	Soil	Cathelicidin-DM (SA37)
SSA37_ORF4_NODE_884_length_1085_cov_8612.64:464:0_unnamed_protein_product,_partial	Q9RL74	Modifications in membrane/cell wall structure	vraD	Envelope homeostasis regulation	bacitracin, nisin	Staphylococcus aureus	Soil	Cathelicidin-DM (SA37)
SSA37_ORF5_NODE_1446_length_790_cov_877.456:781:44_unnamed_protein_product	B4EB35	Modifications in membrane/cell wall structure	hldA	D-beta-D-heptose 7-phosphate kinase	polymyxin B, melittin, and human neutrophil peptide	Burkholderia cenocepacia	Soil	Cathelicidin-DM (SA37)
SSA37_ORF5_NODE_500_length_1408_cov_9573.58:1395:796_unnamed_protein_product	E0U280	Transport systems and efflux pumps	spaF	Efflux pump	subtilin	Bacillus subtilis	Soil	Cathelicidin-DM (SA37)
SSA37_ORF5_NODE_717_length_1202_cov_364.99:724:2_unnamed_protein_product,_partial	A0A8G1NS55	Modifications in membrane/cell wall structure	bamB	Subunit of outer membrane protein assembly complex	colistin	Klebsiella pneumoniae (ST258)	Soil	Cathelicidin-DM (SA37)
SSA37_ORF6_NODE_1079_length_973_cov_1047.82:907:374_unnamed_protein_product	P58662	Regulation	rcsC	Sensor histidine kinase	polymyxin B	pathogenic or commensal Enterobacteriaceae species	Soil	Cathelicidin-DM (SA37)
SSA37_ORF6_NODE_1288_length_858_cov_5536.2:421:44_unnamed_protein_product	W8UWD7	Regulation	pmtR(ytrA)	Transcriptional regulator, GntR family	melittin	Staphylococcus aureus	Soil	Cathelicidin-DM (SA37)
SSA37_ORF6_NODE_1294_length_855_cov_93.2237:703:2_unnamed_protein_product,_partial	B2HHR7	Modifications in membrane/cell wall structure	kasB	3-oxoacyl-[acyl-carrier-protein] synthase 2	human defensins	Mycobacterium tuberculosis, Mycobacterium marinum	Soil	Cathelicidin-DM (SA37)
SSA37_ORF6_NODE_1409_length_803_cov_3221.24:686:111_unnamed_protein_product	Q92LN9	Other	SMc03097	Hypothetical protein	polymyxin B	S. meliloti	Soil	Cathelicidin-DM (SA37)
SSA37_ORF6_NODE_853_length_1106_cov_1302.96:988:251_unnamed_protein_product	Q8DQF8	Transport systems and efflux pumps	spr0694	Efflux pump	LL-37, nisin, bacitracin	Streptococcus pneumoniae	Soil	Cathelicidin-DM (SA37)
SSA37_ORF6_NODE_900_length_1076_cov_112.955:1017:463_unnamed_protein_product	O32197	Modifications in membrane/cell wall structure	liaR	Cell envelope homeostasis	daptomycin, LL-37, HBD-3, nisin, gallidermin, mersacidin, friulimicin	Bacillus subtilis	Soil	Cathelicidin-DM (SA37)
SSA37_ORF8_NODE_149_length_1957_cov_903.812:1649:1158_unnamed_protein_product	Q8ZNJ9	Transport systems and efflux pumps	yejE	Efflux pump	protamine, melittin, polymyxin B, human defensin (human beta-defensin)-1 and human beta-defensin-4	Salmonella enterica serovar Typhimurium	Soil	Cathelicidin-DM (SA37)
SSA37_ORF8_NODE_225_length_1770_cov_1251.26:1757:1041_unnamed_protein_product	P33772	Modifications in membrane/cell wall structure	amiA	N-acetylmuramoyl-L-alanine amidase AmiA	protamine, magainin 2, mellitin, HNP-1, LL37	Salmonella typhimurium, Escherichia coli	Soil	Cathelicidin-DM (SA37)
SSA37_ORF8_NODE_276_length_1685_cov_6975.27:950:1684_unnamed_protein_product,_partial	P0C1R9	Other	hemB	Delta-aminolevulinic acid dehydratase	LL-37, human beta-defensin 2, human beta-defensin 3, lactoferricin B, Protamine, colistin,	Staphylococcus aureus	Soil	Cathelicidin-DM (SA37)
SSA37_ORF9_NODE_21_length_2862_cov_101.578:2699:2337_unnamed_protein_product	Q9I2U4	Regulation	parS	Two-component sensor kinase	polymyxin B	Pseudomonas aeruginosa	Soil	Cathelicidin-DM (SA37)
SSA37_ORF9_NODE_225_length_1770_cov_1251.26:566:0_unnamed_protein_product,_partial	Q04707	Other	ponA	Penicillin-binding protein PBP1a	HNP-1, LL-37, cathelin-related antimicrobial peptide	Streptococcus pneumoniae	Soil	Cathelicidin-DM (SA37)
SSA37_ORF9_NODE_280_length_1679_cov_729.589:1670:1251_unnamed_protein_product	Q9I2U4	Regulation	parS	Two-component sensor kinase	polymyxin B	Pseudomonas aeruginosa	Soil	Cathelicidin-DM (SA37)
SSA37_ORF9_NODE_852_length_1107_cov_19396.9:521:0_unnamed_protein_product,_partial	Q8Y5F0	Transport systems and efflux pumps	anrA (lmo2114)	Efflux pump	nisin, bacitracin	Listeria monocytogenes	Soil	Cathelicidin-DM (SA37)
SSA37_ORF9_NODE_87_length_2162_cov_132.915:1105:86_unnamed_protein_product	A0A0E1U924	Protease and peptidase	mucD	Periplasmic serine endoprotease	polymyxin B, many CAMPs	Burkholderia genus	Soil	Cathelicidin-DM (SA37)
