# Supplementary material for: Analyzing resistome in soil and Human gut: a study on the characterization and risk evaluation of antimicrobial peptide resistance
Source: Front Microbiol. 2024 Mar 25;15:1352531. doi: 10.3389/fmicb.2024.1352531 (PMC10999558; doi:10.3389/fmicb.2024.1352531)
Supplement: Supplementary file 4 [file Table_4.xlsx]

## Sheet: Description
Table S4 - Identification of putative antibiotic resistance genes from soil and human gut metagenomic contigs by comparison with CARD.
Header	Description
ARO Accession	Antibiotic Resistance Ontology Accession in CARD
ARO Name	Name of ARO in CARD
Protein Accession	Protein accession name in GenBank
DNA Accession	Gene accession name in GenBank
AMR Gene Family	Antimicrobial resistance gene family
Drug Class	Drugs that the gene confers resistance to
Resistance Mechanism	Functional category of the resistance according to functional annotation in CARD
Sample	Where the ORF aligned came from
AMP	Antimicrobial peptide used for selection

## Sheet: Sheet 1
ARO Accession	ARO Name	Protein Accession	DNA Accession	AMR Gene Family	Drug Class	Resistance Mechanism	Sample	AMP
ARO:3002644	APH(3')-IIa	CAA23892.1	V00618.1	APH(3')	aminoglycoside antibiotic	antibiotic inactivation	Human gut	PB
ARO:3005090	RanB	ADZ12700.1	CP002562.1	ATP-binding cassette (ABC) antibiotic efflux pump	aminoglycoside antibiotic	antibiotic efflux	Human gut	GQ,IB,PB,SA
ARO:3005091	RanA	ADZ12699.1	CP002562.1	ATP-binding cassette (ABC) antibiotic efflux pump	aminoglycoside antibiotic	antibiotic efflux	Human gut	GQ,PB,SA
ARO:3004144	AxyY	EGP45231.1	AFRQ01000061.1	resistance-nodulation-cell division (RND) antibiotic efflux pump	aminoglycoside antibiotic;cephalosporin;fluoroquinolone antibiotic;macrolide antibiotic	antibiotic efflux	Human gut	PB
ARO:3003010	ceoB	AAB58161.1	U97042.1	resistance-nodulation-cell division (RND) antibiotic efflux pump	aminoglycoside antibiotic;fluoroquinolone antibiotic	antibiotic efflux	Human gut	GQ,CST,IB,PB
ARO:3006226	CepA-49	WP_008659027.1	NG_050387.1	CepA beta-lactamase	cephalosporin	antibiotic inactivation	Human gut	PB
ARO:3000784	cmeB	ABS43151.1	CP000768.1	resistance-nodulation-cell division (RND) antibiotic efflux pump	cephalosporin;fluoroquinolone antibiotic;fusidane antibiotic;macrolide antibiotic	antibiotic efflux	Human gut	GQ,PB,CST
ARO:3003105	dfrA3	AAA25550.1	J03306.1	trimethoprim resistant dihydrofolate reductase dfr	diaminopyrimidine antibiotic	antibiotic target replacement	Human gut	GQ
ARO:3000808	MexI	AAG07594.1	AE004091.2	resistance-nodulation-cell division (RND) antibiotic efflux pump	disinfecting agents and antiseptics;fluoroquinolone antibiotic;tetracycline antibiotic	antibiotic efflux	Human gut	GQ,CST,PB,SA
ARO:3003948	efrA	WP_104671188.1	NZ_PTWF01000025.1	ATP-binding cassette (ABC) antibiotic efflux pump	fluoroquinolone antibiotic;macrolide antibiotic;rifamycin antibiotic	antibiotic efflux	Human gut	CST,PB,SA
ARO:3000498	ErmF	AAA88675.1	M17124.1	Erm 23S ribosomal RNA methyltransferase	lincosamide antibiotic;macrolide antibiotic;streptogramin A antibiotic;streptogramin B antibiotic;streptogramin antibiotic	antibiotic target alteration	Human gut	CST
ARO:3000616	mel	AAL73129.1	AF227521.1	msr-type ABC-F protein	macrolide antibiotic;streptogramin antibiotic	antibiotic target protection	Human gut	IB,PB,SA
ARO:3003746	optrA	AKA86814.1	KP399637.1	Miscellaneous ABC-F subfamily ATP-binding cassette ribosomal protection proteins	oxazolidinone antibiotic;phenicol antibiotic	antibiotic target protection	Human gut	CST,SA
ARO:3003705	mexN	BAE06006.1	AB219523.1	resistance-nodulation-cell division (RND) antibiotic efflux pump	phenicol antibiotic	antibiotic efflux	Human gut	PB
ARO:3000191	tet(Q)	CAA79727.1	Z21523.1	tetracycline-resistant ribosomal protection protein	tetracycline antibiotic	antibiotic target protection	Human gut	GQ,PB
ARO:3000793	mdtB	AAC75136.1	U00096.1	resistance-nodulation-cell division (RND) antibiotic efflux pump	aminocoumarin antibiotic	antibiotic efflux	Soil	SA
ARO:3002522	novA	AAF67494.2	AF170880.4	ATP-binding cassette (ABC) antibiotic efflux pump	aminocoumarin antibiotic	antibiotic efflux	Soil	GQ
ARO:3000828	baeR	BAA15935.1	AP009048.1	resistance-nodulation-cell division (RND) antibiotic efflux pump	aminocoumarin antibiotic;aminoglycoside antibiotic	antibiotic efflux	Soil	GQ
ARO:3003063	ykkC	CAB13166.1	AL009126.1	small multidrug resistance (SMR) antibiotic efflux pump	aminoglycoside antibiotic;phenicol antibiotic;tetracycline antibiotic	antibiotic efflux	Soil	CST
ARO:3000504	golS	AAL19308.1	AE006468.2	resistance-nodulation-cell division (RND) antibiotic efflux pump	carbapenem;cephalosporin;cephamycin;monobactam;penam;penem;phenicol antibiotic	antibiotic efflux	Soil	SA
ARO:3000216	acrB	AAC73564.1	U00096.3	resistance-nodulation-cell division (RND) antibiotic efflux pump	cephalosporin;disinfecting agents and antiseptics;fluoroquinolone antibiotic;glycylcycline;penam;phenicol antibiotic;rifamycin antibiotic;tetracycline antibiotic	antibiotic efflux	Soil	GQ
ARO:3004042	Enterobacter cloacae acrA	ABG77965.1	DQ679966.1	resistance-nodulation-cell division (RND) antibiotic efflux pump	cephalosporin;disinfecting agents and antiseptics;fluoroquinolone antibiotic;glycylcycline;penam;phenicol antibiotic;rifamycin antibiotic;tetracycline antibiotic	antibiotic efflux	Soil	GQ
ARO:3002513	LRA-19	ACH59005.1	EU408359.1	subclass B3 LRA beta-lactamase	cephalosporin;penam	antibiotic inactivation	Soil	SA
ARO:3004103	QepA2	ACF70723.1	EU847537.1	major facilitator superfamily (MFS) antibiotic efflux pump	fluoroquinolone antibiotic	antibiotic efflux	Soil	GQ
ARO:3000777	adeF	CAJ77856.1	CT025801.2	resistance-nodulation-cell division (RND) antibiotic efflux pump	fluoroquinolone antibiotic;tetracycline antibiotic	antibiotic efflux	Soil	PB
ARO:3004039	Escherichia coli emrE	CAA77936.1	Z11877.1	small multidrug resistance (SMR) antibiotic efflux pump	macrolide antibiotic	antibiotic efflux	Soil	CST
ARO:3000816	mtrA	CCP46065.1	AL123456.3	resistance-nodulation-cell division (RND) antibiotic efflux pump	macrolide antibiotic;penam	antibiotic efflux	Soil	CST
ARO:3004361	sul4	WP_102607457.1	NG_056174.1	sulfonamide resistant sul	sulfonamide antibiotic	antibiotic target replacement	Soil	CST
ARO:3004033	tetB(46)	AET10445.1	HQ652506.1	ATP-binding cassette (ABC) antibiotic efflux pump	tetracycline antibiotic	antibiotic efflux	Soil	CST
ARO:3000979	TEM-116	AAB39956.1	U36911.1	TEM beta-lactamase	cephalosporin;monobactam;penam;penem	antibiotic inactivation	Soil,Human gut	GQ,CST,IB,,PB,SA
ARO:3000838	arlR	ATC67679.1	CP023390.1	major facilitator superfamily (MFS) antibiotic efflux pump	disinfecting agents and antiseptics;fluoroquinolone antibiotic	antibiotic efflux	Soil,Human gut	CST
ARO:3000535	macB	AAV85982.1	AY768532.1	ATP-binding cassette (ABC) antibiotic efflux pump	macrolide antibiotic	antibiotic efflux	Soil,Human gut	GQ,CST,IB,PB,SA
ARO:3003950	msbA	AAC74000.1	U00096.3	ATP-binding cassette (ABC) antibiotic efflux pump	nitroimidazole antibiotic	antibiotic efflux	Soil,Human gut	IB,PB,GQ,PB,SA
ARO:3003986	TaeA	APB03219.1	KX531049.1	ATP-binding cassette (ABC) antibiotic efflux pump	pleuromutilin antibiotic	antibiotic efflux	Soil,Human gut	GQ,CST,IB,PB,SA

## Sheet: Sheet2
ORF name	ARO Name
FGQ26_ORF13_NODE_14_length_4074_cov_19.7818:3931:2120_unnamed_protein_product	ARO:3000191
FPB_ORF5_NODE_2_length_5680_cov_439.941:142:1953_unnamed_protein_product	ARO:3000191
SGQ26_ORF4_NODE_1277_length_850_cov_884.902:431:0_unnamed_protein_product,_partial	ARO:3000216
SPB_ORF6_NODE_193_length_1820_cov_10.7768:1804:398_unnamed_protein_product	ARO:3000237
FCST_ORF1_NODE_524_length_1338_cov_3475.53:51:851_unnamed_protein_product	ARO:3000498
SCW_ORF2_NODE_418_length_2293_cov_15.2788:561:1037,unnamed,protein,product	ARO:3000501
SCW_ORF3_NODE_418_length_2293_cov_15.2788:1401:2291,unnamed,protein,product,,partial	ARO:3000501
SSA37_ORF5_NODE_847_length_1108_cov_2016.46:326:793_unnamed_protein_product	ARO:3000504
FGQ26_ORF13_NODE_41_length_3422_cov_7650.35:2457:1783_unnamed_protein_product	ARO:3000535
FCST_ORF1_NODE_525_length_1335_cov_1445.59:40:612_unnamed_protein_product	ARO:3000535
FIB367_ORF11_NODE_336_length_1668_cov_18226.1:1623:1009_unnamed_protein_product	ARO:3000535
FPB_ORF7_NODE_266_length_2419_cov_8837.56:300:1_unnamed_protein_product,_partial	ARO:3000535
FPB_ORF11_NODE_580_length_1717_cov_12320.3:1634:1020_unnamed_protein_product	ARO:3000535
FPB_ORF7_NODE_647_length_1591_cov_13823.5:1260:598_unnamed_protein_product	ARO:3000535
FS6_ORF10_NODE_777_length_1649_cov_1711.41:1593:979,unnamed,protein,product	ARO:3000535
SIB367_ORF5_NODE_228_length_1817_cov_309.31:1409:1086_unnamed_protein_product	ARO:3000535
SGQ26_ORF2_NODE_273_length_1732_cov_1217.47:546:869_unnamed_protein_product	ARO:3000553
FIB367_ORF14_NODE_166_length_2331_cov_44.2821:627:1_unnamed_protein_product,_partial	ARO:3000616
FPB_ORF5_NODE_289_length_2354_cov_8282.49:1744:2331_unnamed_protein_product	ARO:3000616
FS6_ORF12_NODE_353_length_2330_cov_40.644:609:1,unnamed,protein,product,,partial	ARO:3000616
SPB_ORF1_NODE_550_length_1370_cov_305.66:79:1368_unnamed_protein_product,_partial	ARO:3000777
FGQ26_ORF4_NODE_461_length_1497_cov_15.4584:1481:66_unnamed_protein_product	ARO:3000784
FCST_ORF1_NODE_405_length_1592_cov_6503.32:58:840_unnamed_protein_product	ARO:3000784
FCST_ORF9_NODE_415_length_1566_cov_1281.25:1507:764_unnamed_protein_product	ARO:3000784
FPB_ORF1_NODE_951_length_1219_cov_2428.97:174:533_unnamed_protein_product	ARO:3000784
SSA37_ORF2_NODE_1530_length_763_cov_4268.94:152:718_unnamed_protein_product	ARO:3000793
FGQ26_ORF1_NODE_408_length_1591_cov_17121.6:186:776_unnamed_protein_product	ARO:3000808
FCST_ORF13_NODE_130_length_2579_cov_1064.83:1547:759_unnamed_protein_product	ARO:3000808
FPB_ORF2_NODE_693_length_1532_cov_13092:181:771_unnamed_protein_product	ARO:3000808
FS6_ORF6_NODE_756_length_1675_cov_81.6086:1665:877,unnamed,protein,product	ARO:3000808
SCW_ORF7_NODE_389_length_2376_cov_12.6377:2086:1364,unnamed,protein,product	ARO:3000816
SCW_ORF16_NODE_208_length_3097_cov_11.4142:1912:1208,unnamed,protein,product	ARO:3000816
SGQ26_ORF5_NODE_235_length_1800_cov_424.905:1412:1798_unnamed_protein_product,_partial	ARO:3000828
FCST_ORF2_NODE_827_length_927_cov_4655.36:809:207_unnamed_protein_product	ARO:3000838
SCW_ORF3_NODE_674_length_1759_cov_10.2711:1172:1756,unnamed,protein,product,,partial	ARO:3000838
SSA37_ORF3_NODE_505_length_1402_cov_166.001:458:1150_unnamed_protein_product	ARO:3000838
FGQ26_ORF12_NODE_56_length_3143_cov_120.774:2036:1176_unnamed_protein_product	ARO:3000979
FCST_ORF3_NODE_187_length_2306_cov_201.398:430:1290_unnamed_protein_product	ARO:3000979
FIB367_ORF11_NODE_9_length_4208_cov_6414.21:3100:2240_unnamed_protein_product	ARO:3000979
FPB_ORF7_NODE_409_length_2066_cov_252.835:1679:819_unnamed_protein_product	ARO:3000979
SGQ26_ORF8_NODE_2_length_4412_cov_2663.6:2354:3214_unnamed_protein_product	ARO:3000979
SIB367_ORF8_NODE_21_length_3081_cov_1048.35:1973:1113_unnamed_protein_product	ARO:3000979
SPB_ORF6_NODE_3_length_3597_cov_537.884:1004:1864_unnamed_protein_product	ARO:3000979
SSA37_ORF7_NODE_13_length_3022_cov_516.472:2055:1195_unnamed_protein_product	ARO:3000979
SSA37_ORF2_NODE_473_length_1435_cov_1633.03:573:1412_unnamed_protein_product	ARO:3002513
SGQ26_ORF4_NODE_1151_length_929_cov_33.1957:627:1_unnamed_protein_product,_partial	ARO:3002522
FPB_ORF7_NODE_357_length_2162_cov_120.535:985:191_unnamed_protein_product	ARO:3002644
SGQ26_ORF2_NODE_658_length_1300_cov_1611.51:837:1277_unnamed_protein_product	ARO:3002930
FCST_ORF7_NODE_463_length_1460_cov_1113.57:1262:915_unnamed_protein_product	ARO:3002969
SCW_ORF10_NODE_274_length_2739_cov_10.1911:299:1120,unnamed,protein,product	ARO:3002986
FIB367_ORF13_NODE_70_length_3046_cov_49.3263:2269:1526_unnamed_protein_product	ARO:3002987
SCW_ORF1_NODE_667_length_1772_cov_13.9464:168:1079,unnamed,protein,product	ARO:3002987
SGQ26_ORF1_NODE_89_length_2230_cov_340.781:609:1130_unnamed_protein_product	ARO:3002987
FGQ26_ORF19_NODE_14_length_4074_cov_19.7818:1005:1_unnamed_protein_product,_partial	ARO:3003010
FCST_ORF1_NODE_446_length_1495_cov_8894.82:738:1493_unnamed_protein_product,_partial	ARO:3003010
FIB367_ORF6_NODE_371_length_1590_cov_17694:800:0_unnamed_protein_product,_partial	ARO:3003010
FPB_ORF2_NODE_676_length_1553_cov_13605:815:1552_unnamed_protein_product,_partial	ARO:3003010
FPB_ORF12_NODE_2_length_5680_cov_439.941:3068:4060_unnamed_protein_product	ARO:3003010
FPB_ORF8_NODE_686_length_1536_cov_16963.3:760:2_unnamed_protein_product	ARO:3003010
SCW_ORF15_NODE_117_length_3719_cov_10.6591:2248:1058,unnamed,protein,product	ARO:3003048
FCST_ORF15_NODE_332_length_1778_cov_5772.37:380:21_unnamed_protein_product	ARO:3003049
SSA37_ORF3_NODE_238_length_1746_cov_439.313:1375:1743_unnamed_protein_product,_partial	ARO:3003049
SCW_ORF4_NODE_233_length_3001_cov_11.835:2553:2885,unnamed,protein,product	ARO:3003063
FGQ26_ORF7_NODE_790_length_968_cov_29578:867:373_unnamed_protein_product	ARO:3003105
FGQ26_ORF3_NODE_374_length_1690_cov_20524.7:1557:139_unnamed_protein_product	ARO:3003577
FCST_ORF3_NODE_407_length_1587_cov_1890.87:1508:90_unnamed_protein_product	ARO:3003577
FPB_ORF10_NODE_16_length_4319_cov_73.9139:2642:4171_unnamed_protein_product	ARO:3003577
FPB_ORF1_NODE_1194_length_1026_cov_11715.1:169:774_unnamed_protein_product	ARO:3003705
FCST_ORF6_NODE_548_length_1297_cov_7824.63:1235:648_unnamed_protein_product	ARO:3003746
FS6_ORF5_NODE_1486_length_1063_cov_30.746:985:674,unnamed,protein,product	ARO:3003746
FS6_ORF5_NODE_1336_length_1150_cov_29572.5:1078:2,unnamed,protein,product,,partial	ARO:3003746
FS6_ORF1_NODE_505_length_2026_cov_20.0923:615:2024,unnamed,protein,product,,partial	ARO:3003746
FCST_ORF7_NODE_110_length_2703_cov_5024.86:2446:1943_unnamed_protein_product	ARO:3003948
FPB_ORF11_NODE_183_length_2734_cov_4647.73:2476:1973_unnamed_protein_product	ARO:3003948
FPB_ORF1_NODE_1427_length_821_cov_6888.6:124:750_unnamed_protein_product	ARO:3003948
FS6_ORF1_NODE_200_length_2740_cov_11640.4:273:776,unnamed,protein,product	ARO:3003948
FIB367_ORF3_NODE_596_length_1121_cov_1013.88:988:668_unnamed_protein_product	ARO:3003950
FIB367_ORF3_NODE_373_length_1586_cov_437.124:305:796_unnamed_protein_product	ARO:3003950
FPB_ORF1_NODE_315_length_2286_cov_1312.9:66:1133_unnamed_protein_product	ARO:3003950
FPB_ORF5_NODE_643_length_1596_cov_29897.8:1303:812_unnamed_protein_product	ARO:3003950
FS6_ORF7_NODE_1109_length_1335_cov_3569.75:1284:793,unnamed,protein,product	ARO:3003950
SGQ26_ORF10_NODE_25_length_2771_cov_133.848:1834:158_unnamed_protein_product	ARO:3003950
SPB_ORF10_NODE_24_length_2764_cov_57.3378:1827:151_unnamed_protein_product	ARO:3003950
SPB_ORF1_NODE_341_length_1585_cov_656.958:12:536_unnamed_protein_product	ARO:3003950
SSA37_ORF10_NODE_24_length_2767_cov_78.0542:1830:154_unnamed_protein_product	ARO:3003950
FCST_ORF7_NODE_456_length_1477_cov_1277.49:1173:1_unnamed_protein_product,_partial	ARO:3003986
FCST_ORF7_NODE_456_length_1477_cov_1277.49:1173:1_unnamed_protein_product,_partial	ARO:3003986
FCST_ORF2_NODE_1003_length_777_cov_17054.2:110:775_unnamed_protein_product,_partial	ARO:3003986
FIB367_ORF11_NODE_52_length_3212_cov_304.662:3100:1202_unnamed_protein_product	ARO:3003986
FPB_ORF4_NODE_474_length_1902_cov_27009:152:1900_unnamed_protein_product,_partial	ARO:3003986
FS6_ORF1_NODE_616_length_1863_cov_86233.6:126:1862,unnamed,protein,product,,partial	ARO:3003986
SGQ26_ORF3_NODE_884_length_1106_cov_1738.11:227:1063_unnamed_protein_product	ARO:3003986
SCW_ORF6_NODE_232_length_3004_cov_10.2201:38:400,unnamed,protein,product	ARO:3004033
SCW_ORF3_NODE_85_length_4192_cov_11.1883:2388:2699,unnamed,protein,product	ARO:3004039
SGQ26_ORF3_NODE_1277_length_850_cov_884.902:755:441_unnamed_protein_product	ARO:3004042
FCST_ORF3_NODE_556_length_1284_cov_2638.11:770:1282_unnamed_protein_product,_partial	ARO:3004054
SGQ26_ORF3_NODE_397_length_1572_cov_332.557:14:1042_unnamed_protein_product	ARO:3004103
FPB_ORF1_NODE_103_length_3119_cov_349.453:246:3116_unnamed_protein_product,_partial	ARO:3004144
SCW_ORF1_NODE_266_length_2776_cov_13.3771:969:1898,unnamed,protein,product	ARO:3004361
FPB_ORF8_NODE_636_length_1607_cov_312.358:1482:571_unnamed_protein_product	ARO:3004480
FS6_ORF1_NODE_1018_length_1414_cov_21747.4:174:1034,unnamed,protein,product	ARO:3004480
FGQ26_ORF1_NODE_689_length_1096_cov_37496.3:90:557_unnamed_protein_product	ARO:3005090
FGQ26_ORF2_NODE_736_length_1029_cov_29953:137:880_unnamed_protein_product	ARO:3005090
FIB367_ORF4_NODE_623_length_1080_cov_26108.1:992:525_unnamed_protein_product	ARO:3005090
FPB_ORF5_NODE_1014_length_1175_cov_17665.7:1088:621_unnamed_protein_product	ARO:3005090
FPB_ORF2_NODE_1069_length_1127_cov_22473.8:86:553_unnamed_protein_product	ARO:3005090
FPB_ORF2_NODE_1108_length_1093_cov_19678.5:86:553_unnamed_protein_product	ARO:3005090
FS6_ORF4_NODE_1478_length_1067_cov_31699.1:998:531,unnamed,protein,product	ARO:3005090
FGQ26_ORF2_NODE_689_length_1096_cov_37496.3:554:1054_unnamed_protein_product	ARO:3005091
FPB_ORF1_NODE_1069_length_1127_cov_22473.8:550:1050_unnamed_protein_product	ARO:3005091
FPB_ORF4_NODE_1014_length_1175_cov_17665.7:624:22_unnamed_protein_product	ARO:3005091
FS6_ORF3_NODE_1478_length_1067_cov_31699.1:534:1,unnamed,protein,product,,partial	ARO:3005091
FPB_ORF5_NODE_490_length_1889_cov_19229:729:1_unnamed_protein_product,_partial	ARO:3006226
FPB_ORF14_NODE_268_length_2417_cov_7922.52:422:0_unnamed_protein_product,_partial	ARO:3007191
