# Supplementary material for: Analyzing resistome in soil and Human gut: a study on the characterization and risk evaluation of antimicrobial peptide resistance
Source: Front Microbiol. 2024 Mar 25;15:1352531. doi: 10.3389/fmicb.2024.1352531 (PMC10999558; doi:10.3389/fmicb.2024.1352531)
Supplement: Supplementary file 5 [file Table_5.xlsx]

## Sheet: Sheet1
Table S5 - ORFs predicted from metagenomic contigs of the soil and the human gut microbiota through antimicrobial peptide functional selection.
Header	Description
ORF name	Details of ORFs predicted on the metagenomic contigs
Resistance Mechanism	Functional category of the resistance according to known resistance mechnisms
Uniprot ID	UniProt ID of the annotated gene
Gene name	Name of the annotated gene
Protein name	Protein name annotated from UniProt
Organism	Organism in which the gene conferred resistance
Function	Function annotated by UniProt

## Sheet: Soil
ORF name	Resistance Mechanism	Uniprot ID	Gene name	Protein name	Organism	Function
SCST_ORF1_NODE_1033_length_1363_cov_12.1002:139:897	Modifications in membrane/cell wall structure	P54159	dynA ypbR BSU22030	Dynamin-like protein A (DynA)	Bacillus subtilis (strain 168)	FUNCTION: Mediates lipid mixing of vesicles and full mixing of their contents in the absence and presence of GTP. Tethers and mixes small vesicles better than larger ones, indicating a curvature preference. GTP slows down DynA-mediated lipid fusion, perhaps controlling its activity. Prefers phospholipid composition close to the B.subtilis membrane; requires phosphatidylglycerol for fusion has no …
SCST_ORF1_NODE_1259_length_1214_cov_11.4711:255:1211	Modifications in membrane/cell wall structure	Q05207	secY BLi00153 BL01031	Protein translocase subunit SecY	Bacillus licheniformis (strain ATCC 14580 / DSM 13 / JCM 2505 / CCUG 7422 / NBRC 12200 / NCIMB 9375 / NCTC 10341 / NRRL NRS-1264 / Gibson 46)	FUNCTION: The central subunit of the protein translocation channel SecYEG. Consists of two halves formed by TMs 1-5 and 6-10. These two domains form a lateral gate at the front which open onto the bilayer between TMs 2 and 7, and are clamped together by SecE at the back. The channel is closed by both a pore ring composed of hydrophobic SecY resides and a short helix (helix 2A) on the extracellula…
SCST_ORF1_NODE_1473_length_1093_cov_13.657:76:639	Modifications in membrane/cell wall structure	P96689	ydfK BSU05450	Uncharacterized membrane protein YdfK	Bacillus subtilis (strain 168)
SCST_ORF1_NODE_1489_length_1085_cov_10.9466:195:1082	Modifications in membrane/cell wall structure	O34830	ykoS ykoR BSU13380	Uncharacterized membrane protein YkoS	Bacillus subtilis (strain 168)
SCST_ORF1_NODE_344_length_2540_cov_12.4724:18:602	Modifications in membrane/cell wall structure	A4IST9	secA1 GTNG_3048	Protein translocase subunit SecA 1 (EC 7.4.2.8)	Geobacillus thermodenitrificans (strain NG80-2)	FUNCTION: Part of the Sec protein translocase complex. Interacts with the SecYEG preprotein conducting channel. Has a central role in coupling the hydrolysis of ATP to the transfer of proteins into and across the cell membrane, serving as an ATP-driven molecular motor driving the stepwise translocation of polypeptide chains across the membrane. {ECO:0000255|HAMAP-Rule:MF_01382}.
SCST_ORF1_NODE_686_length_1739_cov_10.8967:918:1676	Modifications in membrane/cell wall structure	O32047	secDF BSU27650	Protein translocase subunit SecDF	Bacillus subtilis (strain 168)	FUNCTION: Required for efficient translocation of secretory pre-proteins under conditions of hypersecretion but is not required for the release of mature proteins from the membrane. {ECO:0000269|PubMed:9694879}.; FUNCTION: Part of the Sec protein translocase complex. Interacts with the SecYEG preprotein conducting channel. SecDF uses the proton motive force (PMF) to complete protein translocation…
SCST_ORF1_NODE_705_length_1715_cov_12.4548:1140:1640	Modifications in membrane/cell wall structure	P64482	ydjM SF1502 S1619	Inner membrane protein YdjM	Shigella flexneri
SCST_ORF10_NODE_10_length_6217_cov_11.3916:2110:2823	Modifications in membrane/cell wall structure	Q99171	tepA ylxI ymfB BSU16790	Translocation-enhancing protein TepA	Bacillus subtilis (strain 168)	FUNCTION: Required for efficient translocation of pre-proteins across the membrane. {ECO:0000269|PubMed:10455123}.
SCST_ORF10_NODE_182_length_3242_cov_10.4305:2011:368	Modifications in membrane/cell wall structure	O34674	murJ ytgP BSU30050	Lipid II flippase MurJ (Cell division protein YtgP)	Bacillus subtilis (strain 168)	FUNCTION: Involved in peptidoglycan biosynthesis. Transports lipid-linked peptidoglycan precursors from the inner to the outer leaflet of the cytoplasmic membrane (PubMed:25918422). Not essential for growth (PubMed:19648239, PubMed:19666716). {ECO:0000269|PubMed:19648239, ECO:0000269|PubMed:19666716, ECO:0000305|PubMed:25918422}.
SCST_ORF11_NODE_235_length_2967_cov_11.6223:601:197	Modifications in membrane/cell wall structure	B7GMF2	atpC Aflv_2701	ATP synthase epsilon chain (ATP synthase F1 sector epsilon subunit) (F-ATPase epsilon subunit)	Anoxybacillus flavithermus (strain DSM 21510 / WK1)	FUNCTION: Produces ATP from ADP in the presence of a proton gradient across the membrane. {ECO:0000255|HAMAP-Rule:MF_00530}.
SCST_ORF11_NODE_384_length_2406_cov_15.3752:2176:1046	Modifications in membrane/cell wall structure	P35149	spoIVA spoVP BSU22800	Stage IV sporulation protein A (EC 3.6.1.-) (Coat morphogenetic protein SpoIVA)	Bacillus subtilis (strain 168)	FUNCTION: ATPase. Has a role at an early stage in the morphogenesis of the spore coat outer layers. Its ATP hydrolysis is required for proper assembly of the spore coat. Forms a basement layer around the outside surface of the forespore and self-assembles irreversibly into higher order structures by binding and hydrolyzing ATP thus creating a durable and stable platform upon which thereafter morp…
SCST_ORF11_NODE_845_length_1537_cov_11.0506:340:2	Modifications in membrane/cell wall structure	P42978	ypjC jojC BSU22510	UPF0750 membrane protein YpjC	Bacillus subtilis (strain 168)
SCST_ORF11_NODE_942_length_1432_cov_12.4067:450:1	Modifications in membrane/cell wall structure	P54478	yqfU BSU25110	UPF0750 membrane protein YqfU	Bacillus subtilis (strain 168)
SCST_ORF12_NODE_228_length_3011_cov_12.0815:2775:544	Modifications in membrane/cell wall structure	P54159	dynA ypbR BSU22030	Dynamin-like protein A (DynA)	Bacillus subtilis (strain 168)	FUNCTION: Mediates lipid mixing of vesicles and full mixing of their contents in the absence and presence of GTP. Tethers and mixes small vesicles better than larger ones, indicating a curvature preference. GTP slows down DynA-mediated lipid fusion, perhaps controlling its activity. Prefers phospholipid composition close to the B.subtilis membrane; requires phosphatidylglycerol for fusion has no …
SCST_ORF14_NODE_110_length_3873_cov_11.4335:3108:2290	Modifications in membrane/cell wall structure	O31771	ymfM BSU16910	Uncharacterized membrane protein YmfM	Bacillus subtilis (strain 168)
SCST_ORF14_NODE_189_length_3186_cov_11.8521:1388:837	Modifications in membrane/cell wall structure	P94543	yshB BSU28600	Uncharacterized transmembrane protein YshB	Bacillus subtilis (strain 168)
SCST_ORF16_NODE_131_length_3620_cov_14.1431:3152:2637	Modifications in membrane/cell wall structure	B7GGT5	Aflv_0503	UPF0756 membrane protein Aflv_0503	Anoxybacillus flavithermus (strain DSM 21510 / WK1)
SCST_ORF16_NODE_336_length_2562_cov_12.8408:717:1	Modifications in membrane/cell wall structure	P37555	yabM BSU00570	Uncharacterized membrane protein YabM	Bacillus subtilis (strain 168)
SCST_ORF16_NODE_35_length_5069_cov_10.3871:1022:1879	Modifications in membrane/cell wall structure	P96697	ydfS BSU05540	UPF0702 transmembrane protein YdfS	Bacillus subtilis (strain 168)
SCST_ORF17_NODE_141_length_3540_cov_11.4098:1419:775	Modifications in membrane/cell wall structure	P37873	spoIIM BSU23530	Stage II sporulation protein M	Bacillus subtilis (strain 168)	FUNCTION: Required for complete septum migration and engulfment of the forespore compartment during sporulation. Required for stabilizing and recruiting of SpoIIP to the septal membrane. {ECO:0000269|PubMed:17376078, ECO:0000269|PubMed:8501064}.
SCST_ORF17_NODE_176_length_3291_cov_12.4367:3034:2024	Modifications in membrane/cell wall structure	O34586	ylbC BSU14960	Uncharacterized membrane protein YlbC	Bacillus subtilis (strain 168)
SCST_ORF19_NODE_134_length_3608_cov_10.1047:3389:2964	Modifications in membrane/cell wall structure	P42978	ypjC jojC BSU22510	UPF0750 membrane protein YpjC	Bacillus subtilis (strain 168)
SCST_ORF2_NODE_1280_length_1202_cov_37.7646:331:801	Modifications in membrane/cell wall structure	O32107	yuiD BSU32060	Uncharacterized membrane protein YuiD	Bacillus subtilis (strain 168)
SCST_ORF2_NODE_1434_length_1111_cov_13.125:1040:678	Modifications in membrane/cell wall structure	O34460	ytrI BSU29240	Sporulation membrane protein YtrI	Bacillus subtilis (strain 168)	FUNCTION: Involved in sporulation. {ECO:0000269|PubMed:12662922, ECO:0000269|PubMed:15547282}.
SCST_ORF2_NODE_1478_length_1089_cov_9334.96:391:729	Modifications in membrane/cell wall structure	Q6MRB2	tolB Bd0179	Tol-Pal system protein TolB	Bdellovibrio bacteriovorus (strain ATCC 15356 / DSM 50701 / NCIMB 9529 / HD100)	FUNCTION: Part of the Tol-Pal system, which plays a role in outer membrane invagination during cell division and is important for maintaining outer membrane integrity. {ECO:0000255|HAMAP-Rule:MF_00671}.
SCST_ORF2_NODE_301_length_2675_cov_10.4065:2169:2603	Modifications in membrane/cell wall structure	O34460	ytrI BSU29240	Sporulation membrane protein YtrI	Bacillus subtilis (strain 168)	FUNCTION: Involved in sporulation. {ECO:0000269|PubMed:12662922, ECO:0000269|PubMed:15547282}.
SCST_ORF2_NODE_315_length_2625_cov_11.1545:1506:2339	Modifications in membrane/cell wall structure	P71044	spoIIQ ywnI BSU36550	Stage II sporulation protein Q	Bacillus subtilis (strain 168)	FUNCTION: Involved in forespore engulfment and required for anchoring membrane proteins on the forespore side of the septal membrane. Forms a channel with SpoIIIAH that is open on the forespore end and closed (or gated) on the mother cell end. This allows sigma-E-directed gene expression in the mother-cell compartment of the sporangium to trigger the activation of sigma-G forespore-specific gene …
SCST_ORF2_NODE_696_length_1724_cov_11.6585:167:856	Modifications in membrane/cell wall structure	O31603	yjbE BSU11510	Uncharacterized membrane protein YjbE	Bacillus subtilis (strain 168)
SCST_ORF2_NODE_699_length_1722_cov_10.6353:49:588	Modifications in membrane/cell wall structure	O34997	ykoY BSU13440	Uncharacterized membrane protein YkoY	Bacillus subtilis (strain 168)
SCST_ORF22_NODE_13_length_5828_cov_10.523:5170:4235	Modifications in membrane/cell wall structure	O34382	yvoD BSU34980	Uncharacterized membrane protein YvoD	Bacillus subtilis (strain 168)
SCST_ORF22_NODE_130_length_3626_cov_10.8888:1332:637	Modifications in membrane/cell wall structure	B7GFU9	pcrB Aflv_0245	Heptaprenylglyceryl phosphate synthase (HepGP synthase) (EC 2.5.1.n9) (Glycerol-1-phosphate heptaprenyltransferase)	Anoxybacillus flavithermus (strain DSM 21510 / WK1)	FUNCTION: Prenyltransferase that catalyzes in vivo the transfer of the heptaprenyl moiety of heptaprenyl pyrophosphate (HepPP; 35 carbon atoms) to the C3 hydroxyl of sn-glycerol-1-phosphate (G1P), producing heptaprenylglyceryl phosphate (HepGP). This reaction is an ether-bond-formation step in the biosynthesis of archaea-type G1P-based membrane lipids found in Bacillales. {ECO:0000255|HAMAP-Rule:…
SCST_ORF23_NODE_78_length_4308_cov_11.8232:3966:3352	Modifications in membrane/cell wall structure	Q65H64	floA BLi02729 BL01411	Flotillin-like protein FloA	Bacillus licheniformis (strain ATCC 14580 / DSM 13 / JCM 2505 / CCUG 7422 / NBRC 12200 / NCIMB 9375 / NCTC 10341 / NRRL NRS-1264 / Gibson 46)	FUNCTION: Found in functional membrane microdomains (FMM) that may be equivalent to eukaryotic membrane rafts. FMMs are highly dynamic and increase in number as cells age. Flotillins are thought to be important factors in membrane fluidity. {ECO:0000255|HAMAP-Rule:MF_01562}.
SCST_ORF24_NODE_55_length_4712_cov_12.1239:1823:291	Modifications in membrane/cell wall structure	P37555	yabM BSU00570	Uncharacterized membrane protein YabM	Bacillus subtilis (strain 168)
SCST_ORF24_NODE_87_length_4172_cov_12.3852:3923:3396	Modifications in membrane/cell wall structure	P54603	srtD srtA yhcS BSU09200	Sortase D (EC 3.4.22.-)	Bacillus subtilis (strain 168)	FUNCTION: Transpeptidase that anchors surface proteins to the cell wall (PubMed:21906378, PubMed:21800427, PubMed:22020651). Recognizes and modifies its substrate by proteolytic cleavage of a C-terminal sorting signal. Following cleavage, a covalent intermediate is formed via a thioester bond between the sortase and its substrate, which is then transferred and covalently attached to the cell wall…
SCST_ORF25_NODE_213_length_3076_cov_11.6965:1336:2	Modifications in membrane/cell wall structure	O07599	yhfA BSU10080	Uncharacterized membrane protein YhfA	Bacillus subtilis (strain 168)
SCST_ORF26_NODE_52_length_4753_cov_11.5341:1882:467	Modifications in membrane/cell wall structure	P07908	dnaB BSU28990	Replication initiation and membrane attachment protein	Bacillus subtilis (strain 168)	FUNCTION: Probable component of primosome involved in the initiation of DNA replication. It is essential for both replication initiation and membrane attachment of the origin region of the chromosome and plasmid pUB110.
SCST_ORF27_NODE_27_length_5321_cov_11.4096:3467:2736	Modifications in membrane/cell wall structure	P45706	ccdA BSU17930	Cytochrome c-type biogenesis protein CcdA	Bacillus subtilis (strain 168)	FUNCTION: Required for cytochrome c synthesis and stage V of sporulation. Might transfer reducing equivalents across the cytoplasmic membrane, promoting efficient disulfide bond isomerization of proteins localized on the outer surface of the membrane or in the spore coat. {ECO:0000269|PubMed:10781554}.; FUNCTION: Cytochrome c oxidase activity is partially restored by mutations in bdbC or bdbD tha…
SCST_ORF28_NODE_20_length_5527_cov_11.6243:5404:4817	Modifications in membrane/cell wall structure	P37476	ftsH BSU00690	ATP-dependent zinc metalloprotease FtsH (EC 3.4.24.-) (Cell division protease FtsH)	Bacillus subtilis (strain 168)	FUNCTION: Acts as a processive, ATP-dependent zinc metallopeptidase for both cytoplasmic and membrane proteins. Plays a role in the quality control of integral membrane proteins. {ECO:0000255|HAMAP-Rule:MF_01458}.; FUNCTION: In vitro partially degrades Spo0E, the phosphatase that acts on Spo0A-P. Recognition requires the last 14 residues of Spo0E (PubMed:19332814). Its stabile accumulation requir…
SCST_ORF3_NODE_687_length_1738_cov_12.1022:1425:1736	Modifications in membrane/cell wall structure	P37476	ftsH BSU00690	ATP-dependent zinc metalloprotease FtsH (EC 3.4.24.-) (Cell division protease FtsH)	Bacillus subtilis (strain 168)	FUNCTION: Acts as a processive, ATP-dependent zinc metallopeptidase for both cytoplasmic and membrane proteins. Plays a role in the quality control of integral membrane proteins. {ECO:0000255|HAMAP-Rule:MF_01458}.; FUNCTION: In vitro partially degrades Spo0E, the phosphatase that acts on Spo0A-P. Recognition requires the last 14 residues of Spo0E (PubMed:19332814). Its stabile accumulation requir…
SCST_ORF3_NODE_7_length_6483_cov_10.6672:5787:6131	Modifications in membrane/cell wall structure	O31502	dagK dgkB yerQ BSU06720	Diacylglycerol kinase, DAG kinase, DAGK, EC 2.7.1.107	Bacillus subtilis (strain 168)	FUNCTION: Catalyzes the phosphorylation of diacylglycerol (DAG) into phosphatidic acid. Is a key enzyme involved in the production of lipoteichoic acid by reintroducing DAG formed from the breakdown of membrane phospholipids into the phosphatidylglycerol biosynthetic pathway. Is more active toward long-chain DAG compared with short-chain DAG. Is not able to phosphorylate substrates other than DAG…
SCST_ORF3_NODE_80_length_4286_cov_11.9036:211:708	Modifications in membrane/cell wall structure	P42964	ycsG ycsH BSU04060	Uncharacterized membrane protein YcsG	Bacillus subtilis (strain 168)
SCST_ORF3_NODE_85_length_4192_cov_11.1883:2388:2699	Modifications in membrane/cell wall structure	O32227	yvaE BSU33570	Uncharacterized membrane protein YvaE	Bacillus subtilis (strain 168)
SCST_ORF31_NODE_2_length_7501_cov_11.8605:3663:3112	Modifications in membrane/cell wall structure	Q9KCB8	cheR BH1655	Chemotaxis protein methyltransferase (EC 2.1.1.80)	Halalkalibacterium halodurans (strain ATCC BAA-125 / DSM 18197 / FERM 7344 / JCM 9153 / C-125) (Bacillus halodurans)	FUNCTION: Methylation of the membrane-bound methyl-accepting chemotaxis proteins (MCP) to form gamma-glutamyl methyl ester residues in MCP. {ECO:0000250}.
SCST_ORF4_NODE_1909_length_932_cov_12.3991:211:846	Modifications in membrane/cell wall structure	Q814F4	yidC2 BC_5488	Membrane protein insertase YidC 2 (Foldase YidC 2) (Membrane integrase YidC 2) (Membrane protein YidC 2)	Bacillus cereus (strain ATCC 14579 / DSM 31 / CCUG 7414 / JCM 2152 / NBRC 15305 / NCIMB 9373 / NCTC 2599 / NRRL B-3711)	FUNCTION: Required for the insertion and/or proper folding and/or complex formation of integral membrane proteins into the membrane. Involved in integration of membrane proteins that insert both dependently and independently of the Sec translocase complex, as well as at least some lipoproteins. {ECO:0000255|HAMAP-Rule:MF_01811}.
SCST_ORF4_NODE_373_length_2451_cov_12.2028:1599:2450	Modifications in membrane/cell wall structure	P74285	cugP sll1558	UTP--glucose-1-phosphate uridylyltransferase (EC 2.7.7.9) (Cyanobacterial UDP-glucose pyrophosphorylase) (UDP-glucose pyrophosphorylase) (UDP-Glc PPase)	Synechocystis sp. (strain PCC 6803 / Kazusa)	FUNCTION: Catalyzes the formation of UDP-glucose, from UTP and glucose 1-phosphate. Is highly specific since it cannot use other NTPs such as dTTP, CTP, ATP, and GTP, and other sugar-1P such as GlcNAc-1P, Gal-1P, and Man-1P, as substrates. Has probably a central and essential role as the substrate supplier for galactolipid synthesis; galactolipids are major constituents of the photosynthetic thyl…
SCST_ORF4_NODE_446_length_2210_cov_13.2492:988:2181	Modifications in membrane/cell wall structure	P70997	pbpG ywhE BSU37510	Penicillin-binding protein 2D (PBP-2D) (PBP2d) [Includes: Penicillin-insensitive transglycosylase (EC 2.4.1.129) (Peptidoglycan TGase); Penicillin-sensitive transpeptidase (EC 3.4.16.4) (DD-transpeptidase)]	Bacillus subtilis (strain 168)	FUNCTION: Involved in the polymerization and cross-linking of spore peptidoglycan. May be required for synthesis of the spore germ cell wall, the first layer of peptidoglycan synthesized on the surface of the inner forespore membrane. {ECO:0000269|PubMed:10767540, ECO:0000269|PubMed:11567005}.
SCST_ORF4_NODE_528_length_2022_cov_12.0214:1412:1834	Modifications in membrane/cell wall structure	P94546	yshE BSU28570	UPF0719 transmembrane protein YshE	Bacillus subtilis (strain 168)
SCST_ORF47_NODE_2_length_7501_cov_11.8605:3916:3530	Modifications in membrane/cell wall structure	Q9KCB8	cheR BH1655	Chemotaxis protein methyltransferase (EC 2.1.1.80)	Halalkalibacterium halodurans (strain ATCC BAA-125 / DSM 18197 / FERM 7344 / JCM 9153 / C-125) (Bacillus halodurans)	FUNCTION: Methylation of the membrane-bound methyl-accepting chemotaxis proteins (MCP) to form gamma-glutamyl methyl ester residues in MCP. {ECO:0000250}.
SCST_ORF5_NODE_1070_length_1328_cov_12.0416:1309:899	Modifications in membrane/cell wall structure	P28264	ftsA BSU15280	Cell division protein FtsA	Bacillus subtilis (strain 168)	FUNCTION: Cell division protein that is required for the assembly of the Z ring (PubMed:16159787). May serve as a membrane anchor for the Z ring (By similarity). Binds and hydrolyzes ATP (PubMed:11298280). Also involved in sporulation (Probable). {ECO:0000250|UniProtKB:P0ABH0, ECO:0000269|PubMed:11298280, ECO:0000269|PubMed:16159787, ECO:0000305|PubMed:1569582, ECO:0000305|PubMed:1624452}.
SCST_ORF5_NODE_1119_length_1293_cov_55659.3:1237:608	Modifications in membrane/cell wall structure	Q57604	MJ0138.1	Potassium channel protein 1 (MjK1)	Methanocaldococcus jannaschii (strain ATCC 43067 / DSM 2661 / JAL-1 / JCM 10045 / NBRC 100440) (Methanococcus jannaschii)	FUNCTION: Potassium channel protein. Seems to conduct potassium at low membrane potentials. {ECO:0000269|PubMed:12860407}.
SCST_ORF5_NODE_344_length_2540_cov_12.4724:1897:2538	Modifications in membrane/cell wall structure	O34792	yvjA BSU35280	UPF0750 membrane protein YvjA	Bacillus subtilis (strain 168)
SCST_ORF5_NODE_581_length_1906_cov_11.8925:1611:802	Modifications in membrane/cell wall structure	Q81JH1	yidC2 spoIIIJ-2 BA_5736 GBAA_5736 BAS5339	Membrane protein insertase YidC 2 (Foldase YidC 2) (Membrane integrase YidC 2) (Membrane protein YidC 2)	Bacillus anthracis	FUNCTION: Required for the insertion and/or proper folding and/or complex formation of integral membrane proteins into the membrane. Involved in integration of membrane proteins that insert both dependently and independently of the Sec translocase complex, as well as at least some lipoproteins. {ECO:0000255|HAMAP-Rule:MF_01811}.
SCST_ORF5_NODE_594_length_1884_cov_13.094:752:1582	Modifications in membrane/cell wall structure	P18156	glpF BSU09280	Glycerol uptake facilitator protein	Bacillus subtilis (strain 168)	FUNCTION: Mediates glycerol diffusion across the cytoplasmic membrane via a pore-type mechanism. {ECO:0000250|UniProtKB:P0AER0}.
SCST_ORF6_NODE_301_length_2675_cov_10.4065:1834:2172	Modifications in membrane/cell wall structure	C0H3P8	ytrH spoVIGA BSU29239	Sporulation membrane protein YtrH	Bacillus subtilis (strain 168)	FUNCTION: Involved in sporulation. May contribute to cortex formation or stability. {ECO:0000269|PubMed:15547282}.
SCST_ORF6_NODE_58_length_4600_cov_12.7083:1303:1698	Modifications in membrane/cell wall structure	O31821	yngA BSU18170	Uncharacterized membrane protein YngA	Bacillus subtilis (strain 168)
SCST_ORF6_NODE_580_length_1907_cov_10.0772:1627:1250	Modifications in membrane/cell wall structure	P20598	atpI BMQ_5155	ATP synthase protein I	Priestia megaterium (strain ATCC 12872 / QMB1551) (Bacillus megaterium)	FUNCTION: A possible function for this protein is to guide the assembly of the membrane sector of the ATPase enzyme complex.
SCST_ORF6_NODE_7_length_6483_cov_10.6672:1240:2133	Modifications in membrane/cell wall structure	O31502	dagK dgkB yerQ BSU06720	Diacylglycerol kinase, DAG kinase, DAGK, EC 2.7.1.107	Bacillus subtilis (strain 168)	FUNCTION: Catalyzes the phosphorylation of diacylglycerol (DAG) into phosphatidic acid. Is a key enzyme involved in the production of lipoteichoic acid by reintroducing DAG formed from the breakdown of membrane phospholipids into the phosphatidylglycerol biosynthetic pathway. Is more active toward long-chain DAG compared with short-chain DAG. Is not able to phosphorylate substrates other than DAG…
SCST_ORF7_NODE_1271_length_1207_cov_373.175:802:251	Modifications in membrane/cell wall structure	P42178	narJ BSU37260	Probable nitrate reductase molybdenum cofactor assembly chaperone NarJ	Bacillus subtilis (strain 168)	FUNCTION: Chaperone required for proper molybdenum cofactor insertion and final assembly of the membrane-bound respiratory nitrate reductase. {ECO:0000250}.
SCST_ORF7_NODE_429_length_2254_cov_10.5643:1923:718	Modifications in membrane/cell wall structure	O34765	ylbJ BSU15030	Sporulation integral membrane protein YlbJ	Bacillus subtilis (strain 168)	FUNCTION: Required for spore cortex formation. {ECO:0000269|PubMed:12662922}.
SCST_ORF7_NODE_580_length_1907_cov_10.0772:1183:533	Modifications in membrane/cell wall structure	B7GMF9	atpB Aflv_2708	ATP synthase subunit a (ATP synthase F0 sector subunit a) (F-ATPase subunit 6)	Anoxybacillus flavithermus (strain DSM 21510 / WK1)	FUNCTION: Key component of the proton channel; it plays a direct role in the translocation of protons across the membrane. {ECO:0000255|HAMAP-Rule:MF_01393}.
SCST_ORF7_NODE_639_length_1808_cov_136.572:871:344	Modifications in membrane/cell wall structure	A7NIW0	nuoC Rcas_1322	NADH-quinone oxidoreductase subunit C (EC 7.1.1.-) (NADH dehydrogenase I subunit C) (NDH-1 subunit C)	Roseiflexus castenholzii (strain DSM 13941 / HLO8)	FUNCTION: NDH-1 shuttles electrons from NADH, via FMN and iron-sulfur (Fe-S) centers, to quinones in the respiratory chain. The immediate electron acceptor for the enzyme in this species is believed to be ubiquinone. Couples the redox reaction to proton translocation (for every two electrons transferred, four hydrogen ions are translocated across the cytoplasmic membrane), and thus conserves the …
SCST_ORF8_NODE_1311_length_1184_cov_13.1887:1088:162	Modifications in membrane/cell wall structure	A4ISX2	secA2 GTNG_3081	Protein translocase subunit SecA 2 (EC 7.4.2.8)	Geobacillus thermodenitrificans (strain NG80-2)	FUNCTION: Part of the Sec protein translocase complex. Interacts with the SecYEG preprotein conducting channel. Has a central role in coupling the hydrolysis of ATP to the transfer of proteins into and across the cell membrane, serving as an ATP-driven molecular motor driving the stepwise translocation of polypeptide chains across the membrane. {ECO:0000255|HAMAP-Rule:MF_01382}.
SCST_ORF8_NODE_207_length_3099_cov_10.1386:1655:3097	Modifications in membrane/cell wall structure	Q5KV94	secA1 GK3107	Protein translocase subunit SecA 1 (EC 7.4.2.8)	Geobacillus kaustophilus (strain HTA426)	FUNCTION: Part of the Sec protein translocase complex. Interacts with the SecYEG preprotein conducting channel. Has a central role in coupling the hydrolysis of ATP to the transfer of proteins into and across the cell membrane, serving as an ATP-driven molecular motor driving the stepwise translocation of polypeptide chains across the membrane. {ECO:0000255|HAMAP-Rule:MF_01382}.
SCST_ORF8_NODE_370_length_2453_cov_12.6797:2113:1577	Modifications in membrane/cell wall structure	B7GMF6	atpH Aflv_2705	ATP synthase subunit delta (ATP synthase F(1) sector subunit delta) (F-type ATPase subunit delta) (F-ATPase subunit delta)	Anoxybacillus flavithermus (strain DSM 21510 / WK1)	FUNCTION: F(1)F(0) ATP synthase produces ATP from ADP in the presence of a proton or sodium gradient. F-type ATPases consist of two structural domains, F(1) containing the extramembraneous catalytic core and F(0) containing the membrane proton channel, linked together by a central stalk and a peripheral stalk. During catalysis, ATP synthesis in the catalytic domain of F(1) is coupled via a rotary…
SCST_ORF9_NODE_109_length_3886_cov_10.9407:3789:2449	Modifications in membrane/cell wall structure	O32047	secDF BSU27650	Protein translocase subunit SecDF	Bacillus subtilis (strain 168)	FUNCTION: Required for efficient translocation of secretory pre-proteins under conditions of hypersecretion but is not required for the release of mature proteins from the membrane. {ECO:0000269|PubMed:9694879}.; FUNCTION: Part of the Sec protein translocase complex. Interacts with the SecYEG preprotein conducting channel. SecDF uses the proton motive force (PMF) to complete protein translocation…
SCST_ORF9_NODE_335_length_2564_cov_12.9251:2474:1968	Modifications in membrane/cell wall structure	P96678	ydfA BSU05340	Putative arsenical pump membrane protein YdfA	Bacillus subtilis (strain 168)
SCST_ORF9_NODE_837_length_1553_cov_10.255:1313:711	Modifications in membrane/cell wall structure	O07559	yhjE BSU10480	Uncharacterized membrane protein YhjE	Bacillus subtilis (strain 168)
SGQ26_ORF1_NODE_1101_length_958_cov_1129.17:12:722	Modifications in membrane/cell wall structure	Q53195	NGR_a01390 y4uA	Uncharacterized protein y4uA	Sinorhizobium fredii (strain NBRC 101917 / NGR234)	FUNCTION: Could be involved in the biosynthesis of a cell wall component.
SGQ26_ORF10_NODE_164_length_1979_cov_389.77:1739:1350	Modifications in membrane/cell wall structure	Q20719	F53F4.10	Probable NADH dehydrogenase [ubiquinone] flavoprotein 2, mitochondrial, EC 7.1.1.2	Caenorhabditis elegans	FUNCTION: Core subunit of the mitochondrial membrane respiratory chain NADH dehydrogenase (Complex I) that is believed to belong to the minimal assembly required for catalysis. Complex I functions in the transfer of electrons from NADH to the respiratory chain. The immediate electron acceptor for the enzyme is believed to be ubiquinone (By similarity). {ECO:0000250}.
SGQ26_ORF12_NODE_88_length_2239_cov_101.062:703:2	Modifications in membrane/cell wall structure	P56914	nuoG2 RA0828 SMa1523	NADH-quinone oxidoreductase subunit G 2, EC 7.1.1.- (NADH dehydrogenase I subunit G 2) (NDH-1 subunit G 2)	Rhizobium meliloti (strain 1021) (Ensifer meliloti) (Sinorhizobium meliloti)	FUNCTION: NDH-1 shuttles electrons from NADH, via FMN and iron-sulfur (Fe-S) centers, to quinones in the respiratory chain. The immediate electron acceptor for the enzyme in this species is believed to be ubiquinone. Couples the redox reaction to proton translocation (for every two electrons transferred, four hydrogen ions are translocated across the cytoplasmic membrane), and thus conserves the …
SGQ26_ORF2_NODE_468_length_1471_cov_533.645:580:1308	Modifications in membrane/cell wall structure	O51069	cheR BB_0040	Chemotaxis protein methyltransferase, EC 2.1.1.80	Borreliella burgdorferi (strain ATCC 35210 / DSM 4680 / CIP 102532 / B31) (Borrelia burgdorferi)	FUNCTION: Methylation of the membrane-bound methyl-accepting chemotaxis proteins (MCP) to form gamma-glutamyl methyl ester residues in MCP. {ECO:0000250}.
SGQ26_ORF2_NODE_742_length_1208_cov_2946.82:264:1100	Modifications in membrane/cell wall structure	Q9A716	lpxI CC_1910	UDP-2,3-diacylglucosamine pyrophosphatase LpxI (EC 3.6.1.54) (UDP-2,3-diacylglucosamine hydrolase LpxI)	Caulobacter vibrioides (strain ATCC 19089 / CB15) (Caulobacter crescentus)	FUNCTION: Hydrolyzes the pyrophosphate bond of UDP-2,3-diacylglucosamine to form 2,3-diacylglucosamine 1-phosphate (lipid X) and UMP by catalyzing the attack of water at the beta-P atom. Involved in the biosynthesis of lipid A, a phosphorylated glycolipid that anchors the lipopolysaccharide to the outer membrane of the cell. Can functionally complement lpxH deficiency in E.coli. Cannot use CDP-di…
SGQ26_ORF2_NODE_983_length_1039_cov_106.879:578:1003	Modifications in membrane/cell wall structure	B4S8V4	Paes_1471	UPF0761 membrane protein Paes_1471	Prosthecochloris aestuarii (strain DSM 271 / SK 413)
SGQ26_ORF6_NODE_545_length_1408_cov_2641.9:732:61	Modifications in membrane/cell wall structure	Q65E87	tagU BLi03811 BL02430	Polyisoprenyl-teichoic acid--peptidoglycan teichoic acid transferase TagU, EC 2.7.8.-	Bacillus licheniformis (strain ATCC 14580 / DSM 13 / JCM 2505 / CCUG 7422 / NBRC 12200 / NCIMB 9375 / NCTC 10341 / NRRL NRS-1264 / Gibson 46)	FUNCTION: May catalyze the final step in cell wall teichoic acid biosynthesis, the transfer of the anionic cell wall polymers (APs) from their lipid-linked precursor to the cell wall peptidoglycan (PG). {ECO:0000255|HAMAP-Rule:MF_01140}.
SIB367_ORF1_NODE_1049_length_1096_cov_24.1153:69:620	Modifications in membrane/cell wall structure	P0AFE3	nuoJ SF2356 S2491	NADH-quinone oxidoreductase subunit J, EC 7.1.1.- (NADH dehydrogenase I subunit J) (NDH-1 subunit J)	Shigella flexneri	FUNCTION: NDH-1 shuttles electrons from NADH, via FMN and iron-sulfur (Fe-S) centers, to quinones in the respiratory chain. The immediate electron acceptor for the enzyme in this species is believed to be ubiquinone. Couples the redox reaction to proton translocation (for every two electrons transferred, four hydrogen ions are translocated across the cytoplasmic membrane), and thus conserves the …
SIB367_ORF1_NODE_741_length_1270_cov_4887.74:195:851	Modifications in membrane/cell wall structure	Q747K6	imcH GSU3259	Cytochrome c-type protein ImcH (Inner membrane cytochrome H) (Multiheme c-type cytochrome)	Geobacter sulfurreducens (strain ATCC 51573 / DSM 12127 / PCA)	FUNCTION: Redox protein involved in a high-potential metal respiratory pathway. Is required only for electron transfer to terminal extracellular electron acceptors with redox potentials higher than -0.1 V. ImcH likely transfers electrons from the quinone pool to a periplasmic acceptor. {ECO:0000269|PubMed:25425235}.
SIB367_ORF3_NODE_1358_length_957_cov_265.863:122:955	Modifications in membrane/cell wall structure	A3DF88	secA Cthe_1385	Protein translocase subunit SecA, EC 7.4.2.8	Acetivibrio thermocellus (strain ATCC 27405 / DSM 1237 / JCM 9322 / NBRC 103400 / NCIMB 10682 / NRRL B-4536 / VPI 7372) (Clostridium thermocellum)	FUNCTION: Part of the Sec protein translocase complex. Interacts with the SecYEG preprotein conducting channel. Has a central role in coupling the hydrolysis of ATP to the transfer of proteins into and across the cell membrane, serving as an ATP-driven molecular motor driving the stepwise translocation of polypeptide chains across the membrane. {ECO:0000255|HAMAP-Rule:MF_01382}.
SIB367_ORF3_NODE_853_length_1208_cov_86.2741:8:520	Modifications in membrane/cell wall structure	E4TN31	Ftrac_2467	Potassium channel Ftrac_2467 (Transmembrane protein 175, MtTMEM175)	Marivirga tractuosa (strain ATCC 23168 / DSM 4126 / NBRC 15989 / NCIMB 1408 / VKM B-1430 / H-43) (Microscilla tractuosa) (Flexibacter tractuosus)	FUNCTION: Potassium channel; forms a potassium-permeable leak-like channel with weak selectivity for potassium (PubMed:32267231). The channel is permeable for K(+), Rb(+) and Cs(+) (PubMed:32267231). {ECO:0000269|PubMed:32267231}.
SIB367_ORF4_NODE_1869_length_795_cov_7786.59:782:186	Modifications in membrane/cell wall structure	Q5XM24	aprA DDB_G0281663	Autocrine proliferation repressor protein A (PhoPQ-activated pathogenicity-related protein)	Dictyostelium discoideum (Slime mold)	FUNCTION: Inhibitor that slows proliferation of secreting cells (also known as chalone). May function by binding to cell surface receptors. Requires cfaD for activity. Overexpression slows proliferation. {ECO:0000269|PubMed:16176950, ECO:0000269|PubMed:19187549}.
SIB367_ORF4_NODE_311_length_1679_cov_125.983:224:559	Modifications in membrane/cell wall structure	P74285	cugP sll1558	UTP--glucose-1-phosphate uridylyltransferase (EC 2.7.7.9) (Cyanobacterial UDP-glucose pyrophosphorylase) (UDP-glucose pyrophosphorylase) (UDP-Glc PPase)	Synechocystis sp. (strain PCC 6803 / Kazusa)	FUNCTION: Catalyzes the formation of UDP-glucose, from UTP and glucose 1-phosphate. Is highly specific since it cannot use other NTPs such as dTTP, CTP, ATP, and GTP, and other sugar-1P such as GlcNAc-1P, Gal-1P, and Man-1P, as substrates. Has probably a central and essential role as the substrate supplier for galactolipid synthesis; galactolipids are major constituents of the photosynthetic thyl…
SIB367_ORF6_NODE_618_length_1376_cov_432.098:972:172	Modifications in membrane/cell wall structure	Q8DNZ9	murT spr1443	Lipid II isoglutaminyl synthase (glutamine-hydrolyzing) subunit MurT, EC 6.3.5.13	Streptococcus pneumoniae (strain ATCC BAA-255 / R6)	FUNCTION: The lipid II isoglutaminyl synthase complex catalyzes the formation of alpha-D-isoglutamine in the cell wall lipid II stem peptide (PubMed:24044435, PubMed:30093673). The MurT subunit catalyzes the ATP-dependent amidation of D-glutamate residue of lipid II, converting it to an isoglutamine residue (PubMed:30093673). {ECO:0000269|PubMed:24044435, ECO:0000269|PubMed:30093673}.
SIB367_ORF7_NODE_148_length_2027_cov_61.4153:1906:1067	Modifications in membrane/cell wall structure	Q74GA1	nuoH1 GSU0345	NADH-quinone oxidoreductase subunit H 1, EC 7.1.1.- (NADH dehydrogenase I subunit H 1) (NDH-1 subunit H 1)	Geobacter sulfurreducens (strain ATCC 51573 / DSM 12127 / PCA)	FUNCTION: NDH-1 shuttles electrons from NADH, via FMN and iron-sulfur (Fe-S) centers, to quinones in the respiratory chain. The immediate electron acceptor for the enzyme in this species is believed to be ubiquinone. Couples the redox reaction to proton translocation (for every two electrons transferred, four hydrogen ions are translocated across the cytoplasmic membrane), and thus conserves the …
SIB367_ORF8_NODE_1178_length_1036_cov_103.224:766:413	Modifications in membrane/cell wall structure	Q9L9D4		UPF0194 membrane protein in asrC 5'region (ORF1)	Acidithiobacillus ferridurans
SPB_ORF1_NODE_1112_length_1003_cov_11741.3:62:793	Modifications in membrane/cell wall structure	O34447	yceF BSU02920	Uncharacterized membrane protein YceF	Bacillus subtilis (strain 168)
SPB_ORF14_NODE_154_length_1970_cov_22.8219:1904:1551	Modifications in membrane/cell wall structure	Q9A2M1	murU CC_3536	N-acetylmuramate alpha-1-phosphate uridylyltransferase, MurNAc-1P uridylyltransferase, MurNAc-alpha-1P uridylyltransferase, EC 2.7.7.99	Caulobacter vibrioides (strain ATCC 19089 / CB15) (Caulobacter crescentus)	FUNCTION: Catalyzes the formation of UDP-N-acetylmuramate (UDP-MurNAc), a crucial precursor of the bacterial peptidoglycan cell wall, from UTP and MurNAc-alpha-1P. Is likely involved in peptidoglycan recycling as part of a cell wall recycling pathway that bypasses de novo biosynthesis of the peptidoglycan precursor UDP-MurNAc (PubMed:23831760). Is able to complement the fosfomycin sensitivity phe…
SPB_ORF18_NODE_55_length_2406_cov_525.227:579:1	Modifications in membrane/cell wall structure	Q6NAR1	tolB RPA1120	Tol-Pal system protein TolB	Rhodopseudomonas palustris (strain ATCC BAA-98 / CGA009)	FUNCTION: Part of the Tol-Pal system, which plays a role in outer membrane invagination during cell division and is important for maintaining outer membrane integrity. {ECO:0000255|HAMAP-Rule:MF_00671}.
SPB_ORF2_NODE_1313_length_903_cov_845.268:542:886	Modifications in membrane/cell wall structure	A4JF88	dapE Bcep1808_1938	Succinyl-diaminopimelate desuccinylase, SDAP desuccinylase, EC 3.5.1.18 (N-succinyl-LL-2,6-diaminoheptanedioate amidohydrolase)	Burkholderia vietnamiensis (strain G4 / LMG 22486) (Burkholderia cepacia (strain R1808))	FUNCTION: Catalyzes the hydrolysis of N-succinyl-L,L-diaminopimelic acid (SDAP), forming succinate and LL-2,6-diaminoheptanedioate (DAP), an intermediate involved in the bacterial biosynthesis of lysine and meso-diaminopimelic acid, an essential component of bacterial cell walls. {ECO:0000255|HAMAP-Rule:MF_01690}.
SPB_ORF4_NODE_1789_length_751_cov_642.284:566:0	Modifications in membrane/cell wall structure	A0R2G4	dapE MSMEI_4975	Succinyl-diaminopimelate desuccinylase, SDAP desuccinylase, EC 3.5.1.18 (N-succinyl-LL-2,6-diaminoheptanedioate amidohydrolase)	Mycolicibacterium smegmatis (strain ATCC 700084 / mc(2)155) (Mycobacterium smegmatis)	FUNCTION: Catalyzes the hydrolysis of N-succinyl-L,L-diaminopimelic acid (SDAP), forming succinate and LL-2,6-diaminoheptanedioate (DAP), an intermediate involved in the bacterial biosynthesis of lysine and meso-diaminopimelic acid, an essential component of bacterial cell walls. {ECO:0000269|PubMed:8932306}.
SPB_ORF5_NODE_832_length_1146_cov_148.244:335:0	Modifications in membrane/cell wall structure	Q1IS35	nuoD2 Acid345_1313	NADH-quinone oxidoreductase subunit D 2, EC 7.1.1.- (NADH dehydrogenase I subunit D 2) (NDH-1 subunit D 2)	Koribacter versatilis (strain Ellin345)	FUNCTION: NDH-1 shuttles electrons from NADH, via FMN and iron-sulfur (Fe-S) centers, to quinones in the respiratory chain. The immediate electron acceptor for the enzyme in this species is believed to be ubiquinone. Couples the redox reaction to proton translocation (for every two electrons transferred, four hydrogen ions are translocated across the cytoplasmic membrane), and thus conserves the …
SPB_ORF6_NODE_503_length_1409_cov_679.764:732:61	Modifications in membrane/cell wall structure	Q65E87	tagU BLi03811 BL02430	Polyisoprenyl-teichoic acid--peptidoglycan teichoic acid transferase TagU, EC 2.7.8.-	Bacillus licheniformis (strain ATCC 14580 / DSM 13 / JCM 2505 / CCUG 7422 / NBRC 12200 / NCIMB 9375 / NCTC 10341 / NRRL NRS-1264 / Gibson 46)	FUNCTION: May catalyze the final step in cell wall teichoic acid biosynthesis, the transfer of the anionic cell wall polymers (APs) from their lipid-linked precursor to the cell wall peptidoglycan (PG). {ECO:0000255|HAMAP-Rule:MF_01140}.
SPB_ORF8_NODE_188_length_1827_cov_589.243:698:0	Modifications in membrane/cell wall structure	A0A0H3C7V4	mreB CCNA_01612	Cell shape-determining protein MreB (Actin-like MreB protein)	Caulobacter vibrioides (strain NA1000 / CB15N) (Caulobacter crescentus)	FUNCTION: Forms membrane-associated dynamic filaments that are essential for cell shape determination (PubMed:14982627, PubMed:17880425, PubMed:24843005). Acts by regulating cell wall synthesis and cell elongation, and thus cell shape (PubMed:14982627, PubMed:17880425). A feedback loop between cell geometry and MreB localization may maintain elongated cell shape by targeting cell wall growth to r…
SPB_ORF9_NODE_192_length_1821_cov_430.243:1761:406	Modifications in membrane/cell wall structure	Q5XM24	aprA DDB_G0281663	Autocrine proliferation repressor protein A (PhoPQ-activated pathogenicity-related protein)	Dictyostelium discoideum (Slime mold)	FUNCTION: Inhibitor that slows proliferation of secreting cells (also known as chalone). May function by binding to cell surface receptors. Requires cfaD for activity. Overexpression slows proliferation. {ECO:0000269|PubMed:16176950, ECO:0000269|PubMed:19187549}.
SSA37_ORF1_NODE_1280_length_860_cov_44.1404:7:822	Modifications in membrane/cell wall structure	Q7UDY6	secA1 RB11690	Protein translocase subunit SecA 1, EC 7.4.2.8	Rhodopirellula baltica (strain DSM 10527 / NCIMB 13988 / SH1)	FUNCTION: Part of the Sec protein translocase complex. Interacts with the SecYEG preprotein conducting channel. Has a central role in coupling the hydrolysis of ATP to the transfer of proteins into and across the cell membrane, serving as an ATP-driven molecular motor driving the stepwise translocation of polypeptide chains across the membrane. {ECO:0000255|HAMAP-Rule:MF_01382}.
SSA37_ORF1_NODE_729_length_1198_cov_6899.62:12:617	Modifications in membrane/cell wall structure	Q8DJ40	clpB1 tlr1389	Chaperone protein ClpB 1	Thermosynechococcus vestitus (strain NIES-2133 / IAM M-273 / BP-1)	FUNCTION: Part of a stress-induced multi-chaperone system, it is involved in the recovery of the cell from heat-induced damage, in cooperation with DnaK, DnaJ and GrpE. Acts before DnaK, in the processing of protein aggregates. Protein binding stimulates the ATPase activity; ATP hydrolysis unfolds the denatured protein aggregates, which probably helps expose new hydrophobic binding sites on the s…
SSA37_ORF12_NODE_142_length_1978_cov_318.575:1907:1554	Modifications in membrane/cell wall structure	Q9A2M1	murU CC_3536	N-acetylmuramate alpha-1-phosphate uridylyltransferase, MurNAc-1P uridylyltransferase, MurNAc-alpha-1P uridylyltransferase, EC 2.7.7.99	Caulobacter vibrioides (strain ATCC 19089 / CB15) (Caulobacter crescentus)	FUNCTION: Catalyzes the formation of UDP-N-acetylmuramate (UDP-MurNAc), a crucial precursor of the bacterial peptidoglycan cell wall, from UTP and MurNAc-alpha-1P. Is likely involved in peptidoglycan recycling as part of a cell wall recycling pathway that bypasses de novo biosynthesis of the peptidoglycan precursor UDP-MurNAc (PubMed:23831760). Is able to complement the fosfomycin sensitivity phe…
SSA37_ORF15_NODE_64_length_2355_cov_110.869:2265:1687	Modifications in membrane/cell wall structure	Q9FZ97	MUCI70 At1g28240 F3H9.11	Probable hexosyltransferase MUCI70, EC 2.4.1.- (Protein MUCILAGE-RELATED 70)	Arabidopsis thaliana (Mouse-ear cress)	FUNCTION: Probable glycosyltransferase involved in pectin and/or xylans biosynthesis in cell walls (By similarity). Together with IRX14, required for xylan and pectin synthesis in seed coat epidermal (SCE) cells (PubMed:30228108). Collaboratively with GAUT11, essential for the accumulation of seed mucilage, a gelatinous wall rich in unbranched rhamnogalacturonan I (RG I), and for shaping the surf…
SSA37_ORF2_NODE_1212_length_894_cov_10129.3:215:871	Modifications in membrane/cell wall structure	C6E178	secA GM21_2690	Protein translocase subunit SecA, EC 7.4.2.8	Geobacter sp. (strain M21)	FUNCTION: Part of the Sec protein translocase complex. Interacts with the SecYEG preprotein conducting channel. Has a central role in coupling the hydrolysis of ATP to the transfer of proteins into and across the cell membrane, serving as an ATP-driven molecular motor driving the stepwise translocation of polypeptide chains across the membrane. {ECO:0000255|HAMAP-Rule:MF_01382}.
SSA37_ORF2_NODE_237_length_1747_cov_421.579:1011:1745	Modifications in membrane/cell wall structure	Q08DN8	FLOT1	Flotillin-1	Bos taurus (Bovine)	FUNCTION: May act as a scaffolding protein within caveolar membranes, functionally participating in formation of caveolae or caveolae-like vesicles. {ECO:0000250}.
SSA37_ORF2_NODE_713_length_1209_cov_7794.91:264:1100	Modifications in membrane/cell wall structure	Q9A716	lpxI CC_1910	UDP-2,3-diacylglucosamine pyrophosphatase LpxI (EC 3.6.1.54) (UDP-2,3-diacylglucosamine hydrolase LpxI)	Caulobacter vibrioides (strain ATCC 19089 / CB15) (Caulobacter crescentus)	FUNCTION: Hydrolyzes the pyrophosphate bond of UDP-2,3-diacylglucosamine to form 2,3-diacylglucosamine 1-phosphate (lipid X) and UMP by catalyzing the attack of water at the beta-P atom. Involved in the biosynthesis of lipid A, a phosphorylated glycolipid that anchors the lipopolysaccharide to the outer membrane of the cell. Can functionally complement lpxH deficiency in E.coli. Cannot use CDP-di…
SSA37_ORF3_NODE_1155_length_925_cov_2007.54:497:880	Modifications in membrane/cell wall structure	A0L8R9	lpxB Mmc1_1854	Lipid-A-disaccharide synthase, EC 2.4.1.182	Magnetococcus marinus (strain ATCC BAA-1437 / JCM 17883 / MC-1)	FUNCTION: Condensation of UDP-2,3-diacylglucosamine and 2,3-diacylglucosamine-1-phosphate to form lipid A disaccharide, a precursor of lipid A, a phosphorylated glycolipid that anchors the lipopolysaccharide to the outer membrane of the cell. {ECO:0000255|HAMAP-Rule:MF_00392}.
SSA37_ORF3_NODE_1423_length_798_cov_371.016:140:760	Modifications in membrane/cell wall structure	T2KPK5	BN863_22070	Ulvan-active sulfatase, EC 3.1.6.- (Arylsulfatase) (Polysaccharide utilization locus H protein P18, PUL H protein P18) (Sulfatase family S1 subfamily 7 protein P18, P18_S1_7)	Formosa agariphila (strain DSM 15362 / KCTC 12365 / LMG 23005 / KMM 3901 / M-2Alg 35-1)	FUNCTION: Sulfatase involved in ulvan degradation (PubMed:31285597). Ulvan is the main polysaccharide component of the Ulvales (green seaweed) cell wall. It is composed of disaccharide building blocks comprising 3-sulfated rhamnose (Rha3S) linked to D-glucuronic acid (GlcA), L-iduronic acid (IduA), or D-xylose (Xyl) (Probable). The sulfatase is most active on ulvan polymers, particularly on xylos…
SSA37_ORF3_NODE_251_length_1725_cov_125.518:232:1347	Modifications in membrane/cell wall structure	Q747K6	imcH GSU3259	Cytochrome c-type protein ImcH (Inner membrane cytochrome H) (Multiheme c-type cytochrome)	Geobacter sulfurreducens (strain ATCC 51573 / DSM 12127 / PCA)	FUNCTION: Redox protein involved in a high-potential metal respiratory pathway. Is required only for electron transfer to terminal extracellular electron acceptors with redox potentials higher than -0.1 V. ImcH likely transfers electrons from the quinone pool to a periplasmic acceptor. {ECO:0000269|PubMed:25425235}.
SSA37_ORF3_NODE_535_length_1382_cov_194.309:508:1380	Modifications in membrane/cell wall structure	P9WIV5	nuoE Rv3149 MTCY03A2.09c	NADH-quinone oxidoreductase subunit E, EC 7.1.1.- (NADH dehydrogenase I subunit E) (NDH-1 subunit E)	Mycobacterium tuberculosis (strain ATCC 25618 / H37Rv)	FUNCTION: NDH-1 shuttles electrons from NADH, via FMN and iron-sulfur (Fe-S) centers, to quinones in the respiratory chain. The immediate electron acceptor for the enzyme in this species is believed to be menaquinone. Couples the redox reaction to proton translocation (for every two electrons transferred, four hydrogen ions are translocated across the cytoplasmic membrane), and thus conserves the…
SSA37_ORF4_NODE_1055_length_991_cov_15.9412:936:205	Modifications in membrane/cell wall structure	O34447	yceF BSU02920	Uncharacterized membrane protein YceF	Bacillus subtilis (strain 168)
SSA37_ORF4_NODE_1104_length_959_cov_3059.26:167:544	Modifications in membrane/cell wall structure	Q02219	aniA	Copper-containing nitrite reductase, EC 1.7.2.1 (Major outer membrane protein Pan 1)	Neisseria gonorrhoeae	FUNCTION: Catalyzes the reduction of nitrite to nitric oxide (NO), probably with azurin as electron donor. Essential for growth and survival in oxygen-depleted environments. Can also provide protection against killing by normal human sera. {ECO:0000269|PubMed:9413436}.
SSA37_ORF4_NODE_885_length_1085_cov_1315.46:1076:0	Modifications in membrane/cell wall structure	Q02BU1	atpD Acid_0465	ATP synthase subunit beta, EC 7.1.2.2 (ATP synthase F1 sector subunit beta) (F-ATPase subunit beta)	Solibacter usitatus (strain Ellin6076)	FUNCTION: Produces ATP from ADP in the presence of a proton gradient across the membrane. The catalytic sites are hosted primarily by the beta subunits. {ECO:0000255|HAMAP-Rule:MF_01347}.
SSA37_ORF5_NODE_756_length_1173_cov_1447.93:914:0	Modifications in membrane/cell wall structure	Q2NB30	secA ELI_05095	Protein translocase subunit SecA, EC 7.4.2.8	Erythrobacter litoralis (strain HTCC2594)	FUNCTION: Part of the Sec protein translocase complex. Interacts with the SecYEG preprotein conducting channel. Has a central role in coupling the hydrolysis of ATP to the transfer of proteins into and across the cell membrane, serving both as a receptor for the preprotein-SecB complex and as an ATP-driven molecular motor driving the stepwise translocation of polypeptide chains across the membran…
SSA37_ORF5_NODE_805_length_1141_cov_43.488:336:1	Modifications in membrane/cell wall structure	Q1IS35	nuoD2 Acid345_1313	NADH-quinone oxidoreductase subunit D 2, EC 7.1.1.- (NADH dehydrogenase I subunit D 2) (NDH-1 subunit D 2)	Koribacter versatilis (strain Ellin345)	FUNCTION: NDH-1 shuttles electrons from NADH, via FMN and iron-sulfur (Fe-S) centers, to quinones in the respiratory chain. The immediate electron acceptor for the enzyme in this species is believed to be ubiquinone. Couples the redox reaction to proton translocation (for every two electrons transferred, four hydrogen ions are translocated across the cytoplasmic membrane), and thus conserves the …
SCST_ORF1_NODE_1034_length_1363_cov_12.5245:142:1065	Modifications in membrane/cell wall structure	Q02115	tagU lytR BSU35650	Polyisoprenyl-teichoic acid--peptidoglycan teichoic acid transferase TagU (EC 2.7.8.-) (Membrane-bound protein LytR)	Bacillus subtilis (strain 168)	FUNCTION: May catalyze the final step in cell wall teichoic acid biosynthesis, the transfer of the anionic cell wall polymers (APs) from their lipid-linked precursor to the cell wall peptidoglycan (PG). {ECO:0000255|HAMAP-Rule:MF_01140, ECO:0000269|PubMed:21964069}.
SCST_ORF1_NODE_111_length_3814_cov_12.535:60:1199	Modifications in membrane/cell wall structure	P18159	pgcA gtaC gtaE yhxB BSU09310	Phosphoglucomutase, PGM, EC 5.4.2.2 (Alpha-phosphoglucomutase) (Glucose phosphomutase)	Bacillus subtilis (strain 168)	FUNCTION: Catalyzes the interconversion between glucose-6-phosphate and alpha-glucose-1-phosphate. This is the first step in the biosynthesis of diglucosyl-diacylglycerol (Glc2-DAG), i.e. the predominant glycolipid found in B.subtilis membrane, which is also used as a membrane anchor for lipoteichoic acid (LTA). Has a role in the biosynthesis of all phosphate-containing envelope polymers, since g…
SCST_ORF1_NODE_2116_length_874_cov_38141.9:71:871	Modifications in membrane/cell wall structure	C6DZK7	murC GM21_0509	UDP-N-acetylmuramate--L-alanine ligase (EC 6.3.2.8) (UDP-N-acetylmuramoyl-L-alanine synthetase)	Geobacter sp. (strain M21)	FUNCTION: Cell wall formation. {ECO:0000255|HAMAP-Rule:MF_00046}.
SCST_ORF1_NODE_2129_length_871_cov_47468.3:240:869	Modifications in membrane/cell wall structure	D5EY15	xyl3A PRU_2730 02829	Xylan 1,4-beta-xylosidase, EC 3.2.1.37 (1,4-beta-D-xylan xylohydrolase) (Alpha-L-arabinofuranosidase, Arabinosidase, EC 3.2.1.55) (Beta-D-xylosidase) (Exo-1,4-beta-xylosidase)	Prevotella ruminicola (strain ATCC 19189 / JCM 8958 / 23)	FUNCTION: Involved in degradation of plant cell wall polysaccharides. Has beta-xylosidase activity via its capacity to hydrolyze glycosidic linkages of beta-1,4-xylo-oligosaccharides of various lengths (X2 to X6), releasing xylose monomers. To a much lesser extent, also has alpha-L-arabinofuranosidase activity. Does not possess beta-D-glucosidase activity. Acts synergistically with Xyn10D-Fae1A t…
SCST_ORF1_NODE_509_length_2067_cov_10.9901:306:1166	Modifications in membrane/cell wall structure	Q8Y6Y4	mreC lmo1547	Cell shape-determining protein MreC (Cell shape protein MreC) (Rod shape-determining protein MreC)	Listeria monocytogenes serovar 1/2a (strain ATCC BAA-679 / EGD-e)	FUNCTION: Involved in formation and maintenance of cell shape. {ECO:0000250|UniProtKB:Q01466}.
SCST_ORF1_NODE_576_length_1911_cov_33399.9:81:515	Modifications in membrane/cell wall structure	P44468	mrdB rodA HI_0031	Peptidoglycan glycosyltransferase MrdB, PGT, EC 2.4.1.129 (Cell elongation protein RodA) (Cell wall polymerase) (Peptidoglycan polymerase, PG polymerase)	Haemophilus influenzae (strain ATCC 51907 / DSM 11121 / KW20 / Rd)	FUNCTION: Peptidoglycan polymerase that is essential for cell wall elongation. {ECO:0000255|HAMAP-Rule:MF_02079}.
SCST_ORF1_NODE_62_length_4582_cov_10.1275:99:905	Modifications in membrane/cell wall structure	P39604	rodA ywcF BSU38120 ipa-42d	Peptidoglycan glycosyltransferase RodA (PGT) (EC 2.4.1.129) (Cell elongation protein RodA) (Cell wall polymerase) (Peptidoglycan polymerase) (PG polymerase) (Rod shape-determining protein)	Bacillus subtilis (strain 168)	FUNCTION: Peptidoglycan polymerase that is essential for cell wall elongation (PubMed:9622350, PubMed:27525505). Also required for the maintenance of the rod cell shape (PubMed:9622350). {ECO:0000269|PubMed:27525505, ECO:0000269|PubMed:9622350}.
SCST_ORF10_NODE_268_length_2756_cov_12.2344:1108:278	Modifications in membrane/cell wall structure	P37546	yabE BSU00400	Putative cell wall shaping protein YabE	Bacillus subtilis (strain 168)	FUNCTION: Suggested to be involved in cell wall modification. {ECO:0000303|PubMed:15774001}.
SCST_ORF2_NODE_102_length_3942_cov_11.2604:426:1697	Modifications in membrane/cell wall structure	O32041	yrvJ BSU27580	Putative N-acetylmuramoyl-L-alanine amidase YrvJ (EC 3.5.1.28)	Bacillus subtilis (strain 168)	FUNCTION: Probably involved in cell-wall metabolism. {ECO:0000250}.
SCST_ORF21_NODE_12_length_5966_cov_12.1775:1966:650	Modifications in membrane/cell wall structure	Q5KUG7	murA2 GK3384	UDP-N-acetylglucosamine 1-carboxyvinyltransferase 2 (EC 2.5.1.7) (Enoylpyruvate transferase 2) (UDP-N-acetylglucosamine enolpyruvyl transferase 2) (EPT 2)	Geobacillus kaustophilus (strain HTA426)	FUNCTION: Cell wall formation. Adds enolpyruvyl to UDP-N-acetylglucosamine. {ECO:0000255|HAMAP-Rule:MF_00111}.
SCST_ORF4_NODE_530_length_2019_cov_333.7:643:1302	Modifications in membrane/cell wall structure	Q9JVB7	bamD comL NMA0907	Outer membrane protein assembly factor BamD (Competence lipoprotein ComL)	Neisseria meningitidis serogroup A / serotype 4A (strain DSM 15465 / Z2491)	FUNCTION: Part of the outer membrane protein assembly complex, which is involved in assembly and insertion of beta-barrel proteins into the outer membrane. Required for efficient transformation of Neisseria meningitidis by species-related DNA. {ECO:0000255|HAMAP-Rule:MF_00922}.
SCST_ORF5_NODE_1015_length_1379_cov_11.0725:694:2	Modifications in membrane/cell wall structure	Q5KUL0	murA1 GK3341	UDP-N-acetylglucosamine 1-carboxyvinyltransferase 1 (EC 2.5.1.7) (Enoylpyruvate transferase 1) (UDP-N-acetylglucosamine enolpyruvyl transferase 1) (EPT 1)	Geobacillus kaustophilus (strain HTA426)	FUNCTION: Cell wall formation. Adds enolpyruvyl to UDP-N-acetylglucosamine. {ECO:0000255|HAMAP-Rule:MF_00111}.
SCST_ORF5_NODE_125_length_3649_cov_11.5671:1340:2806	Modifications in membrane/cell wall structure	Q819Q0	murE BC_3914	UDP-N-acetylmuramoyl-L-alanyl-D-glutamate--2,6-diaminopimelate ligase (EC 6.3.2.13) (Meso-A2pm-adding enzyme) (Meso-diaminopimelate-adding enzyme) (UDP-MurNAc-L-Ala-D-Glu:meso-diaminopimelate ligase) (UDP-MurNAc-tripeptide synthetase) (UDP-N-acetylmuramyl-tripeptide synthetase)	Bacillus cereus (strain ATCC 14579 / DSM 31 / CCUG 7414 / JCM 2152 / NBRC 15305 / NCIMB 9373 / NCTC 2599 / NRRL B-3711)	FUNCTION: Catalyzes the addition of meso-diaminopimelic acid to the nucleotide precursor UDP-N-acetylmuramoyl-L-alanyl-D-glutamate (UMAG) in the biosynthesis of bacterial cell-wall peptidoglycan. {ECO:0000255|HAMAP-Rule:MF_00208, ECO:0000269|PubMed:4967958}.
SCST_ORF5_NODE_533_length_2013_cov_12.1721:1816:2	Modifications in membrane/cell wall structure	P54488	pbpA yqgF BSU25000	Penicillin-binding protein 2A (PBP-2B) (EC 3.4.16.4)	Bacillus subtilis (strain 168)	FUNCTION: Involved in the synthesis of peptidoglycan associated with cell wall elongation, especially following spore germination (PubMed:9139922). Has a partially redundant function with PBP 1 (ponA) or PBP 4 (pbpD) during spore outgrowth (PubMed:9851991). Plays a redundant role with PbpH in determining the rod shape of the cell during vegetative growth and spore outgrowth (PubMed:12896990). {EC…
SCST_ORF6_NODE_551_length_1972_cov_12.1894:1126:1971	Modifications in membrane/cell wall structure	B7GK78	murC Aflv_0451	UDP-N-acetylmuramate--L-alanine ligase (EC 6.3.2.8) (UDP-N-acetylmuramoyl-L-alanine synthetase)	Anoxybacillus flavithermus (strain DSM 21510 / WK1)	FUNCTION: Cell wall formation. {ECO:0000255|HAMAP-Rule:MF_00046}.
SCST_ORF6_NODE_802_length_1582_cov_13.5082:1521:1111	Modifications in membrane/cell wall structure	P45865	clsB ywjE BSU37190	Minor cardiolipin synthase ClsB	Bacillus subtilis (strain 168)	FUNCTION: Involved in the biosynthesis of cardiolipin. {ECO:0000269|PubMed:14973018}.
SGQ26_ORF1_NODE_1370_length_804_cov_42010.8:12:803	Modifications in membrane/cell wall structure	P0AD65	mrdA pbpA b0635 JW0630	Peptidoglycan D,D-transpeptidase MrdA, EC 3.4.16.4 (Penicillin-binding protein 2, PBP-2)	Escherichia coli (strain K12)	FUNCTION: Catalyzes cross-linking of the peptidoglycan cell wall (PubMed:3009484). Responsible for the determination of the rod shape of the cell (PubMed:1103132). Is probably required for lateral peptidoglycan synthesis and maintenance of the correct diameter during lateral and centripetal growth (PubMed:12519203). {ECO:0000269|PubMed:1103132, ECO:0000269|PubMed:12519203, ECO:0000269|PubMed:3009…
SGQ26_ORF1_NODE_1435_length_771_cov_9089.76:109:768	Modifications in membrane/cell wall structure	P9WN99	rodA Rv0017c MTCY10H4.17c	Peptidoglycan glycosyltransferase RodA, EC 2.4.1.129 (Non-canonical transglycosylase RodA)	Mycobacterium tuberculosis (strain ATCC 25618 / H37Rv)	FUNCTION: Transglycosylase involved in peptidoglycan cell wall formation (PubMed:29530985). Required for the regulation of cell length. Plays critical roles for the survival of the pathogen inside the host. Required for both bacterial survival and formation of granuloma structures in a guinea pig infection model (PubMed:29530985). {ECO:0000269|PubMed:29530985}.
SGQ26_ORF1_NODE_180_length_1932_cov_80.9877:870:1502	Modifications in membrane/cell wall structure	Q74H67	tolB GSU0025	Tol-Pal system protein TolB	Geobacter sulfurreducens (strain ATCC 51573 / DSM 12127 / PCA)	FUNCTION: Part of the Tol-Pal system, which plays a role in outer membrane invagination during cell division and is important for maintaining outer membrane integrity. {ECO:0000255|HAMAP-Rule:MF_00671}.
SGQ26_ORF10_NODE_25_length_2771_cov_133.848:1834:158	Modifications in membrane/cell wall structure	Q2LVL0	msbA SYNAS_22440 SYN_01564	ATP-dependent lipid A-core flippase, EC 7.5.2.6 (Lipid A export ATP-binding/permease protein MsbA)	Syntrophus aciditrophicus (strain SB)	FUNCTION: Involved in lipopolysaccharide (LPS) biosynthesis. Translocates lipid A-core from the inner to the outer leaflet of the inner membrane. Transmembrane domains (TMD) form a pore in the inner membrane and the ATP-binding domain (NBD) is responsible for energy generation. {ECO:0000255|HAMAP-Rule:MF_01703}.
SGQ26_ORF14_NODE_144_length_2026_cov_1349.02:1522:716	Modifications in membrane/cell wall structure	Q9JVB7	bamD comL NMA0907	Outer membrane protein assembly factor BamD (Competence lipoprotein ComL)	Neisseria meningitidis serogroup A / serotype 4A (strain DSM 15465 / Z2491)	FUNCTION: Part of the outer membrane protein assembly complex, which is involved in assembly and insertion of beta-barrel proteins into the outer membrane. Required for efficient transformation of Neisseria meningitidis by species-related DNA. {ECO:0000255|HAMAP-Rule:MF_00922}.
SGQ26_ORF3_NODE_1222_length_880_cov_2586.35:774:22	Modifications in membrane/cell wall structure	P44468	mrdB rodA HI_0031	Peptidoglycan glycosyltransferase MrdB, PGT, EC 2.4.1.129 (Cell elongation protein RodA) (Cell wall polymerase) (Peptidoglycan polymerase, PG polymerase)	Haemophilus influenzae (strain ATCC 51907 / DSM 11121 / KW20 / Rd)	FUNCTION: Peptidoglycan polymerase that is essential for cell wall elongation. {ECO:0000255|HAMAP-Rule:MF_02079}.
SGQ26_ORF3_NODE_1239_length_869_cov_17748.7:856:2	Modifications in membrane/cell wall structure	D5EY15	xyl3A PRU_2730 02829	Xylan 1,4-beta-xylosidase, EC 3.2.1.37 (1,4-beta-D-xylan xylohydrolase) (Alpha-L-arabinofuranosidase, Arabinosidase, EC 3.2.1.55) (Beta-D-xylosidase) (Exo-1,4-beta-xylosidase)	Prevotella ruminicola (strain ATCC 19189 / JCM 8958 / 23)	FUNCTION: Involved in degradation of plant cell wall polysaccharides. Has beta-xylosidase activity via its capacity to hydrolyze glycosidic linkages of beta-1,4-xylo-oligosaccharides of various lengths (X2 to X6), releasing xylose monomers. To a much lesser extent, also has alpha-L-arabinofuranosidase activity. Does not possess beta-D-glucosidase activity. Acts synergistically with Xyn10D-Fae1A t…
SGQ26_ORF3_NODE_1244_length_867_cov_373.619:809:18	Modifications in membrane/cell wall structure	A5URF5	murE RoseRS_0794	UDP-N-acetylmuramyl-tripeptide synthetase, EC 6.3.2.- (UDP-MurNAc-tripeptide synthetase)	Roseiflexus sp. (strain RS-1)	FUNCTION: Catalyzes the addition of an amino acid to the nucleotide precursor UDP-N-acetylmuramoyl-L-alanyl-D-glutamate (UMAG) in the biosynthesis of bacterial cell-wall peptidoglycan. {ECO:0000255|HAMAP-Rule:MF_00208}.
SGQ26_ORF4_NODE_1280_length_849_cov_972.525:622:2	Modifications in membrane/cell wall structure	Q2LRP7	tolB SYNAS_08750 SYN_00188	Tol-Pal system protein TolB	Syntrophus aciditrophicus (strain SB)	FUNCTION: Part of the Tol-Pal system, which plays a role in outer membrane invagination during cell division and is important for maintaining outer membrane integrity. {ECO:0000255|HAMAP-Rule:MF_00671}.
SGQ26_ORF4_NODE_135_length_2054_cov_2280.66:106:1176	Modifications in membrane/cell wall structure	Q88ND2	algI PP_1280	Probable alginate O-acetylase AlgI, EC 2.3.1.- (Alginate biosynthesis protein AlgI)	Pseudomonas putida (strain ATCC 47054 / DSM 6125 / CFBP 8728 / NCIMB 11950 / KT2440)	FUNCTION: Together with AlgJ and AlgF, forms an inner membrane complex which probably interacts with the alginate polymerization-transport complex and adds acetyl groups at the O-2 and O-3 positions of mannuronate residues. Acetylation of alginate is important for the architecture of biofilms and increases the ability of alginate to act as a defense barrier (By similarity). {ECO:0000250}.
SGQ26_ORF4_NODE_346_length_1630_cov_537.131:53:772	Modifications in membrane/cell wall structure	C1F460	murD ACP_1088	UDP-N-acetylmuramoylalanine--D-glutamate ligase, EC 6.3.2.9 (D-glutamic acid-adding enzyme) (UDP-N-acetylmuramoyl-L-alanyl-D-glutamate synthetase)	Acidobacterium capsulatum (strain ATCC 51196 / DSM 11244 / BCRC 80197 / JCM 7670 / NBRC 15755 / NCIMB 13165 / 161)	FUNCTION: Cell wall formation. Catalyzes the addition of glutamate to the nucleotide precursor UDP-N-acetylmuramoyl-L-alanine (UMA). {ECO:0000255|HAMAP-Rule:MF_00639}.
SGQ26_ORF4_NODE_653_length_1306_cov_572.647:275:1261	Modifications in membrane/cell wall structure	Q3AC10	dapL CHY_1492	LL-diaminopimelate aminotransferase, DAP-AT, DAP-aminotransferase, LL-DAP-aminotransferase, EC 2.6.1.83	Carboxydothermus hydrogenoformans (strain ATCC BAA-161 / DSM 6008 / Z-2901)	FUNCTION: Involved in the synthesis of meso-diaminopimelate (m-DAP or DL-DAP), required for both lysine and peptidoglycan biosynthesis. Catalyzes the direct conversion of tetrahydrodipicolinate to LL-diaminopimelate. {ECO:0000255|HAMAP-Rule:MF_01642}.
SIB367_ORF1_NODE_1288_length_985_cov_2753.75:633:962	Modifications in membrane/cell wall structure	P0AF16	murJ mviN yceN b1069 JW1056	Lipid II flippase MurJ (Peptidoglycan biosynthesis protein MurJ)	Escherichia coli (strain K12)	FUNCTION: Involved in peptidoglycan biosynthesis. Transports lipid-linked peptidoglycan precursors from the inner to the outer leaflet of the cytoplasmic membrane. {ECO:0000255|HAMAP-Rule:MF_02078, ECO:0000269|PubMed:18708495, ECO:0000269|PubMed:18832143, ECO:0000269|PubMed:25013077}.
SIB367_ORF1_NODE_1316_length_972_cov_289.441:427:933	Modifications in membrane/cell wall structure	A6L070	murC BVU_1396	UDP-N-acetylmuramate--L-alanine ligase, EC 6.3.2.8 (UDP-N-acetylmuramoyl-L-alanine synthetase)	Phocaeicola vulgatus (strain ATCC 8482 / DSM 1447 / JCM 5826 / CCUG 4940 / NBRC 14291 / NCTC 11154) (Bacteroides vulgatus)	FUNCTION: Cell wall formation. {ECO:0000255|HAMAP-Rule:MF_00046}.
SIB367_ORF1_NODE_1863_length_796_cov_83.4265:783:1	Modifications in membrane/cell wall structure	P0AD65	mrdA pbpA b0635 JW0630	Peptidoglycan D,D-transpeptidase MrdA, EC 3.4.16.4 (Penicillin-binding protein 2, PBP-2)	Escherichia coli (strain K12)	FUNCTION: Catalyzes cross-linking of the peptidoglycan cell wall (PubMed:3009484). Responsible for the determination of the rod shape of the cell (PubMed:1103132). Is probably required for lateral peptidoglycan synthesis and maintenance of the correct diameter during lateral and centripetal growth (PubMed:12519203). {ECO:0000269|PubMed:1103132, ECO:0000269|PubMed:12519203, ECO:0000269|PubMed:3009…
SIB367_ORF1_NODE_247_length_1785_cov_139.332:423:872	Modifications in membrane/cell wall structure	P44468	mrdB rodA HI_0031	Peptidoglycan glycosyltransferase MrdB, PGT, EC 2.4.1.129 (Cell elongation protein RodA) (Cell wall polymerase) (Peptidoglycan polymerase, PG polymerase)	Haemophilus influenzae (strain ATCC 51907 / DSM 11121 / KW20 / Rd)	FUNCTION: Peptidoglycan polymerase that is essential for cell wall elongation. {ECO:0000255|HAMAP-Rule:MF_02079}.
SIB367_ORF11_NODE_692_length_1307_cov_187.747:785:0	Modifications in membrane/cell wall structure	O66630	dapL aq_273	LL-diaminopimelate aminotransferase, DAP-AT, DAP-aminotransferase, LL-DAP-aminotransferase, EC 2.6.1.83	Aquifex aeolicus (strain VF5)	FUNCTION: Involved in the synthesis of meso-diaminopimelate (m-DAP or DL-DAP), required for both lysine and peptidoglycan biosynthesis. Catalyzes the direct conversion of tetrahydrodipicolinate to LL-diaminopimelate. {ECO:0000255|HAMAP-Rule:MF_01642}.
SIB367_ORF2_NODE_1334_length_965_cov_263.623:807:229	Modifications in membrane/cell wall structure	O87579	mrcA ponA	Penicillin-binding protein 1A, PBP-1a, PBP1a [Includes: Penicillin-insensitive transglycosylase, EC 2.4.1.129 (Peptidoglycan TGase); Penicillin-sensitive transpeptidase, EC 3.4.16.4 (DD-transpeptidase) ]	Neisseria lactamica	FUNCTION: Cell wall formation. Synthesis of cross-linked peptidoglycan from the lipid intermediates. The enzyme has a penicillin-insensitive transglycosylase N-terminal domain (formation of linear glycan strands) and a penicillin-sensitive transpeptidase C-terminal domain (cross-linking of the peptide subunits). {ECO:0000250}.
SIB367_ORF4_NODE_55_length_2520_cov_455.039:2417:2076	Modifications in membrane/cell wall structure	Q2LRP7	tolB SYNAS_08750 SYN_00188	Tol-Pal system protein TolB	Syntrophus aciditrophicus (strain SB)	FUNCTION: Part of the Tol-Pal system, which plays a role in outer membrane invagination during cell division and is important for maintaining outer membrane integrity. {ECO:0000255|HAMAP-Rule:MF_00671}.
SIB367_ORF4_NODE_587_length_1394_cov_2323.1:1303:557	Modifications in membrane/cell wall structure	Q2YRJ0	eipB BAB1_1186	Cell envelope integrity protein EipB	Brucella abortus (strain 2308)	FUNCTION: Functions in the periplasm to maintain cell envelope integrity. {ECO:0000269|PubMed:30936371}.
SIB367_ORF4_NODE_989_length_1125_cov_14713.4:724:2	Modifications in membrane/cell wall structure	P44468	mrdB rodA HI_0031	Peptidoglycan glycosyltransferase MrdB, PGT, EC 2.4.1.129 (Cell elongation protein RodA) (Cell wall polymerase) (Peptidoglycan polymerase, PG polymerase)	Haemophilus influenzae (strain ATCC 51907 / DSM 11121 / KW20 / Rd)	FUNCTION: Peptidoglycan polymerase that is essential for cell wall elongation. {ECO:0000255|HAMAP-Rule:MF_02079}.
SIB367_ORF5_NODE_1480_length_914_cov_24.1432:751:2	Modifications in membrane/cell wall structure	P39853	capD	Capsular polysaccharide biosynthesis protein CapD	Staphylococcus aureus	FUNCTION: Required for the biosynthesis of type 1 capsular polysaccharide.
SIB367_ORF5_NODE_55_length_2520_cov_455.039:2040:358	Modifications in membrane/cell wall structure	Q39PS9	tolB Gmet_3540	Tol-Pal system protein TolB	Geobacter metallireducens (strain ATCC 53774 / DSM 7210 / GS-15)	FUNCTION: Part of the Tol-Pal system, which plays a role in outer membrane invagination during cell division and is important for maintaining outer membrane integrity. {ECO:0000255|HAMAP-Rule:MF_00671}.
SIB367_ORF5_NODE_637_length_1354_cov_180.744:1199:828	Modifications in membrane/cell wall structure	Q45374	waaA	3-deoxy-D-manno-octulosonic acid transferase, Kdo transferase, EC 2.4.99.12 (Lipid IV(A) 3-deoxy-D-manno-octulosonic acid transferase) (Monofunctional Kdo transferase)	Bordetella pertussis	FUNCTION: Involved in lipopolysaccharide (LPS) biosynthesis. Catalyzes the transfer of a single 3-deoxy-D-manno-octulosonate (Kdo) residue from CMP-Kdo to lipid IV(A), the tetraacyldisaccharide-1,4'-bisphosphate precursor of lipid A. {ECO:0000269|PubMed:10198035}.
SIB367_ORF9_NODE_1045_length_1097_cov_17413:864:367	Modifications in membrane/cell wall structure	Q74H67	tolB GSU0025	Tol-Pal system protein TolB	Geobacter sulfurreducens (strain ATCC 51573 / DSM 12127 / PCA)	FUNCTION: Part of the Tol-Pal system, which plays a role in outer membrane invagination during cell division and is important for maintaining outer membrane integrity. {ECO:0000255|HAMAP-Rule:MF_00671}.
SPB_ORF1_NODE_1164_length_973_cov_121.015:405:911	Modifications in membrane/cell wall structure	A6L070	murC BVU_1396	UDP-N-acetylmuramate--L-alanine ligase, EC 6.3.2.8 (UDP-N-acetylmuramoyl-L-alanine synthetase)	Phocaeicola vulgatus (strain ATCC 8482 / DSM 1447 / JCM 5826 / CCUG 4940 / NBRC 14291 / NCTC 11154) (Bacteroides vulgatus)	FUNCTION: Cell wall formation. {ECO:0000255|HAMAP-Rule:MF_00046}.
SPB_ORF1_NODE_1438_length_859_cov_22.4714:8:856	Modifications in membrane/cell wall structure	D5EY15	xyl3A PRU_2730 02829	Xylan 1,4-beta-xylosidase, EC 3.2.1.37 (1,4-beta-D-xylan xylohydrolase) (Alpha-L-arabinofuranosidase, Arabinosidase, EC 3.2.1.55) (Beta-D-xylosidase) (Exo-1,4-beta-xylosidase)	Prevotella ruminicola (strain ATCC 19189 / JCM 8958 / 23)	FUNCTION: Involved in degradation of plant cell wall polysaccharides. Has beta-xylosidase activity via its capacity to hydrolyze glycosidic linkages of beta-1,4-xylo-oligosaccharides of various lengths (X2 to X6), releasing xylose monomers. To a much lesser extent, also has alpha-L-arabinofuranosidase activity. Does not possess beta-D-glucosidase activity. Acts synergistically with Xyn10D-Fae1A t…
SPB_ORF1_NODE_1633_length_794_cov_20.0162:123:776	Modifications in membrane/cell wall structure	Q2LRP7	tolB SYNAS_08750 SYN_00188	Tol-Pal system protein TolB	Syntrophus aciditrophicus (strain SB)	FUNCTION: Part of the Tol-Pal system, which plays a role in outer membrane invagination during cell division and is important for maintaining outer membrane integrity. {ECO:0000255|HAMAP-Rule:MF_00671}.
SPB_ORF1_NODE_285_length_1647_cov_1632.67:12:920	Modifications in membrane/cell wall structure	O66630	dapL aq_273	LL-diaminopimelate aminotransferase, DAP-AT, DAP-aminotransferase, LL-DAP-aminotransferase, EC 2.6.1.83	Aquifex aeolicus (strain VF5)	FUNCTION: Involved in the synthesis of meso-diaminopimelate (m-DAP or DL-DAP), required for both lysine and peptidoglycan biosynthesis. Catalyzes the direct conversion of tetrahydrodipicolinate to LL-diaminopimelate. {ECO:0000255|HAMAP-Rule:MF_01642}.
SPB_ORF10_NODE_24_length_2764_cov_57.3378:1827:151	Modifications in membrane/cell wall structure	Q2LVL0	msbA SYNAS_22440 SYN_01564	ATP-dependent lipid A-core flippase, EC 7.5.2.6 (Lipid A export ATP-binding/permease protein MsbA)	Syntrophus aciditrophicus (strain SB)	FUNCTION: Involved in lipopolysaccharide (LPS) biosynthesis. Translocates lipid A-core from the inner to the outer leaflet of the inner membrane. Transmembrane domains (TMD) form a pore in the inner membrane and the ATP-binding domain (NBD) is responsible for energy generation. {ECO:0000255|HAMAP-Rule:MF_01703}.
SPB_ORF10_NODE_932_length_1092_cov_259.119:864:367	Modifications in membrane/cell wall structure	Q74H67	tolB GSU0025	Tol-Pal system protein TolB	Geobacter sulfurreducens (strain ATCC 51573 / DSM 12127 / PCA)	FUNCTION: Part of the Tol-Pal system, which plays a role in outer membrane invagination during cell division and is important for maintaining outer membrane integrity. {ECO:0000255|HAMAP-Rule:MF_00671}.
SPB_ORF12_NODE_166_length_1908_cov_1377.08:1828:1394	Modifications in membrane/cell wall structure	P44468	mrdB rodA HI_0031	Peptidoglycan glycosyltransferase MrdB, PGT, EC 2.4.1.129 (Cell elongation protein RodA) (Cell wall polymerase) (Peptidoglycan polymerase, PG polymerase)	Haemophilus influenzae (strain ATCC 51907 / DSM 11121 / KW20 / Rd)	FUNCTION: Peptidoglycan polymerase that is essential for cell wall elongation. {ECO:0000255|HAMAP-Rule:MF_02079}.
SPB_ORF2_NODE_866_length_1125_cov_480.503:400:1122	Modifications in membrane/cell wall structure	P44468	mrdB rodA HI_0031	Peptidoglycan glycosyltransferase MrdB, PGT, EC 2.4.1.129 (Cell elongation protein RodA) (Cell wall polymerase) (Peptidoglycan polymerase, PG polymerase)	Haemophilus influenzae (strain ATCC 51907 / DSM 11121 / KW20 / Rd)	FUNCTION: Peptidoglycan polymerase that is essential for cell wall elongation. {ECO:0000255|HAMAP-Rule:MF_02079}.
SPB_ORF4_NODE_1146_length_985_cov_4592.04:351:22	Modifications in membrane/cell wall structure	P0AF16	murJ mviN yceN b1069 JW1056	Lipid II flippase MurJ (Peptidoglycan biosynthesis protein MurJ)	Escherichia coli (strain K12)	FUNCTION: Involved in peptidoglycan biosynthesis. Transports lipid-linked peptidoglycan precursors from the inner to the outer leaflet of the cytoplasmic membrane. {ECO:0000255|HAMAP-Rule:MF_02078, ECO:0000269|PubMed:18708495, ECO:0000269|PubMed:18832143, ECO:0000269|PubMed:25013077}.
SPB_ORF6_NODE_193_length_1820_cov_10.7768:1804:398	Modifications in membrane/cell wall structure	P02930	tolC colE1-i mtcB mukA refI toc weeA b3035 JW5503	Outer membrane protein TolC (Multidrug efflux pump subunit TolC) (Outer membrane factor TolC)	Escherichia coli (strain K12)	FUNCTION: Outer membrane channel, which is required for the function of several efflux systems such as AcrAB-TolC, AcrEF-TolC, EmrAB-TolC and MacAB-TolC. These systems are involved in export of antibiotics and other toxic compounds from the cell. TolC is also involved in import of colicin E1 into the cells. {ECO:0000269|PubMed:11274125, ECO:0000269|PubMed:15228545, ECO:0000269|PubMed:18955484, EC…
SPB_ORF8_NODE_731_length_1212_cov_858.993:350:0	Modifications in membrane/cell wall structure	Q9L0L7	murB SCO4643 SCD82.14	UDP-N-acetylenolpyruvoylglucosamine reductase, EC 1.3.1.98 (UDP-N-acetylmuramate dehydrogenase)	Streptomyces coelicolor (strain ATCC BAA-471 / A3(2) / M145)	FUNCTION: Cell wall formation. {ECO:0000255|HAMAP-Rule:MF_00037}.
SPB_ORF9_NODE_566_length_1351_cov_2321.81:446:0	Modifications in membrane/cell wall structure	P32959	pbpE BSU34440	Penicillin-binding protein 4*, PBP 4* (PBP 4A) (Penicillin-binding protein E)	Bacillus subtilis (strain 168)	FUNCTION: Probably involved in peptidoglycan modification during cortex synthesis.
SSA37_ORF1_NODE_1407_length_804_cov_6302.85:791:0	Modifications in membrane/cell wall structure	P0AD65	mrdA pbpA b0635 JW0630	Peptidoglycan D,D-transpeptidase MrdA, EC 3.4.16.4 (Penicillin-binding protein 2, PBP-2)	Escherichia coli (strain K12)	FUNCTION: Catalyzes cross-linking of the peptidoglycan cell wall (PubMed:3009484). Responsible for the determination of the rod shape of the cell (PubMed:1103132). Is probably required for lateral peptidoglycan synthesis and maintenance of the correct diameter during lateral and centripetal growth (PubMed:12519203). {ECO:0000269|PubMed:1103132, ECO:0000269|PubMed:12519203, ECO:0000269|PubMed:3009…
SSA37_ORF1_NODE_1479_length_780_cov_203.898:15:779	Modifications in membrane/cell wall structure	P32959	pbpE BSU34440	Penicillin-binding protein 4*, PBP 4* (PBP 4A) (Penicillin-binding protein E)	Bacillus subtilis (strain 168)	FUNCTION: Probably involved in peptidoglycan modification during cortex synthesis.
SSA37_ORF10_NODE_24_length_2767_cov_78.0542:1830:154	Modifications in membrane/cell wall structure	Q2LVL0	msbA SYNAS_22440 SYN_01564	ATP-dependent lipid A-core flippase, EC 7.5.2.6 (Lipid A export ATP-binding/permease protein MsbA)	Syntrophus aciditrophicus (strain SB)	FUNCTION: Involved in lipopolysaccharide (LPS) biosynthesis. Translocates lipid A-core from the inner to the outer leaflet of the inner membrane. Transmembrane domains (TMD) form a pore in the inner membrane and the ATP-binding domain (NBD) is responsible for energy generation. {ECO:0000255|HAMAP-Rule:MF_01703}.
SSA37_ORF10_NODE_564_length_1352_cov_6483.84:446:0	Modifications in membrane/cell wall structure	P32959	pbpE BSU34440	Penicillin-binding protein 4*, PBP 4* (PBP 4A) (Penicillin-binding protein E)	Bacillus subtilis (strain 168)	FUNCTION: Probably involved in peptidoglycan modification during cortex synthesis.
SSA37_ORF10_NODE_865_length_1098_cov_8010.93:864:367	Modifications in membrane/cell wall structure	Q74H67	tolB GSU0025	Tol-Pal system protein TolB	Geobacter sulfurreducens (strain ATCC 51573 / DSM 12127 / PCA)	FUNCTION: Part of the Tol-Pal system, which plays a role in outer membrane invagination during cell division and is important for maintaining outer membrane integrity. {ECO:0000255|HAMAP-Rule:MF_00671}.
SSA37_ORF2_NODE_1398_length_807_cov_287.145:179:784	Modifications in membrane/cell wall structure	Q7UFZ2	yidC RB8240	Membrane protein insertase YidC (Foldase YidC) (Membrane integrase YidC) (Membrane protein YidC)	Rhodopirellula baltica (strain DSM 10527 / NCIMB 13988 / SH1)	FUNCTION: Required for the insertion and/or proper folding and/or complex formation of integral membrane proteins into the membrane. Involved in integration of membrane proteins that insert both dependently and independently of the Sec translocase complex, as well as at least some lipoproteins. Aids folding of multispanning membrane proteins (By similarity). {ECO:0000250}.
SSA37_ORF3_NODE_1239_length_880_cov_354.705:774:22	Modifications in membrane/cell wall structure	P44468	mrdB rodA HI_0031	Peptidoglycan glycosyltransferase MrdB, PGT, EC 2.4.1.129 (Cell elongation protein RodA) (Cell wall polymerase) (Peptidoglycan polymerase, PG polymerase)	Haemophilus influenzae (strain ATCC 51907 / DSM 11121 / KW20 / Rd)	FUNCTION: Peptidoglycan polymerase that is essential for cell wall elongation. {ECO:0000255|HAMAP-Rule:MF_02079}.
SSA37_ORF4_NODE_48_length_2520_cov_659.167:2417:2076	Modifications in membrane/cell wall structure	Q2LRP7	tolB SYNAS_08750 SYN_00188	Tol-Pal system protein TolB	Syntrophus aciditrophicus (strain SB)	FUNCTION: Part of the Tol-Pal system, which plays a role in outer membrane invagination during cell division and is important for maintaining outer membrane integrity. {ECO:0000255|HAMAP-Rule:MF_00671}.
SSA37_ORF5_NODE_1408_length_804_cov_7601.4:675:22	Modifications in membrane/cell wall structure	Q2LRP7	tolB SYNAS_08750 SYN_00188	Tol-Pal system protein TolB	Syntrophus aciditrophicus (strain SB)	FUNCTION: Part of the Tol-Pal system, which plays a role in outer membrane invagination during cell division and is important for maintaining outer membrane integrity. {ECO:0000255|HAMAP-Rule:MF_00671}.
SSA37_ORF5_NODE_48_length_2520_cov_659.167:2040:358	Modifications in membrane/cell wall structure	Q39PS9	tolB Gmet_3540	Tol-Pal system protein TolB	Geobacter metallireducens (strain ATCC 53774 / DSM 7210 / GS-15)	FUNCTION: Part of the Tol-Pal system, which plays a role in outer membrane invagination during cell division and is important for maintaining outer membrane integrity. {ECO:0000255|HAMAP-Rule:MF_00671}.
SSA37_ORF7_NODE_696_length_1225_cov_1228.41:1055:195	Modifications in membrane/cell wall structure	Q661E8	murA BG0484	UDP-N-acetylglucosamine 1-carboxyvinyltransferase, EC 2.5.1.7 (Enoylpyruvate transferase) (UDP-N-acetylglucosamine enolpyruvyl transferase, EPT)	Borrelia garinii subsp. bavariensis (strain ATCC BAA-2496 / DSM 23469 / PBi) (Borrelia bavariensis)	FUNCTION: Cell wall formation. Adds enolpyruvyl to UDP-N-acetylglucosamine. {ECO:0000255|HAMAP-Rule:MF_00111}.
SSA37_ORF8_NODE_442_length_1471_cov_21.4117:1463:360	Modifications in membrane/cell wall structure	B9M173	murC Geob_0781	UDP-N-acetylmuramate--L-alanine ligase, EC 6.3.2.8 (UDP-N-acetylmuramoyl-L-alanine synthetase)	Geotalea daltonii (strain DSM 22248 / JCM 15807 / FRC-32) (Geobacter daltonii)	FUNCTION: Cell wall formation. {ECO:0000255|HAMAP-Rule:MF_00046}.
SCST_ORF8_NODE_4_length_7040_cov_11.3059:6453:7037	Modifications in membrane/cell wall structure	P39793	ponA BSU22320	Penicillin-binding protein 1A/1B (PBP1) [Includes: Penicillin-insensitive transglycosylase (EC 2.4.1.129) (Peptidoglycan TGase); Penicillin-sensitive transpeptidase (EC 3.4.16.4) (DD-transpeptidase)]	Bacillus subtilis (strain 168)	FUNCTION: Cell wall formation. Synthesis of cross-linked peptidoglycan from the lipid intermediates. The enzyme has a penicillin-insensitive transglycosylase N-terminal domain (formation of linear glycan strands) and a penicillin-sensitive transpeptidase C-terminal domain (cross-linking of the peptide subunits) (Probable). Required for vegetative growth (Probable). Has a partially redundant funct…
SIB367_ORF1_NODE_949_length_1146_cov_2743.64:451:1143	Modifications in membrane/cell wall structure	Q00573	ponA	Penicillin-binding protein 1A (PBP-1A) [Includes: Penicillin-insensitive transglycosylase (EC 2.4.1.129) (Peptidoglycan TGase); Penicillin-sensitive transpeptidase (EC 3.4.16.4) (DD-transpeptidase)]	Streptococcus oralis	FUNCTION: Cell wall formation.
SSA37_ORF4_NODE_789_length_1151_cov_1886.79:698:0	Modifications in membrane/cell wall structure	Q00573	ponA	Penicillin-binding protein 1A (PBP-1A) [Includes: Penicillin-insensitive transglycosylase (EC 2.4.1.129) (Peptidoglycan TGase); Penicillin-sensitive transpeptidase (EC 3.4.16.4) (DD-transpeptidase)]	Streptococcus oralis	FUNCTION: Cell wall formation.
SSA37_ORF9_NODE_225_length_1770_cov_1251.26:566:0	Modifications in membrane/cell wall structure	P31776	mrcA ponA HI_0440	Penicillin-binding protein 1A, PBP-1a, PBP1a (Penicillin-binding protein A) [Includes: Penicillin-insensitive transglycosylase, EC 2.4.1.129 (Peptidoglycan TGase); Penicillin-sensitive transpeptidase, EC 3.4.16.4 (DD-transpeptidase) ]	Haemophilus influenzae (strain ATCC 51907 / DSM 11121 / KW20 / Rd)	FUNCTION: Cell wall formation. Synthesis of cross-linked peptidoglycan from the lipid intermediates. The enzyme has a penicillin-insensitive transglycosylase N-terminal domain (formation of linear glycan strands) and a penicillin-sensitive transpeptidase C-terminal domain (cross-linking of the peptide subunits). {ECO:0000250}.
SGQ26_ORF1_NODE_1451_length_765_cov_1044.63:138:746	Protease and peptidase	B2V6N0	lon SYO3AOP1_0116	Lon protease, EC 3.4.21.53 (ATP-dependent protease La)	Sulfurihydrogenibium sp. (strain YO3AOP1)	FUNCTION: ATP-dependent serine protease that mediates the selective degradation of mutant and abnormal proteins as well as certain short-lived regulatory proteins. Required for cellular homeostasis and for survival from DNA damage and developmental changes induced by stress. Degrades polypeptides processively to yield small peptide fragments that are 5 to 10 amino acids long. Binds to DNA in a do…
SGQ26_ORF4_NODE_1301_length_838_cov_5642.75:356:0	Protease and peptidase	B2KCC0	lon Emin_0485	Lon protease, EC 3.4.21.53 (ATP-dependent protease La)	Elusimicrobium minutum (strain Pei191)	FUNCTION: ATP-dependent serine protease that mediates the selective degradation of mutant and abnormal proteins as well as certain short-lived regulatory proteins. Required for cellular homeostasis and for survival from DNA damage and developmental changes induced by stress. Degrades polypeptides processively to yield small peptide fragments that are 5 to 10 amino acids long. Binds to DNA in a do…
SIB367_ORF1_NODE_1751_length_832_cov_204.306:474:830	Protease and peptidase	B2KCC0	lon Emin_0485	Lon protease, EC 3.4.21.53 (ATP-dependent protease La)	Elusimicrobium minutum (strain Pei191)	FUNCTION: ATP-dependent serine protease that mediates the selective degradation of mutant and abnormal proteins as well as certain short-lived regulatory proteins. Required for cellular homeostasis and for survival from DNA damage and developmental changes induced by stress. Degrades polypeptides processively to yield small peptide fragments that are 5 to 10 amino acids long. Binds to DNA in a do…
SPB_ORF1_NODE_1514_length_831_cov_85:474:830	Protease and peptidase	B2KCC0	lon Emin_0485	Lon protease, EC 3.4.21.53 (ATP-dependent protease La)	Elusimicrobium minutum (strain Pei191)	FUNCTION: ATP-dependent serine protease that mediates the selective degradation of mutant and abnormal proteins as well as certain short-lived regulatory proteins. Required for cellular homeostasis and for survival from DNA damage and developmental changes induced by stress. Degrades polypeptides processively to yield small peptide fragments that are 5 to 10 amino acids long. Binds to DNA in a do…
SSA37_ORF4_NODE_1325_length_839_cov_4324.56:356:0	Protease and peptidase	B2KCC0	lon Emin_0485	Lon protease, EC 3.4.21.53 (ATP-dependent protease La)	Elusimicrobium minutum (strain Pei191)	FUNCTION: ATP-dependent serine protease that mediates the selective degradation of mutant and abnormal proteins as well as certain short-lived regulatory proteins. Required for cellular homeostasis and for survival from DNA damage and developmental changes induced by stress. Degrades polypeptides processively to yield small peptide fragments that are 5 to 10 amino acids long. Binds to DNA in a do…
SCST_ORF11_NODE_155_length_3435_cov_10.9541:1059:1	Protease and peptidase	Q02470	prtP	PII-type proteinase (EC 3.4.21.96) (Cell wall-associated serine proteinase) (LP151) (Lactocepin)	Lacticaseibacillus paracasei (Lactobacillus paracasei)	FUNCTION: Protease which breaks down milk proteins during the growth of the bacteria on milk.
SGQ26_ORF1_NODE_1427_length_775_cov_1554.01:400:774	Protease and peptidase	E4UUL6	MEP4 MGYG_03984	Extracellular metalloproteinase 4, EC 3.4.24.- (Elastinolytic metalloproteinase MEP4) (Fungalysin MEP4)	Arthroderma gypseum (strain ATCC MYA-4604 / CBS 118893) (Microsporum gypseum)	FUNCTION: Secreted metalloproteinase that allows assimilation of proteinaceous substrates and probably acts as a virulence factor. {ECO:0000250}.
SIB367_ORF2_NODE_1948_length_773_cov_4779.64:372:1	Protease and peptidase	E4UUL6	MEP4 MGYG_03984	Extracellular metalloproteinase 4, EC 3.4.24.- (Elastinolytic metalloproteinase MEP4) (Fungalysin MEP4)	Arthroderma gypseum (strain ATCC MYA-4604 / CBS 118893) (Microsporum gypseum)	FUNCTION: Secreted metalloproteinase that allows assimilation of proteinaceous substrates and probably acts as a virulence factor. {ECO:0000250}.
SCST_ORF1_NODE_1041_length_1356_cov_16.4512:139:1062	Protease and peptidase	B7GH25	clpX Aflv_0600	ATP-dependent Clp protease ATP-binding subunit ClpX	Anoxybacillus flavithermus (strain DSM 21510 / WK1)	FUNCTION: ATP-dependent specificity component of the Clp protease. It directs the protease to specific substrates. Can perform chaperone functions in the absence of ClpP. {ECO:0000255|HAMAP-Rule:MF_00175}.
SCST_ORF1_NODE_1048_length_1353_cov_15.416:21:590	Protease and peptidase	Q5JGM7	TK1284	Deglycase TK1284 (EC 3.5.1.124) (Intracellular protease TK1284) (EC 3.4.22.-)	Thermococcus kodakarensis (strain ATCC BAA-918 / JCM 12380 / KOD1) (Pyrococcus kodakaraensis (strain KOD1))	FUNCTION: Deglycase that catalyzes the deglycation of the Maillard adducts formed between amino groups of proteins and reactive carbonyl groups of glyoxals. Thus, functions as a protein deglycase that repairs methylglyoxal- and glyoxal-glycated proteins, and releases repaired proteins and lactate or glycolate, respectively. Deglycates cysteine, arginine and lysine residues in proteins, and thus r…
SCST_ORF1_NODE_1166_length_1265_cov_11.4099:324:1262	Protease and peptidase	Q65NQ9	cwlO BLi00347 BL01691	Peptidoglycan DL-endopeptidase CwlO (EC 3.4.-.-) (D-gamma-glutamyl-meso-diaminopimelyl DL-endopeptidase)	Bacillus licheniformis (strain ATCC 14580 / DSM 13 / JCM 2505 / CCUG 7422 / NBRC 12200 / NCIMB 9375 / NCTC 10341 / NRRL NRS-1264 / Gibson 46)	FUNCTION: Shows a cell wall hydrolytic DL-endopeptidase activity. {ECO:0000250}.
SCST_ORF1_NODE_1312_length_1184_cov_12.0381:155:550	Protease and peptidase	Q07868	pbpB BSU15160	Penicillin-binding protein 2B (PBP-2B) (EC 3.4.16.4) (Penicillin-binding protein B) (Penicillin-sensitive peptidoglycan D,D-transpeptidase)	Bacillus subtilis (strain 168)	FUNCTION: Penicillin-binding proteins (PBPs) function in the late steps of murein biosynthesis. PBP-2B is required for vegetative cell division and sporulation septation. Beta-lactamase inactivates the PBPs by acylating an essential serine residue in the active site of these proteins, thereby interrupting normal cell wall synthesis (Probable). This protein itself, but not its transpeptidase activ…
SCST_ORF1_NODE_1375_length_1141_cov_12.7017:516:1139	Protease and peptidase	O34944	ytjP BSU29980	Putative dipeptidase YtjP (EC 3.4.13.-)	Bacillus subtilis (strain 168)
SCST_ORF1_NODE_1716_length_999_cov_15.3496:9:998	Protease and peptidase	P50848	ypwA BSU22080	Carboxypeptidase 1, EC 3.4.17.19 (BsuCP)	Bacillus subtilis (strain 168)	FUNCTION: Broad specificity carboxypetidase that releases amino acids sequentially from the C-terminus, including neutral, aromatic, polar and basic residues. Has lower activity with substrates ending with His or Trp. {ECO:0000269|PubMed:19544567}.
SCST_ORF1_NODE_1879_length_942_cov_12.8072:192:941	Protease and peptidase	O34866	yodJ yokZ BSU19620	Putative carboxypeptidase YodJ, EC 3.4.-.-	Bacillus subtilis (strain 168)
SCST_ORF1_NODE_2478_length_786_cov_87501.4:123:785	Protease and peptidase	Q6GMI0	htra1a htra1 prss11 zgc:92029	Serine protease HTRA1A, EC 3.4.21.- (High-temperature requirement A serine peptidase 1A) (Serine protease 11)	Danio rerio (Zebrafish) (Brachydanio rerio)	FUNCTION: Serine protease with a variety of targets, including extracellular matrix proteins and proteoglycans. Through cleavage of proteoglycans, may release soluble FGF-glycosaminoglycan complexes that promote the range and intensity of FGF signals in the extracellular space. Regulates the availability of insulin-like growth factors (IGFs) by cleaving IGF-binding proteins. Inhibits signaling me…
SCST_ORF1_NODE_32_length_5239_cov_10.6941:1233:2612	Protease and peptidase	C5D8V9	hslU GWCH70_1106	ATP-dependent protease ATPase subunit HslU (Unfoldase HslU)	Geobacillus sp. (strain WCH70)	FUNCTION: ATPase subunit of a proteasome-like degradation complex; this subunit has chaperone activity. The binding of ATP and its subsequent hydrolysis by HslU are essential for unfolding of protein substrates subsequently hydrolyzed by HslV. HslU recognizes the N-terminal part of its protein substrates and unfolds these before they are guided to HslV for hydrolysis. {ECO:0000255|HAMAP-Rule:MF_0…
SCST_ORF1_NODE_367_length_2455_cov_10.9008:685:1434	Protease and peptidase	P15378	comC BSU28070	Prepilin leader peptidase/N-methyltransferase (Late competence protein ComC) [Includes: Leader peptidase (EC 3.4.23.43) (Prepilin peptidase); N-methyltransferase (EC 2.1.1.-)]	Bacillus subtilis (strain 168)	FUNCTION: Plays a role in type II pseudopili formation by proteolytically removing the leader sequence from substrate proteins and subsequently monomethylating the alpha-amino group of the newly exposed N-terminal phenylalanine. Substrates include proteins required for biogenesis of the type II general secretory apparatus. {ECO:0000250|UniProtKB:P25960}.
SCST_ORF1_NODE_590_length_1890_cov_12.5101:123:527	Protease and peptidase	O31764	ymfF BSU16840 BSU16845	Probable inactive metalloprotease YmfF	Bacillus subtilis (strain 168)
SCST_ORF1_NODE_662_length_1777_cov_10.4158:37:1188	Protease and peptidase	P54542	yqjE BSU23910	Uncharacterized protein YqjE	Bacillus subtilis (strain 168)	FUNCTION: Could be a peptidase.
SCST_ORF10_NODE_303_length_2659_cov_12.2807:2639:2088	Protease and peptidase	P54518	yqhT BSU24460	Uncharacterized peptidase YqhT (EC 3.4.-.-)	Bacillus subtilis (strain 168)
SCST_ORF10_NODE_32_length_5239_cov_10.6941:671:1219	Protease and peptidase	B7GGC6	hslV Aflv_1747	ATP-dependent protease subunit HslV (EC 3.4.25.2)	Anoxybacillus flavithermus (strain DSM 21510 / WK1)	FUNCTION: Protease subunit of a proteasome-like degradation complex believed to be a general protein degrading machinery. {ECO:0000255|HAMAP-Rule:MF_00248}.
SCST_ORF10_NODE_724_length_1684_cov_11.31:1628:1125	Protease and peptidase	P24828		Aminopeptidase 2 (EC 3.4.11.-) (Aminopeptidase II) (AP-II)	Geobacillus stearothermophilus (Bacillus stearothermophilus)	FUNCTION: Broad specificity metal-dependent exopeptidase, releasing all N-terminal amino acids. {ECO:0000269|PubMed:938681}.
SCST_ORF10_NODE_877_length_1500_cov_26292.5:1227:1	Protease and peptidase	Q9LVJ1	SBT1.4 At3g14067 MDC16.21	Subtilisin-like protease SBT1.4, EC 3.4.21.- (Subtilase subfamily 1 member 4, AtSBT1.4)	Arabidopsis thaliana (Mouse-ear cress)
SCST_ORF11_NODE_234_length_2972_cov_11.1855:2914:2378	Protease and peptidase	P37958	mecA BSU11520	Adapter protein MecA 1	Bacillus subtilis (strain 168)	FUNCTION: Enables the recognition and targeting of unfolded and aggregated proteins to the ClpC protease or to other proteins involved in proteolysis. Acts negatively in the development of competence by binding ComK and recruiting it to the ClpCP protease. When overexpressed, inhibits sporulation. Also involved in Spx degradation by ClpC. {ECO:0000269|PubMed:12598648}.
SCST_ORF11_NODE_507_length_2069_cov_12.8863:1074:571	Protease and peptidase	P54539	yqjB BSU23940	Putative L,D-transpeptidase YqjB (EC 2.-.-.-)	Bacillus subtilis (strain 168)
SCST_ORF13_NODE_440_length_2222_cov_11.8588:1045:44	Protease and peptidase	Q07868	pbpB BSU15160	Penicillin-binding protein 2B (PBP-2B) (EC 3.4.16.4) (Penicillin-binding protein B) (Penicillin-sensitive peptidoglycan D,D-transpeptidase)	Bacillus subtilis (strain 168)	FUNCTION: Penicillin-binding proteins (PBPs) function in the late steps of murein biosynthesis. PBP-2B is required for vegetative cell division and sporulation septation. Beta-lactamase inactivates the PBPs by acylating an essential serine residue in the active site of these proteins, thereby interrupting normal cell wall synthesis (Probable). This protein itself, but not its transpeptidase activ…
SCST_ORF14_NODE_263_length_2793_cov_11.935:2677:2360	Protease and peptidase	B9IY88	gpr BCQ_4107	Germination protease (EC 3.4.24.78) (GPR endopeptidase) (Germination proteinase) (Spore protease)	Bacillus cereus (strain Q1)	FUNCTION: Initiates the rapid degradation of small, acid-soluble proteins during spore germination. {ECO:0000255|HAMAP-Rule:MF_00626}.
SCST_ORF16_NODE_67_length_4513_cov_12.0278:804:1	Protease and peptidase	O31764	ymfF BSU16840 BSU16845	Probable inactive metalloprotease YmfF	Bacillus subtilis (strain 168)
SCST_ORF17_NODE_76_length_4378_cov_12.6019:3411:2344	Protease and peptidase	O34924	ytoP BSU29860	Putative aminopeptidase YtoP (EC 3.4.11.-)	Bacillus subtilis (strain 168)
SCST_ORF17_NODE_94_length_4061_cov_12.5587:3319:4029	Protease and peptidase	Q5KXR9	prsW GK2232	Protease PrsW (EC 3.4.-.-) (Protease responsible for activating sigma-W)	Geobacillus kaustophilus (strain HTA426)	FUNCTION: Involved in the degradation of specific anti-sigma factors. Responsible for Site-1 cleavage of the RsiW anti-sigma factor. This results, after two other proteolytic steps catalyzed by the RasP and ClpXP proteases, in the release of SigW and the transcription activation of the genes under the control of the sigma-W factor (By similarity). {ECO:0000250}.
SCST_ORF2_NODE_240_length_2948_cov_1798.69:304:1653	Protease and peptidase	P75867	ycbZ b0955 JW0938	Putative Lon protease homolog (EC 3.4.21.-) (ATP-dependent protease La homolog)	Escherichia coli (strain K12)
SCST_ORF2_NODE_391_length_2371_cov_36.8092:1281:1850	Protease and peptidase	A5FIF5	fpaP Fjoh_1984	Proline iminopeptidase, PIP, EC 3.4.11.5 (Prolyl aminopeptidase, PAP)	Flavobacterium johnsoniae (strain ATCC 17061 / DSM 2064 / JCM 8514 / NBRC 14942 / NCIMB 11054 / UW101) (Cytophaga johnsonae)	FUNCTION: Releases the N-terminal proline from various substrates. {ECO:0000250|UniProtKB:O05420}.
SCST_ORF2_NODE_461_length_2179_cov_11.1384:597:1688	Protease and peptidase	O31689	ykvY BSU13860	Putative dipeptidase YkvY (EC 3.4.13.-)	Bacillus subtilis (strain 168)
SCST_ORF2_NODE_86_length_4172_cov_10.4649:2025:3299	Protease and peptidase	Q05523	dacA	D-alanyl-D-alanine carboxypeptidase DacA (CPase) (DD-carboxypeptidase) (DD-peptidase) (EC 3.4.16.4) (Penicillin-binding protein 5) (PBP-5)	Geobacillus stearothermophilus (Bacillus stearothermophilus)	FUNCTION: Removes C-terminal D-alanyl residues from sugar-peptide cell wall precursors.
SCST_ORF27_NODE_40_length_4905_cov_13.5788:3924:2833	Protease and peptidase	Q04805	ymxG BSU16710	Uncharacterized zinc protease YmxG (EC 3.4.24.-) (ORFP)	Bacillus subtilis (strain 168)
SCST_ORF27_NODE_69_length_4491_cov_11.2259:4335:3664	Protease and peptidase	O31605	yjbG BSU11540	Oligoendopeptidase F homolog, EC 3.4.24.-	Bacillus subtilis (strain 168)
SCST_ORF3_NODE_1697_length_1007_cov_30777.2:432:1	Protease and peptidase	Q66HG3	Cndp1 Cn1	Beta-Ala-His dipeptidase (EC 3.4.13.20) (CNDP dipeptidase 1) (Carnosine dipeptidase 1)	Rattus norvegicus (Rat)	FUNCTION: Catalyzes the peptide bond hydrolysis in Xaa-His dipeptides, displaying the highest activity toward carnosine (beta-alanyl-L-histidine) and anserine (beta-alanyl-3-methyl-histidine). {ECO:0000250|UniProtKB:Q96KN2}.
SCST_ORF3_NODE_183_length_3232_cov_10.7438:2301:2918	Protease and peptidase	P35150	dacB BSU23190	D-alanyl-D-alanine carboxypeptidase DacB (DD-carboxypeptidase) (DD-peptidase) (EC 3.4.16.4) (Penicillin-binding protein 5*) (PBP-5*) (Penicillin-binding protein 5a) (PBP-5a)	Bacillus subtilis (strain 168)	FUNCTION: Removes C-terminal D-alanyl residues from sugar-peptide cell wall precursors (PubMed:3933484). Required specifically for the synthesis of the spore form of peptidoglycan (cortex) (Probable). {ECO:0000269|PubMed:3933484, ECO:0000305|PubMed:3080407}.
SCST_ORF4_NODE_156_length_3426_cov_10.3806:2697:3425	Protease and peptidase	P24828		Aminopeptidase 2 (EC 3.4.11.-) (Aminopeptidase II) (AP-II)	Geobacillus stearothermophilus (Bacillus stearothermophilus)	FUNCTION: Broad specificity metal-dependent exopeptidase, releasing all N-terminal amino acids. {ECO:0000269|PubMed:938681}.
SCST_ORF4_NODE_28_length_5320_cov_11.2287:2403:3671	Protease and peptidase	P40769	yhfN yzoA BSU10290	Uncharacterized metalloprotease YhfN, EC 3.4.24.- (PSP23)	Bacillus subtilis (strain 168)
SCST_ORF4_NODE_393_length_2366_cov_11.7966:1565:2365	Protease and peptidase	P37548	yabG BSU00430	Sporulation-specific protease YabG (EC 3.4.-.-)	Bacillus subtilis (strain 168)	FUNCTION: Cleaves the spore coat proteins SpoIVA and SafA. May cooperate with tgl to mediate the temperature-dependent cross-linking of coat proteins like GerQ. {ECO:0000269|PubMed:11040425}.
SCST_ORF5_NODE_1114_length_1297_cov_12.1143:749:1294	Protease and peptidase	P19994	map BSU01380	Methionine aminopeptidase 1 (MAP 1) (MetAP 1) (EC 3.4.11.18) (Peptidase M)	Bacillus subtilis (strain 168)	FUNCTION: Removes the N-terminal methionine from nascent proteins. The N-terminal methionine is often cleaved when the second residue in the primary sequence is small and uncharged (Met-Ala-, Cys, Gly, Pro, Ser, Thr, or Val). Requires deformylation of the N(alpha)-formylated initiator methionine before it can be hydrolyzed. {ECO:0000255|HAMAP-Rule:MF_01974, ECO:0000269|PubMed:16207374}.
SCST_ORF5_NODE_1242_length_1224_cov_12.5586:326:1222	Protease and peptidase	D5DQW6	spoIIGA BMQ_4271	Sporulation sigma-E factor-processing peptidase (EC 3.4.23.-) (Membrane-associated aspartic protease) (Stage II sporulation protein GA)	Priestia megaterium (strain ATCC 12872 / QMB1551) (Bacillus megaterium)	FUNCTION: Probable aspartic protease that is responsible for the proteolytic cleavage of the RNA polymerase sigma E factor (SigE/spoIIGB) to yield the active peptide in the mother cell during sporulation. Responds to a signal from the forespore that is triggered by the extracellular signal protein SpoIIR (By similarity). {ECO:0000250|UniProtKB:P13801}.
SCST_ORF5_NODE_1354_length_1158_cov_12.1414:400:2	Protease and peptidase	P17896	spoIVB BSU24230	SpoIVB peptidase (EC 3.4.21.116) (Sporulation factor IV B protease) (Stage IV sporulation protein B) [Cleaved into: SpoIVB peptidase 45 kDa isoform; SpoIVB peptidase 43 kDa isoform; SpoIVB peptidase 42 kDa isoform]	Bacillus subtilis (strain 168)	FUNCTION: Plays a central role in the sigma-K checkpoint which coordinates gene expression during the later stages of spore formation. The protease is activated by trans cleavage of the zymogen precursor producing SpoIVB-45 kDa. This undergoes further trimming by cis cleavage to form SpoIVB-43 kDa and SpoIVB-42 kDa. The protease then cleaves the C-terminus of the SpoIVFA metalloprotease activatin…
SCST_ORF5_NODE_1499_length_1082_cov_31174.6:538:2	Protease and peptidase	Q6V1X1	DPP8 DPRP1 MSTP097 MSTP135 MSTP141	Dipeptidyl peptidase 8, DP8, EC 3.4.14.5 (Dipeptidyl peptidase IV-related protein 1, DPRP-1) (Dipeptidyl peptidase VIII, DPP VIII) (Prolyl dipeptidase DPP8)	Homo sapiens (Human)	FUNCTION: Dipeptidyl peptidase that cleaves off N-terminal dipeptides from proteins having a Pro or Ala residue at position 2 (PubMed:11012666, PubMed:12534281, PubMed:12662155, PubMed:15039077, PubMed:15664838, PubMed:20536396, PubMed:29382749). Acts as a key inhibitor of caspase-1-dependent monocyte and macrophage pyroptosis in resting cells by preventing activation of NLRP1 and CARD8 (PubMed:2…
SCST_ORF5_NODE_935_length_1438_cov_10.321:692:60	Protease and peptidase	O31605	yjbG BSU11540	Oligoendopeptidase F homolog, EC 3.4.24.-	Bacillus subtilis (strain 168)
SCST_ORF6_NODE_1367_length_1146_cov_11.4161:454:2	Protease and peptidase	P58099	scpA SPy_2010 M5005_Spy1715	C5a peptidase (EC 3.4.21.110) (SCP)	Streptococcus pyogenes serotype M1	FUNCTION: This virulence factor of S.pyogenes specifically cleaves the human serum chemotaxin C5a at '68-Lys-|-Asp-69' bond near its C-terminus, destroying its ability to serve as a chemoattractant. {ECO:0000250|UniProtKB:P15926}.
SCST_ORF7_NODE_1107_length_1301_cov_12.0345:997:2	Protease and peptidase	P39793	ponA BSU22320	Penicillin-binding protein 1A/1B (PBP1) [Includes: Penicillin-insensitive transglycosylase (EC 2.4.1.129) (Peptidoglycan TGase); Penicillin-sensitive transpeptidase (EC 3.4.16.4) (DD-transpeptidase)]	Bacillus subtilis (strain 168)	FUNCTION: Cell wall formation. Synthesis of cross-linked peptidoglycan from the lipid intermediates. The enzyme has a penicillin-insensitive transglycosylase N-terminal domain (formation of linear glycan strands) and a penicillin-sensitive transpeptidase C-terminal domain (cross-linking of the peptide subunits) (Probable). Required for vegetative growth (Probable). Has a partially redundant funct…
SCST_ORF7_NODE_555_length_1961_cov_12.2141:1305:97	Protease and peptidase	P39668	yyxA yycK BSU40360	Uncharacterized serine protease YyxA (EC 3.4.21.-)	Bacillus subtilis (strain 168)
SCST_ORF7_NODE_590_length_1890_cov_12.5101:524:1804	Protease and peptidase	O31766	ymfH BSU16860	Uncharacterized zinc protease YmfH (EC 3.4.24.-)	Bacillus subtilis (strain 168)
SCST_ORF9_NODE_321_length_2614_cov_12.2724:2484:1870	Protease and peptidase	B7GL34	clpP Aflv_2522	ATP-dependent Clp protease proteolytic subunit (EC 3.4.21.92) (Endopeptidase Clp)	Anoxybacillus flavithermus (strain DSM 21510 / WK1)	FUNCTION: Cleaves peptides in various proteins in a process that requires ATP hydrolysis. Has a chymotrypsin-like activity. Plays a major role in the degradation of misfolded proteins. {ECO:0000255|HAMAP-Rule:MF_00444}.
SGQ26_ORF1_NODE_1107_length_954_cov_1405.18:12:773	Protease and peptidase	Q6F3I7	dap4	Dipeptidyl aminopeptidase 4, EC 3.4.14.5 (Dipeptidyl aminopeptidase IV, DAP IV)	Pseudoxanthomonas mexicana	FUNCTION: Catalyzes the sequential release of Tyr-Pro, Phe-Pro and Gly-Pro from the N-terminus of peptides and proteins. Is able to cleaves bioactive peptide beta-casomorphin. {ECO:0000269|PubMed:8988635}.
SGQ26_ORF1_NODE_1369_length_805_cov_298.623:444:782	Protease and peptidase	Q82F74	apeB SAV_4389	Probable M18 family aminopeptidase 2, EC 3.4.11.-	Streptomyces avermitilis (strain ATCC 31267 / DSM 46492 / JCM 5070 / NBRC 14893 / NCIMB 12804 / NRRL 8165 / MA-4680)
SGQ26_ORF1_NODE_197_length_1884_cov_17.6266:333:995	Protease and peptidase	P70995	ywhC BSU37530	Putative zinc metalloprotease YwhC, EC 3.4.24.-	Bacillus subtilis (strain 168)
SGQ26_ORF1_NODE_390_length_1578_cov_1146.65:58:1398	Protease and peptidase	A0R574	clpC1 MSMEG_6091 MSMEI_5933	ATP-dependent Clp protease ATP-binding subunit ClpC1	Mycolicibacterium smegmatis (strain ATCC 700084 / mc(2)155) (Mycobacterium smegmatis)	FUNCTION: ATP-dependent specificity component of the Clp protease. It directs the protease to specific substrates. Can perform chaperone functions in the absence of ClpP (By similarity). Degrades anti-sigma-E factor RseA in the presence of ClpP2 (Probable). {ECO:0000250, ECO:0000269|PubMed:20025669, ECO:0000305}.
SGQ26_ORF1_NODE_479_length_1461_cov_671.671:372:887	Protease and peptidase	A7N805	mpaA VIBHAR_07057	Murein peptide amidase A, EC 3.4.17.- (Gamma-D-Glu-Dap amidase) (Zinc metallocarboxypeptidase MpaA)	Vibrio campbellii (strain ATCC BAA-1116)	FUNCTION: Involved in muropeptide degradation. Catalyzes the hydrolysis of the gamma-D-glutamyl-diaminopimelic acid (gamma-D-Glu-Dap) amide bond in the murein tripeptide L-alanyl-gamma-D-glutamyl-meso-diaminopimelic acid, leading to the formation of L-Ala-gamma-D-Glu and Dap. Has weak activity with L-Ala-gamma-D-Glu-L-Lys, MurNAc-tripeptide and gamma-D-Glu-meso-Dap. Cannot hydrolyze murein tetrap…
SGQ26_ORF1_NODE_965_length_1049_cov_160.716:12:482	Protease and peptidase	Q5JIZ5	TK1689	Subtilisin-like serine protease, EC 3.4.21.62 (Tk-SP)	Thermococcus kodakarensis (strain ATCC BAA-918 / JCM 12380 / KOD1) (Pyrococcus kodakaraensis (strain KOD1))	FUNCTION: Serine protease with a broad substrate specificity. {ECO:0000269|PubMed:20100702}.
SGQ26_ORF16_NODE_16_length_2998_cov_33.2593:1480:554	Protease and peptidase	P39839	yuxL BSU32230	Uncharacterized peptidase YuxL, EC 3.4.21.-	Bacillus subtilis (strain 168)
SGQ26_ORF2_NODE_1420_length_778_cov_2083.84:101:535	Protease and peptidase	P39839	yuxL BSU32230	Uncharacterized peptidase YuxL, EC 3.4.21.-	Bacillus subtilis (strain 168)
SGQ26_ORF2_NODE_1444_length_767_cov_5618.51:399:19	Protease and peptidase	P97321	Fap	Prolyl endopeptidase FAP, EC 3.4.21.26 (Dipeptidyl peptidase FAP, EC 3.4.14.5) (Fibroblast activation protein alpha, FAPalpha) (Gelatine degradation protease FAP, EC 3.4.21.-) (Integral membrane serine protease) (Post-proline cleaving enzyme) (Serine integral membrane protease, SIMP) (Surface-expressed protease, Seprase) [Cleaved into: Antiplasmin-cleaving enzyme FAP, soluble form, APCE, EC 3.4.1…	Mus musculus (Mouse)	FUNCTION: Cell surface glycoprotein serine protease that participates in extracellular matrix degradation and involved in many cellular processes including tissue remodeling, fibrosis, wound healing, inflammation and tumor growth. Both plasma membrane and soluble forms exhibit post-proline cleaving endopeptidase activity, with a marked preference for Ala/Ser-Gly-Pro-Ser/Asn/Ala consensus sequence…
SGQ26_ORF2_NODE_1469_length_754_cov_9177.25:70:711	Protease and peptidase	A0LN68	ftsH Sfum_3197	ATP-dependent zinc metalloprotease FtsH, EC 3.4.24.-	Syntrophobacter fumaroxidans (strain DSM 10017 / MPOB)	FUNCTION: Acts as a processive, ATP-dependent zinc metallopeptidase for both cytoplasmic and membrane proteins. Plays a role in the quality control of integral membrane proteins. {ECO:0000255|HAMAP-Rule:MF_01458}.
SGQ26_ORF2_NODE_426_length_1532_cov_411.142:154:1512	Protease and peptidase	A0LN68	ftsH Sfum_3197	ATP-dependent zinc metalloprotease FtsH, EC 3.4.24.-	Syntrophobacter fumaroxidans (strain DSM 10017 / MPOB)	FUNCTION: Acts as a processive, ATP-dependent zinc metallopeptidase for both cytoplasmic and membrane proteins. Plays a role in the quality control of integral membrane proteins. {ECO:0000255|HAMAP-Rule:MF_01458}.
SGQ26_ORF3_NODE_269_length_1738_cov_1846.38:101:721	Protease and peptidase	P40769	yhfN yzoA BSU10290	Uncharacterized metalloprotease YhfN, EC 3.4.24.- (PSP23)	Bacillus subtilis (strain 168)
SGQ26_ORF4_NODE_1047_length_989_cov_12.6627:565:17	Protease and peptidase	Q9FYE1	AMC9 MCP2F At5g04200 F21E1.120	Metacaspase-9, AtMC9, EC 3.4.22.- [Cleaved into: Metacaspase-9 subunit p20; Metacaspase-9 subunit p10 (Metacaspase 2f, AtMCP2f) ]	Arabidopsis thaliana (Mouse-ear cress)	FUNCTION: Cysteine protease that cleaves specifically after arginine or lysine residues. Does not cleave caspase-specific substrates. Required for proteolytic processing of GRI (PubMed:25398910). {ECO:0000269|PubMed:25398910}.
SGQ26_ORF4_NODE_1132_length_937_cov_80.2574:772:20	Protease and peptidase	P50848	ypwA BSU22080	Carboxypeptidase 1, EC 3.4.17.19 (BsuCP)	Bacillus subtilis (strain 168)	FUNCTION: Broad specificity carboxypetidase that releases amino acids sequentially from the C-terminus, including neutral, aromatic, polar and basic residues. Has lower activity with substrates ending with His or Trp. {ECO:0000269|PubMed:19544567}.
SGQ26_ORF4_NODE_754_length_1196_cov_6758.99:1129:503	Protease and peptidase	A0LN68	ftsH Sfum_3197	ATP-dependent zinc metalloprotease FtsH, EC 3.4.24.-	Syntrophobacter fumaroxidans (strain DSM 10017 / MPOB)	FUNCTION: Acts as a processive, ATP-dependent zinc metallopeptidase for both cytoplasmic and membrane proteins. Plays a role in the quality control of integral membrane proteins. {ECO:0000255|HAMAP-Rule:MF_01458}.
SGQ26_ORF4_NODE_943_length_1065_cov_445.71:1056:1	Protease and peptidase	A0MTQ2		Beta-peptidyl aminopeptidase BapA, EC 3.4.11.25 [Cleaved into: Beta-peptidyl aminopeptidase BapA alpha subunit; Beta-peptidyl aminopeptidase BapA beta subunit ]	Sphingosinicella microcystinivorans	FUNCTION: Beta-aminopeptidase that can cleave synthetic beta-peptides which consist of backbone-elongated beta-amino acid residues that are not processed by common proteolytic enzymes. Can cleave the beta-peptides beta-homoVal-beta-homoAla-beta-homoLeu and beta-homoAla-beta-homoLeu. Requires a beta-amino acid at the N-terminus of peptide substrates and cleaves the peptide bond between the N-termi…
SGQ26_ORF5_NODE_594_length_1358_cov_8252.69:1103:18	Protease and peptidase	V5YMB3	dapb3	Dipeptidyl aminopeptidase BIII, DAP BIII, EC 3.4.14.-	Pseudoxanthomonas mexicana	FUNCTION: Exopeptidase that catalyzes the removal of dipeptide units (NH2-P2-P1- or -P1'-P2'-COOH) from the free amino or carboxy termini. Prefers substrates composed of bulky, hydrophobic amino acids at P1 and P1' positions. Has endopeptidase activity on N-terminally blocked peptide derivatives which contain aromatic amino acid residue at the P1 position. Exopeptidase activity is much higher tha…
SGQ26_ORF5_NODE_790_length_1173_cov_161.882:905:0	Protease and peptidase	Q7Y228	LAMP1 At5g19740	Probable glutamate carboxypeptidase LAMP1, EC 3.4.17.21 (Protein LIKE AMP1)	Arabidopsis thaliana (Mouse-ear cress)	FUNCTION: Acts in association with AMP1 to suppress ectopic stem cell niche formation in the shoot apical meristem (SAM) independently of cytokinin signaling pathway. {ECO:0000269|PubMed:25673776}.
SGQ26_ORF6_NODE_1352_length_816_cov_17.025:750:37	Protease and peptidase	B8IN27	clpX Mnod_7406	ATP-dependent Clp protease ATP-binding subunit ClpX	Methylobacterium nodulans (strain LMG 21967 / CNCM I-2342 / ORS 2060)	FUNCTION: ATP-dependent specificity component of the Clp protease. It directs the protease to specific substrates. Can perform chaperone functions in the absence of ClpP. {ECO:0000255|HAMAP-Rule:MF_00175}.
SGQ26_ORF7_NODE_619_length_1335_cov_2128.47:778:2	Protease and peptidase	O67776	aq_1964	Putative zinc metalloprotease aq_1964, EC 3.4.24.-	Aquifex aeolicus (strain VF5)
SGQ26_ORF8_NODE_295_length_1700_cov_19.8243:1692:1051	Protease and peptidase	Q1IPZ8	lon Acid345_2051	Lon protease, EC 3.4.21.53 (ATP-dependent protease La)	Koribacter versatilis (strain Ellin345)	FUNCTION: ATP-dependent serine protease that mediates the selective degradation of mutant and abnormal proteins as well as certain short-lived regulatory proteins. Required for cellular homeostasis and for survival from DNA damage and developmental changes induced by stress. Degrades polypeptides processively to yield small peptide fragments that are 5 to 10 amino acids long. Binds to DNA in a do…
SIB367_ORF1_NODE_1233_length_1009_cov_1241.48:12:713	Protease and peptidase	O07834	dapb1	Dipeptidyl aminopeptidase BI, DAP BI, EC 3.4.14.-	Pseudoxanthomonas mexicana	FUNCTION: Sequentially removes dipeptide units (NH3-P2-P1-) from the amino termini of peptides and proteins. Is able to catalyze the removal of Asp-Arg from the amino termini of angiotensins I and II. Has slight endopeptidase activity on N-terminally blocked peptide derivatives which contain arginine residues at the P1 position. Does not hydrolyze Ala-Ala-Ala and Ala-Ala-Ala-Ala substrates or isu…
SIB367_ORF1_NODE_366_length_1608_cov_859.913:76:1590	Protease and peptidase	P39839	yuxL BSU32230	Uncharacterized peptidase YuxL, EC 3.4.21.-	Bacillus subtilis (strain 168)
SIB367_ORF1_NODE_411_length_1569_cov_75.3164:53:1393	Protease and peptidase	A0R574	clpC1 MSMEG_6091 MSMEI_5933	ATP-dependent Clp protease ATP-binding subunit ClpC1	Mycolicibacterium smegmatis (strain ATCC 700084 / mc(2)155) (Mycobacterium smegmatis)	FUNCTION: ATP-dependent specificity component of the Clp protease. It directs the protease to specific substrates. Can perform chaperone functions in the absence of ClpP (By similarity). Degrades anti-sigma-E factor RseA in the presence of ClpP2 (Probable). {ECO:0000250, ECO:0000269|PubMed:20025669, ECO:0000305}.
SIB367_ORF1_NODE_645_length_1341_cov_177.311:748:1338	Protease and peptidase	P15288	pepD pepH b0237 JW0227	Cytosol non-specific dipeptidase, EC 3.4.13.18 (Aminoacyl-histidine dipeptidase) (Beta-alanyl-histidine dipeptidase) (Carnosinase) (Cysteinylglycinase) (Peptidase D) (Xaa-His dipeptidase, X-His dipeptidase)	Escherichia coli (strain K12)	FUNCTION: Dipeptidase with broad substrate specificity. Requires dipeptide substrates with an unblocked N-terminus and the amino group in the alpha or beta position. Non-protein amino acids and proline are not accepted in the C-terminal position, whereas some dipeptide amides and formyl amino acids are hydrolyzed. Also shows cysteinylglycinase activity, which is sufficient for E.coli to utilize c…
SIB367_ORF2_NODE_768_length_1259_cov_3589.61:945:1256	Protease and peptidase	Q8BVG4	Dpp9	Dipeptidyl peptidase 9, DP9, EC 3.4.14.5 (Dipeptidyl peptidase IX, DPP IX) (Dipeptidyl peptidase-like protein 9, DPLP9)	Mus musculus (Mouse)	FUNCTION: Dipeptidyl peptidase that cleaves off N-terminal dipeptides from proteins having a Pro or Ala residue at position 2 (PubMed:24223149). Acts as a key inhibitor of caspase-1-dependent monocyte and macrophage pyroptosis in resting cells by preventing activation of NLRP1 and CARD8 (PubMed:27820798, PubMed:29396289). Sequesters the cleaved C-terminal part of NLRP1 and CARD8, which respective…
SIB367_ORF2_NODE_812_length_1230_cov_72.5191:238:834	Protease and peptidase	O06006	yraA BSU27020	Putative cysteine protease YraA, EC 3.2.-.-	Bacillus subtilis (strain 168)	FUNCTION: Functions in the protection against aldehyde-stress, possibly by degrading damaged proteins. {ECO:0000269|PubMed:19170879}.
SIB367_ORF3_NODE_1399_length_944_cov_3401.23:432:22	Protease and peptidase	A6VUA4	Mmwyl1_1102	Probable periplasmic serine endoprotease DegP-like (EC 3.4.21.107) (Protease Do)	Marinomonas sp. (strain MWYL1)	FUNCTION: Might be efficient in the degradation of transiently denatured and unfolded proteins which accumulate in the periplasm following stress conditions. {ECO:0000250}.
SIB367_ORF3_NODE_1777_length_824_cov_1050.21:651:43	Protease and peptidase	B9KXV3	ftsH1 trd_0293	ATP-dependent zinc metalloprotease FtsH 1, EC 3.4.24.-	Thermomicrobium roseum (strain ATCC 27502 / DSM 5159 / P-2)	FUNCTION: Acts as a processive, ATP-dependent zinc metallopeptidase for both cytoplasmic and membrane proteins. Plays a role in the quality control of integral membrane proteins. {ECO:0000255|HAMAP-Rule:MF_01458}.
SIB367_ORF3_NODE_916_length_1165_cov_1172.12:170:1162	Protease and peptidase	P71377	ftsH HI_1335	ATP-dependent zinc metalloprotease FtsH, EC 3.4.24.-	Haemophilus influenzae (strain ATCC 51907 / DSM 11121 / KW20 / Rd)	FUNCTION: Acts as a processive, ATP-dependent zinc metallopeptidase for both cytoplasmic and membrane proteins. Plays a role in the quality control of integral membrane proteins. {ECO:0000255|HAMAP-Rule:MF_01458}.
SIB367_ORF3_NODE_981_length_1131_cov_5089.74:803:1108	Protease and peptidase	A0LN68	ftsH Sfum_3197	ATP-dependent zinc metalloprotease FtsH, EC 3.4.24.-	Syntrophobacter fumaroxidans (strain DSM 10017 / MPOB)	FUNCTION: Acts as a processive, ATP-dependent zinc metallopeptidase for both cytoplasmic and membrane proteins. Plays a role in the quality control of integral membrane proteins. {ECO:0000255|HAMAP-Rule:MF_01458}.
SIB367_ORF4_NODE_1179_length_1036_cov_5288.94:1023:256	Protease and peptidase	Q1IPU7	pepA Acid345_2102	Probable cytosol aminopeptidase, EC 3.4.11.1 (Leucine aminopeptidase, LAP, EC 3.4.11.10) (Leucyl aminopeptidase)	Koribacter versatilis (strain Ellin345)	FUNCTION: Presumably involved in the processing and regular turnover of intracellular proteins. Catalyzes the removal of unsubstituted N-terminal amino acids from various peptides. {ECO:0000255|HAMAP-Rule:MF_00181}.
SIB367_ORF4_NODE_1663_length_857_cov_472.581:749:0	Protease and peptidase	P15288	pepD pepH b0237 JW0227	Cytosol non-specific dipeptidase, EC 3.4.13.18 (Aminoacyl-histidine dipeptidase) (Beta-alanyl-histidine dipeptidase) (Carnosinase) (Cysteinylglycinase) (Peptidase D) (Xaa-His dipeptidase, X-His dipeptidase)	Escherichia coli (strain K12)	FUNCTION: Dipeptidase with broad substrate specificity. Requires dipeptide substrates with an unblocked N-terminus and the amino group in the alpha or beta position. Non-protein amino acids and proline are not accepted in the C-terminal position, whereas some dipeptide amides and formyl amino acids are hydrolyzed. Also shows cysteinylglycinase activity, which is sufficient for E.coli to utilize c…
SIB367_ORF5_NODE_1842_length_802_cov_2567.29:359:0	Protease and peptidase	C0MGT5	clpP SZO_03580	ATP-dependent Clp protease proteolytic subunit, EC 3.4.21.92 (Endopeptidase Clp)	Streptococcus equi subsp. zooepidemicus (strain H70)	FUNCTION: Cleaves peptides in various proteins in a process that requires ATP hydrolysis. Has a chymotrypsin-like activity. Plays a major role in the degradation of misfolded proteins. {ECO:0000255|HAMAP-Rule:MF_00444}.
SIB367_ORF5_NODE_283_length_1727_cov_187.247:56:1192	Protease and peptidase	A4R017	MGG_02107	Probable zinc metalloprotease MGG_02107, EC 3.4.-.-	Magnaporthe oryzae (strain 70-15 / ATCC MYA-4617 / FGSC 8958) (Rice blast fungus) (Pyricularia oryzae)
SIB367_ORF7_NODE_297_length_1709_cov_139.371:1676:882	Protease and peptidase	P0AGH0	tldD SF3283 S3499	Metalloprotease TldD homolog, EC 3.4.-.-	Shigella flexneri	FUNCTION: Metalloprotease involved in CcdA degradation. Suppresses the inhibitory activity of the carbon storage regulator (CsrA) (By similarity). {ECO:0000250}.
SIB367_ORF7_NODE_862_length_1201_cov_191.87:673:2	Protease and peptidase	Q7MUD1	lspA PG_1598	Lipoprotein signal peptidase, EC 3.4.23.36 (Prolipoprotein signal peptidase) (Signal peptidase II, SPase II)	Porphyromonas gingivalis (strain ATCC BAA-308 / W83)	FUNCTION: This protein specifically catalyzes the removal of signal peptides from prolipoproteins. {ECO:0000255|HAMAP-Rule:MF_00161}.
SIB367_ORF9_NODE_476_length_1498_cov_4790.05:1225:2	Protease and peptidase	Q9LVJ1	SBT1.4 At3g14067 MDC16.21	Subtilisin-like protease SBT1.4, EC 3.4.21.- (Subtilase subfamily 1 member 4, AtSBT1.4)	Arabidopsis thaliana (Mouse-ear cress)
SPB_ORF1_NODE_1217_length_946_cov_2457.78:12:518	Protease and peptidase	V5YMB3	dapb3	Dipeptidyl aminopeptidase BIII, DAP BIII, EC 3.4.14.-	Pseudoxanthomonas mexicana	FUNCTION: Exopeptidase that catalyzes the removal of dipeptide units (NH2-P2-P1- or -P1'-P2'-COOH) from the free amino or carboxy termini. Prefers substrates composed of bulky, hydrophobic amino acids at P1 and P1' positions. Has endopeptidase activity on N-terminally blocked peptide derivatives which contain aromatic amino acid residue at the P1 position. Exopeptidase activity is much higher tha…
SPB_ORF1_NODE_1240_length_934_cov_14.5711:505:915	Protease and peptidase	A6VUA4	Mmwyl1_1102	Probable periplasmic serine endoprotease DegP-like (EC 3.4.21.107) (Protease Do)	Marinomonas sp. (strain MWYL1)	FUNCTION: Might be efficient in the degradation of transiently denatured and unfolded proteins which accumulate in the periplasm following stress conditions. {ECO:0000250}.
SPB_ORF1_NODE_148_length_1995_cov_423.691:9:1994	Protease and peptidase	P36267	ggt	Glutathione hydrolase proenzyme, EC 3.4.19.13 (Gamma-glutamyltranspeptidase proenzyme, EC 2.3.2.2) [Cleaved into: Glutathione hydrolase large chain; Glutathione hydrolase small chain ]	Pseudomonas sp. (strain A14)
SPB_ORF1_NODE_1528_length_826_cov_33.2412:12:824	Protease and peptidase	Q45670		Thermophilic serine proteinase (EC 3.4.21.-) (Ak.1 protease)	Bacillus sp. (strain AK1)
SPB_ORF1_NODE_319_length_1611_cov_1037.51:12:1193	Protease and peptidase	P55680	NGR_a01030 y4wB	Uncharacterized zinc protease-like protein y4wB	Sinorhizobium fredii (strain NBRC 101917 / NGR234)
SPB_ORF1_NODE_411_length_1493_cov_1263.34:270:1490	Protease and peptidase	Q9LVJ1	SBT1.4 At3g14067 MDC16.21	Subtilisin-like protease SBT1.4, EC 3.4.21.- (Subtilase subfamily 1 member 4, AtSBT1.4)	Arabidopsis thaliana (Mouse-ear cress)
SPB_ORF1_NODE_471_length_1436_cov_2689.42:87:536	Protease and peptidase	V5YMB3	dapb3	Dipeptidyl aminopeptidase BIII, DAP BIII, EC 3.4.14.-	Pseudoxanthomonas mexicana	FUNCTION: Exopeptidase that catalyzes the removal of dipeptide units (NH2-P2-P1- or -P1'-P2'-COOH) from the free amino or carboxy termini. Prefers substrates composed of bulky, hydrophobic amino acids at P1 and P1' positions. Has endopeptidase activity on N-terminally blocked peptide derivatives which contain aromatic amino acid residue at the P1 position. Exopeptidase activity is much higher tha…
SPB_ORF1_NODE_647_length_1277_cov_38.4182:12:506	Protease and peptidase	Q8Z4S7	yfeW STY2716 t0381	Putative D-alanyl-D-alanine carboxypeptidase, EC 3.4.16.4 (DD-carboxypeptidase, DD-CPase)	Salmonella typhi
SPB_ORF12_NODE_87_length_2202_cov_370.896:2194:1568	Protease and peptidase	Q1IPZ8	lon Acid345_2051	Lon protease, EC 3.4.21.53 (ATP-dependent protease La)	Koribacter versatilis (strain Ellin345)	FUNCTION: ATP-dependent serine protease that mediates the selective degradation of mutant and abnormal proteins as well as certain short-lived regulatory proteins. Required for cellular homeostasis and for survival from DNA damage and developmental changes induced by stress. Degrades polypeptides processively to yield small peptide fragments that are 5 to 10 amino acids long. Binds to DNA in a do…
SPB_ORF2_NODE_1550_length_821_cov_730.112:70:783	Protease and peptidase	B8IN27	clpX Mnod_7406	ATP-dependent Clp protease ATP-binding subunit ClpX	Methylobacterium nodulans (strain LMG 21967 / CNCM I-2342 / ORS 2060)	FUNCTION: ATP-dependent specificity component of the Clp protease. It directs the protease to specific substrates. Can perform chaperone functions in the absence of ClpP. {ECO:0000255|HAMAP-Rule:MF_00175}.
SPB_ORF2_NODE_1727_length_770_cov_4375.75:402:22	Protease and peptidase	P97321	Fap	Prolyl endopeptidase FAP, EC 3.4.21.26 (Dipeptidyl peptidase FAP, EC 3.4.14.5) (Fibroblast activation protein alpha, FAPalpha) (Gelatine degradation protease FAP, EC 3.4.21.-) (Integral membrane serine protease) (Post-proline cleaving enzyme) (Serine integral membrane protease, SIMP) (Surface-expressed protease, Seprase) [Cleaved into: Antiplasmin-cleaving enzyme FAP, soluble form, APCE, EC 3.4.1…	Mus musculus (Mouse)	FUNCTION: Cell surface glycoprotein serine protease that participates in extracellular matrix degradation and involved in many cellular processes including tissue remodeling, fibrosis, wound healing, inflammation and tumor growth. Both plasma membrane and soluble forms exhibit post-proline cleaving endopeptidase activity, with a marked preference for Ala/Ser-Gly-Pro-Ser/Asn/Ala consensus sequence…
SPB_ORF2_NODE_478_length_1426_cov_115.256:764:1408	Protease and peptidase	P15555		D-alanyl-D-alanine carboxypeptidase (DD-carboxypeptidase) (DD-peptidase) (EC 3.4.16.4)	Streptomyces sp. (strain R61)	FUNCTION: Catalyzes distinct carboxypeptidation and transpeptidation reactions during the last stages of wall peptidoglycan synthesis. Mistaking a beta-lactam antibiotic molecule for a normal substrate (i.e. a D-alanyl-D-alanine-terminated peptide), it becomes immobilized in the form of a long-lived, serine-ester-linked acyl enzyme and thus behave as penicillin-binding protein (PBP).
SPB_ORF2_NODE_939_length_1086_cov_2217.38:686:1063	Protease and peptidase	P26844	lepB	Signal peptidase I, SPase I, EC 3.4.21.89 (Leader peptidase I)	Pseudomonas fluorescens
SPB_ORF3_NODE_998_length_1057_cov_2671.8:524:1012	Protease and peptidase	P55679	NGR_a01040 y4wA	Uncharacterized zinc protease y4wA, EC 3.4.24.-	Sinorhizobium fredii (strain NBRC 101917 / NGR234)
SPB_ORF4_NODE_1463_length_853_cov_1020.77:745:2	Protease and peptidase	P15288	pepD pepH b0237 JW0227	Cytosol non-specific dipeptidase, EC 3.4.13.18 (Aminoacyl-histidine dipeptidase) (Beta-alanyl-histidine dipeptidase) (Carnosinase) (Cysteinylglycinase) (Peptidase D) (Xaa-His dipeptidase, X-His dipeptidase)	Escherichia coli (strain K12)	FUNCTION: Dipeptidase with broad substrate specificity. Requires dipeptide substrates with an unblocked N-terminus and the amino group in the alpha or beta position. Non-protein amino acids and proline are not accepted in the C-terminal position, whereas some dipeptide amides and formyl amino acids are hydrolyzed. Also shows cysteinylglycinase activity, which is sufficient for E.coli to utilize c…
SPB_ORF4_NODE_64_length_2349_cov_71.888:862:1599	Protease and peptidase	O34525	sppA yteI BSU29530	Putative signal peptide peptidase SppA, EC 3.4.21.-	Bacillus subtilis (strain 168)	FUNCTION: Digestion of cleaved signal peptides (By similarity). Required for efficient processing of precursors under conditions of hyper-secretion. Has a preference for leucine-rich substrate peptides. {ECO:0000250, ECO:0000269|PubMed:10455123}.
SPB_ORF4_NODE_965_length_1074_cov_4193.72:727:2	Protease and peptidase	O64481	SBT2.5 SLP3 At2g19170	Subtilisin-like protease SBT2.5, EC 3.4.21.- (Subtilase subfamily 2 member 5, AtSBT2.5) (Subtilisin-like serine protease 3, At-SLP3)	Arabidopsis thaliana (Mouse-ear cress)
SPB_ORF5_NODE_1121_length_997_cov_19.587:980:252	Protease and peptidase	Q1IPU7	pepA Acid345_2102	Probable cytosol aminopeptidase, EC 3.4.11.1 (Leucine aminopeptidase, LAP, EC 3.4.11.10) (Leucyl aminopeptidase)	Koribacter versatilis (strain Ellin345)	FUNCTION: Presumably involved in the processing and regular turnover of intracellular proteins. Catalyzes the removal of unsubstituted N-terminal amino acids from various peptides. {ECO:0000255|HAMAP-Rule:MF_00181}.
SPB_ORF6_NODE_139_length_2012_cov_12456.6:595:2	Protease and peptidase	P55680	NGR_a01030 y4wB	Uncharacterized zinc protease-like protein y4wB	Sinorhizobium fredii (strain NBRC 101917 / NGR234)
SPB_ORF7_NODE_1011_length_1054_cov_3026.29:1041:571	Protease and peptidase	Q5JIZ5	TK1689	Subtilisin-like serine protease, EC 3.4.21.62 (Tk-SP)	Thermococcus kodakarensis (strain ATCC BAA-918 / JCM 12380 / KOD1) (Pyrococcus kodakaraensis (strain KOD1))	FUNCTION: Serine protease with a broad substrate specificity. {ECO:0000269|PubMed:20100702}.
SPB_ORF7_NODE_1104_length_1006_cov_738.368:997:296	Protease and peptidase	O07834	dapb1	Dipeptidyl aminopeptidase BI, DAP BI, EC 3.4.14.-	Pseudoxanthomonas mexicana	FUNCTION: Sequentially removes dipeptide units (NH3-P2-P1-) from the amino termini of peptides and proteins. Is able to catalyze the removal of Asp-Arg from the amino termini of angiotensins I and II. Has slight endopeptidase activity on N-terminally blocked peptide derivatives which contain arginine residues at the P1 position. Does not hydrolyze Ala-Ala-Ala and Ala-Ala-Ala-Ala substrates or isu…
SPB_ORF7_NODE_166_length_1908_cov_1377.08:761:1312	Protease and peptidase	Q8ZRY9	lspA STM0047	Lipoprotein signal peptidase, EC 3.4.23.36 (Prolipoprotein signal peptidase) (Signal peptidase II, SPase II)	Salmonella typhimurium (strain LT2 / SGSC1412 / ATCC 700720)	FUNCTION: This protein specifically catalyzes the removal of signal peptides from prolipoproteins. {ECO:0000255|HAMAP-Rule:MF_00161}.
SPB_ORF7_NODE_857_length_1131_cov_3209.65:327:22	Protease and peptidase	A0LN68	ftsH Sfum_3197	ATP-dependent zinc metalloprotease FtsH, EC 3.4.24.-	Syntrophobacter fumaroxidans (strain DSM 10017 / MPOB)	FUNCTION: Acts as a processive, ATP-dependent zinc metallopeptidase for both cytoplasmic and membrane proteins. Plays a role in the quality control of integral membrane proteins. {ECO:0000255|HAMAP-Rule:MF_01458}.
SPB_ORF9_NODE_273_length_1667_cov_267.813:921:43	Protease and peptidase	A0MTQ2		Beta-peptidyl aminopeptidase BapA, EC 3.4.11.25 [Cleaved into: Beta-peptidyl aminopeptidase BapA alpha subunit; Beta-peptidyl aminopeptidase BapA beta subunit ]	Sphingosinicella microcystinivorans	FUNCTION: Beta-aminopeptidase that can cleave synthetic beta-peptides which consist of backbone-elongated beta-amino acid residues that are not processed by common proteolytic enzymes. Can cleave the beta-peptides beta-homoVal-beta-homoAla-beta-homoLeu and beta-homoAla-beta-homoLeu. Requires a beta-amino acid at the N-terminus of peptide substrates and cleaves the peptide bond between the N-termi…
SSA37_ORF1_NODE_1107_length_956_cov_2595.92:12:773	Protease and peptidase	Q6F3I7	dap4	Dipeptidyl aminopeptidase 4, EC 3.4.14.5 (Dipeptidyl aminopeptidase IV, DAP IV)	Pseudoxanthomonas mexicana	FUNCTION: Catalyzes the sequential release of Tyr-Pro, Phe-Pro and Gly-Pro from the N-terminus of peptides and proteins. Is able to cleaves bioactive peptide beta-casomorphin. {ECO:0000269|PubMed:8988635}.
SSA37_ORF1_NODE_1108_length_956_cov_2896.7:176:955	Protease and peptidase	Q9FJT9	At5g56730 MIK19.18	Zinc protease PQQL-like, EC 3.4.24.-	Arabidopsis thaliana (Mouse-ear cress)
SSA37_ORF1_NODE_1485_length_779_cov_5749.26:102:536	Protease and peptidase	P39839	yuxL BSU32230	Uncharacterized peptidase YuxL, EC 3.4.21.-	Bacillus subtilis (strain 168)
SSA37_ORF10_NODE_516_length_1392_cov_1345.67:480:1	Protease and peptidase	P08506	dacC b0839 JW0823	D-alanyl-D-alanine carboxypeptidase DacC (DD-carboxypeptidase) (DD-peptidase) (EC 3.4.16.4) (Penicillin-binding protein 6) (PBP-6)	Escherichia coli (strain K12)	FUNCTION: Removes C-terminal D-alanyl residues from sugar-peptide cell wall precursors.
SSA37_ORF12_NODE_138_length_1984_cov_3331.75:1441:884	Protease and peptidase	P05448		Putative L,D-transpeptidase in ATP synthase subunits region ORF 5, EC 2.-.-.-	Fuscovulum blasticum (Rhodobacter blasticus) (Rhodopseudomonas blastica)
SSA37_ORF2_NODE_1042_length_1001_cov_8774.81:16:744	Protease and peptidase	Q1IPU7	pepA Acid345_2102	Probable cytosol aminopeptidase, EC 3.4.11.1 (Leucine aminopeptidase, LAP, EC 3.4.11.10) (Leucyl aminopeptidase)	Koribacter versatilis (strain Ellin345)	FUNCTION: Presumably involved in the processing and regular turnover of intracellular proteins. Catalyzes the removal of unsubstituted N-terminal amino acids from various peptides. {ECO:0000255|HAMAP-Rule:MF_00181}.
SSA37_ORF2_NODE_922_length_1063_cov_125.158:335:1060	Protease and peptidase	O64481	SBT2.5 SLP3 At2g19170	Subtilisin-like protease SBT2.5, EC 3.4.21.- (Subtilase subfamily 2 member 5, AtSBT2.5) (Subtilisin-like serine protease 3, At-SLP3)	Arabidopsis thaliana (Mouse-ear cress)
SSA37_ORF3_NODE_1225_length_887_cov_11329.6:516:91	Protease and peptidase	Q58207	MJ0797	Uncharacterized ABC transporter permease MJ0797	Methanocaldococcus jannaschii (strain ATCC 43067 / DSM 2661 / JAL-1 / JCM 10045 / NBRC 100440) (Methanococcus jannaschii)
SSA37_ORF3_NODE_244_length_1738_cov_545.291:101:721	Protease and peptidase	P40769	yhfN yzoA BSU10290	Uncharacterized metalloprotease YhfN, EC 3.4.24.- (PSP23)	Bacillus subtilis (strain 168)
SSA37_ORF3_NODE_559_length_1356_cov_17841.2:137:814	Protease and peptidase	Q9CZR2	Naalad2	N-acetylated-alpha-linked acidic dipeptidase 2, EC 3.4.17.21 (Glutamate carboxypeptidase III, GCPIII) (N-acetylaspartylglutamate peptidase II, NAAG-peptidase II) (N-acetylated-alpha-linked acidic dipeptidase II, NAALADase II)	Mus musculus (Mouse)	FUNCTION: Has N-acetylated-alpha-linked-acidic dipeptidase (NAALADase) activity. Also exhibits a dipeptidyl-peptidase IV type activity. Inactivates the peptide neurotransmitter N-acetylaspartylglutamate. {ECO:0000269|PubMed:15086519}.
SSA37_ORF3_NODE_9_length_3087_cov_13.9575:98:2587	Protease and peptidase	P55679	NGR_a01040 y4wA	Uncharacterized zinc protease y4wA, EC 3.4.24.-	Sinorhizobium fredii (strain NBRC 101917 / NGR234)
SSA37_ORF3_NODE_975_length_1037_cov_5308.48:320:1036	Protease and peptidase	Q6F3I7	dap4	Dipeptidyl aminopeptidase 4, EC 3.4.14.5 (Dipeptidyl aminopeptidase IV, DAP IV)	Pseudoxanthomonas mexicana	FUNCTION: Catalyzes the sequential release of Tyr-Pro, Phe-Pro and Gly-Pro from the N-terminus of peptides and proteins. Is able to cleaves bioactive peptide beta-casomorphin. {ECO:0000269|PubMed:8988635}.
SSA37_ORF4_NODE_317_length_1611_cov_2119.89:74:1588	Protease and peptidase	P39839	yuxL BSU32230	Uncharacterized peptidase YuxL, EC 3.4.21.-	Bacillus subtilis (strain 168)
SSA37_ORF4_NODE_426_length_1481_cov_383.95:1250:294	Protease and peptidase	P0A3Z5	htrA BR0611 BS1330_I0607	Probable periplasmic serine endoprotease DegP-like, EC 3.4.21.107 (Protease Do)	Brucella suis biovar 1 (strain 1330)	FUNCTION: Might be efficient in the degradation of transiently denatured and unfolded proteins which accumulate in the periplasm following stress conditions. {ECO:0000250}.
SSA37_ORF4_NODE_965_length_1043_cov_129.589:523:35	Protease and peptidase	P55679	NGR_a01040 y4wA	Uncharacterized zinc protease y4wA, EC 3.4.24.-	Sinorhizobium fredii (strain NBRC 101917 / NGR234)
SSA37_ORF7_NODE_1062_length_985_cov_94.6817:595:212	Protease and peptidase	P31585	outG	Type II secretion system core protein G, T2SS core protein G (General secretion pathway protein G) (Pectic enzymes secretion protein OutG)	Dickeya chrysanthemi (Pectobacterium chrysanthemi) (Erwinia chrysanthemi)	FUNCTION: Core component of the type II secretion system required for the energy-dependent secretion of extracellular factors such as proteases and toxins from the periplasm. Pseudopilin (pilin-like) protein that polymerizes to form the pseudopilus. Further polymerization triggers pseudopilus growth. {ECO:0000250|UniProtKB:Q00514}.
SSA37_ORF7_NODE_276_length_1685_cov_6975.27:140:892	Protease and peptidase	P0AFT1	mepM yebA SF1866 S1932	Murein DD-endopeptidase MepM, EC 3.4.24.- (Murein hydrolase MepM)	Shigella flexneri	FUNCTION: A murein DD-endopeptidase with specificity for D-Ala-meso-diaminopimelic acid (mDAP) cross-links. Its role is probably to cleave D-Ala-mDAP cross-links to allow insertion of new glycans and thus cell wall expansion. Functionally redundant with MepM and MepH (By similarity). {ECO:0000250}.
SSA37_ORF7_NODE_882_length_1085_cov_29716.9:528:22	Protease and peptidase	Q91642	aad-a	Alpha-aspartyl dipeptidase, EC 3.4.13.21 (Asp-specific dipeptidase) (Dipeptidase E)	Xenopus laevis (African clawed frog)	FUNCTION: Hydrolyzes dipeptides containing N-terminal aspartate residues.
SSA37_ORF8_NODE_355_length_1572_cov_3215.51:457:44	Protease and peptidase	A6U7U8	clpX Smed_0873	ATP-dependent Clp protease ATP-binding subunit ClpX	Sinorhizobium medicae (strain WSM419) (Ensifer medicae)	FUNCTION: ATP-dependent specificity component of the Clp protease. It directs the protease to specific substrates. Can perform chaperone functions in the absence of ClpP. {ECO:0000255|HAMAP-Rule:MF_00175}.
SSA37_ORF9_NODE_23_length_2798_cov_144.27:2704:1817	Protease and peptidase	B2FQP3	Smlt0970	Peptidyl-Asp metalloendopeptidase, EC 3.4.24.33 (Endopeptidase Asp-N)	Stenotrophomonas maltophilia (strain K279a)	FUNCTION: Metalloprotease, specifically cleaves on the N-terminal side of aspartyl, glutamyl and cysteic acid residues. {ECO:0000250|UniProtKB:Q9R4J4}.
SSA37_ORF9_NODE_87_length_2162_cov_132.915:1105:86	Protease and peptidase	P73940	hhoB sll1427	Putative serine protease HhoB	Synechocystis sp. (strain PCC 6803 / Kazusa)	FUNCTION: A putative protease, its function overlaps that of the related putative proteases HtrA and HhoA. {ECO:0000269|PubMed:16912048}.
SGQ26_ORF2_NODE_1340_length_822_cov_2724.82:133:819	Regulation	P9WJF1	dprE1 Rv3790	Decaprenylphosphoryl-beta-D-ribose oxidase, EC 1.1.98.3 (Decaprenylphospho-beta-D-ribofuranose 2-dehydrogenase) (Decaprenylphosphoryl-beta-D-ribofuranose 2'-epimerase subunit DprE1, Decaprenyl-phosphoribose 2'-epimerase subunit 1) (Decaprenylphosphoryl-beta-D-ribofuranose 2'-oxidase) (Decaprenylphosphoryl-beta-D-ribose 2-epimerase flavoprotein subunit) (FAD-dependent decaprenylphosphoryl-beta-D-r…	Mycobacterium tuberculosis (strain ATCC 25618 / H37Rv)	FUNCTION: Component of the DprE1-DprE2 complex that catalyzes the 2-step epimerization of decaprenyl-phospho-ribose (DPR) to decaprenyl-phospho-arabinose (DPA), a key precursor that serves as the arabinose donor required for the synthesis of cell-wall arabinans (PubMed:16291675, PubMed:19299584). DprE1 catalyzes the first step of epimerization, namely FAD-dependent oxidation of the C2' hydroxyl o…
SSA37_ORF4_NODE_1142_length_934_cov_3711.11:520:933	Regulation	B1IFW4	murB CLD_1130	UDP-N-acetylenolpyruvoylglucosamine reductase, EC 1.3.1.98 (UDP-N-acetylmuramate dehydrogenase)	Clostridium botulinum (strain Okra / Type B1)	FUNCTION: Cell wall formation. {ECO:0000255|HAMAP-Rule:MF_00037}.
SPB_ORF11_NODE_102_length_2129_cov_280.277:1919:1074	Regulation	B5ELC2	murC Lferr_0384	UDP-N-acetylmuramate--L-alanine ligase, EC 6.3.2.8 (UDP-N-acetylmuramoyl-L-alanine synthetase)	Acidithiobacillus ferrooxidans (strain ATCC 53993 / BNL-5-31) (Leptospirillum ferrooxidans (ATCC 53993))	FUNCTION: Cell wall formation. {ECO:0000255|HAMAP-Rule:MF_00046}.
SCST_ORF7_NODE_581_length_1906_cov_11.8925:790:188	Regulation	Q9RCA6	khpB eloR jag BH4063	RNA-binding protein KhpB (RNA-binding protein EloR)	Halalkalibacterium halodurans (strain ATCC BAA-125 / DSM 18197 / FERM 7344 / JCM 9153 / C-125) (Bacillus halodurans)	FUNCTION: A probable RNA chaperone. Forms a complex with KhpA which binds to cellular RNA and controls its expression. Plays a role in peptidoglycan (PG) homeostasis and cell length regulation. {ECO:0000255|HAMAP-Rule:MF_00867}.
SCST_ORF2_NODE_2089_length_880_cov_12.6279:521:877	Regulation	P42182	era bex yqfH BSU25290	GTPase Era (Bex protein)	Bacillus subtilis (strain 168)	FUNCTION: An essential GTPase that binds both GDP and GTP, with rapid nucleotide exchange. Plays a role in 16S rRNA processing and 30S ribosomal subunit biogenesis and possibly also in cell cycle regulation and energy metabolism (By similarity). Binds both GDP and GTP. Complements an E.coli era disruption mutant. {ECO:0000250}.
SCST_ORF7_NODE_623_length_1833_cov_12.9201:1723:917	Regulation	Q5KX17	GK2484	Putative pyruvate, phosphate dikinase regulatory protein (PPDK regulatory protein) (EC 2.7.11.32) (EC 2.7.4.27)	Geobacillus kaustophilus (strain HTA426)	FUNCTION: Bifunctional serine/threonine kinase and phosphorylase involved in the regulation of the pyruvate, phosphate dikinase (PPDK) by catalyzing its phosphorylation/dephosphorylation. {ECO:0000255|HAMAP-Rule:MF_00921}.
SCST_ORF3_NODE_707_length_1711_cov_14.1781:484:816	Regulation	A4IJA0	GTNG_0017	Nucleoid-associated protein GTNG_0017	Geobacillus thermodenitrificans (strain NG80-2)	FUNCTION: Binds to DNA and alters its conformation. May be involved in regulation of gene expression, nucleoid organization and DNA protection. {ECO:0000255|HAMAP-Rule:MF_00274}.
SCST_ORF1_NODE_1643_length_1025_cov_31154:193:624	Regulation	B8DR67	mscL DvMF_2606	Large-conductance mechanosensitive channel	Desulfovibrio vulgaris (strain DSM 19637 / Miyazaki F)	FUNCTION: Channel that opens in response to stretch forces in the membrane lipid bilayer. May participate in the regulation of osmotic pressure changes within the cell. {ECO:0000255|HAMAP-Rule:MF_00115}.
SGQ26_ORF1_NODE_761_length_1193_cov_2380.16:12:695	Regulation	Q8DB17	aqpZ VV1_2010	Aquaporin Z	Vibrio vulnificus (strain CMCP6)	FUNCTION: Channel that permits osmotically driven movement of water in both directions. It is involved in the osmoregulation and in the maintenance of cell turgor during volume expansion in rapidly growing cells. It mediates rapid entry or exit of water in response to abrupt changes in osmolarity. {ECO:0000255|HAMAP-Rule:MF_01146}.
SIB367_ORF5_NODE_881_length_1190_cov_1139.53:1181:498	Regulation	Q8DB17	aqpZ VV1_2010	Aquaporin Z	Vibrio vulnificus (strain CMCP6)	FUNCTION: Channel that permits osmotically driven movement of water in both directions. It is involved in the osmoregulation and in the maintenance of cell turgor during volume expansion in rapidly growing cells. It mediates rapid entry or exit of water in response to abrupt changes in osmolarity. {ECO:0000255|HAMAP-Rule:MF_01146}.
SCST_ORF16_NODE_345_length_2534_cov_14.4845:503:0	Regulation	P37571	clpC mecB BSU00860	Negative regulator of genetic competence ClpC/MecB	Bacillus subtilis (strain 168)	FUNCTION: Competence gene repressor; required for cell growth at high temperature. Negative regulator of comK expression. May interact with MecA to negatively regulate comK.
SCST_ORF2_NODE_250_length_2884_cov_11.2619:274:684	Regulation	P37571	clpC mecB BSU00860	Negative regulator of genetic competence ClpC/MecB	Bacillus subtilis (strain 168)	FUNCTION: Competence gene repressor; required for cell growth at high temperature. Negative regulator of comK expression. May interact with MecA to negatively regulate comK.
SCST_ORF3_NODE_250_length_2884_cov_11.2619:1240:1989	Regulation	P37571	clpC mecB BSU00860	Negative regulator of genetic competence ClpC/MecB	Bacillus subtilis (strain 168)	FUNCTION: Competence gene repressor; required for cell growth at high temperature. Negative regulator of comK expression. May interact with MecA to negatively regulate comK.
SCST_ORF19_NODE_57_length_4603_cov_11.1104:3602:1869	Regulation	P16262	ctaD caaB coi	Cytochrome c oxidase subunit 1 (EC 7.1.1.9) (Cytochrome aa3 subunit 1) (Cytochrome c oxidase polypeptide I)	Bacillus sp. (strain PS3)	FUNCTION: Cytochrome c oxidase is the component of the respiratory chain that catalyzes the reduction of oxygen to water. Subunits 1-3 form the functional core of the enzyme complex. Co I is the catalytic subunit of the enzyme. Electrons originating in cytochrome c are transferred via the copper A center of subunit 2 and heme a of subunit 1 to the bimetallic center formed by heme a3 and copper B.…
SSA37_ORF7_NODE_188_length_1829_cov_29.6032:1821:1	Regulation	P24010	ctaD BSU14900	Cytochrome c oxidase subunit 1, EC 7.1.1.9 (Caa-3605 subunit 1) (Cytochrome aa3 subunit 1) (Cytochrome c oxidase polypeptide I) (Oxidase aa(3) subunit 1)	Bacillus subtilis (strain 168)	FUNCTION: Cytochrome c oxidase is the component of the respiratory chain that catalyzes the reduction of oxygen to water. Subunits 1-3 form the functional core of the enzyme complex. Co I is the catalytic subunit of the enzyme. Electrons originating in cytochrome c are transferred via the copper A center of subunit 2 and heme a of subunit 1 to the bimetallic center formed by heme a3 and copper B.…
SCST_ORF1_NODE_1387_length_1135_cov_11.9194:574:1071	Regulation	P46828	ccpA	Catabolite control protein A (Catabolite control protein) (Glucose-resistance amylase regulator)	Priestia megaterium (Bacillus megaterium)	FUNCTION: Global transcriptional regulator of carbon catabolite repression (CCR) and carbon catabolite activation (CCA), which ensures optimal energy usage under diverse conditions. {ECO:0000250}.
SCST_ORF3_NODE_2092_length_879_cov_10.375:874:386	Regulation	P46828	ccpA	Catabolite control protein A (Catabolite control protein) (Glucose-resistance amylase regulator)	Priestia megaterium (Bacillus megaterium)	FUNCTION: Global transcriptional regulator of carbon catabolite repression (CCR) and carbon catabolite activation (CCA), which ensures optimal energy usage under diverse conditions. {ECO:0000250}.
SPB_ORF2_NODE_797_length_1168_cov_102.562:824:1150	Regulation	P46828	ccpA	Catabolite control protein A (Catabolite control protein) (Glucose-resistance amylase regulator)	Priestia megaterium (Bacillus megaterium)	FUNCTION: Global transcriptional regulator of carbon catabolite repression (CCR) and carbon catabolite activation (CCA), which ensures optimal energy usage under diverse conditions. {ECO:0000250}.
SCST_ORF6_NODE_234_length_2972_cov_11.1855:388:798	Regulation	Q9RGX0	spx lmo2191	Global transcriptional regulator Spx	Listeria monocytogenes serovar 1/2a (strain ATCC BAA-679 / EGD-e)	FUNCTION: Global transcriptional regulator that plays a key role in stress response and exerts either positive or negative regulation of genes. Acts by interacting with the C-terminal domain of the alpha subunit of the RNA polymerase (RNAP). This interaction can enhance binding of RNAP to the promoter region of target genes and stimulate their transcription, or block interaction of RNAP with acti…
SCST_ORF14_NODE_64_length_4558_cov_11.986:3654:2746	Regulation	P12425	glnA BSU17460	Glutamine synthetase (GS) (EC 6.3.1.2) (Glutamate--ammonia ligase) (Glutamine synthetase I alpha) (GSI alpha)	Bacillus subtilis (strain 168)	FUNCTION: Glutamine synthetase (GS) is an unusual multitasking protein that functions as an enzyme, a transcription coregulator, and a chaperone in ammonium assimilation and in the regulation of genes involved in nitrogen metabolism (PubMed:25691471). It catalyzes the ATP-dependent biosynthesis of glutamine from glutamate and ammonia (PubMed:24158439). Feedback-inhibited GlnA interacts with and r…
SCST_ORF15_NODE_64_length_4558_cov_11.986:2673:2320	Regulation	P12425	glnA BSU17460	Glutamine synthetase (GS) (EC 6.3.1.2) (Glutamate--ammonia ligase) (Glutamine synthetase I alpha) (GSI alpha)	Bacillus subtilis (strain 168)	FUNCTION: Glutamine synthetase (GS) is an unusual multitasking protein that functions as an enzyme, a transcription coregulator, and a chaperone in ammonium assimilation and in the regulation of genes involved in nitrogen metabolism (PubMed:25691471). It catalyzes the ATP-dependent biosynthesis of glutamine from glutamate and ammonia (PubMed:24158439). Feedback-inhibited GlnA interacts with and r…
SCST_ORF5_NODE_204_length_3136_cov_13.6803:1130:1882	Regulation	P10656	glnA	Glutamine synthetase (GS) (EC 6.3.1.2) (Glutamate--ammonia ligase) (Glutamine synthetase I alpha) (GSI alpha)	Clostridium saccharobutylicum	FUNCTION: Glutamine synthetase (GS) is an unusual multitasking protein that functions as an enzyme, a transcription coregulator, and a chaperone in ammonium assimilation and in the regulation of genes involved in nitrogen metabolism. It catalyzes the ATP-dependent biosynthesis of glutamine from glutamate and ammonia. Feedback-inhibited GlnA also interacts with and regulates the activity of the tr…
SCST_ORF6_NODE_204_length_3136_cov_13.6803:1898:2491	Regulation	P10656	glnA	Glutamine synthetase (GS) (EC 6.3.1.2) (Glutamate--ammonia ligase) (Glutamine synthetase I alpha) (GSI alpha)	Clostridium saccharobutylicum	FUNCTION: Glutamine synthetase (GS) is an unusual multitasking protein that functions as an enzyme, a transcription coregulator, and a chaperone in ammonium assimilation and in the regulation of genes involved in nitrogen metabolism. It catalyzes the ATP-dependent biosynthesis of glutamine from glutamate and ammonia. Feedback-inhibited GlnA also interacts with and regulates the activity of the tr…
SCST_ORF11_NODE_50_length_4762_cov_12.7591:1758:1300	Regulation	P71086	perR ygaG BSU08730	Peroxide operon regulator	Bacillus subtilis (strain 168)	FUNCTION: Hydrogen and organic peroxide sensor. Represses the expression of a regulon of peroxide-inducible genes such as katA, ahpC, ahpF, the heme biosynthesis operon (hemAXCDBL), fur, perR, zosA and mrgA.
SSA37_ORF3_NODE_499_length_1408_cov_4901.91:341:670	Regulation	O54053	glnB glnK RHE_CH03974	Nitrogen regulatory protein P-II	Rhizobium etli (strain CFN 42 / ATCC 51251)	FUNCTION: In nitrogen-limiting conditions, when the ratio of Gln to 2-ketoglutarate decreases, P-II is uridylylated to P-II-UMP. P-II-UMP allows the deadenylation of glutamine synthetase (GS), thus activating the enzyme. Conversely, in nitrogen excess P-II is deuridylated and promotes the adenylation of GS. P-II indirectly controls the transcription of the GS gene (glnA). P-II prevents NR-II-cata…
SCST_ORF13_NODE_126_length_3645_cov_10.4131:3409:2876	Regulation	P39667	nadR niaR yrxA BSU27890	Transcription repressor NadR (ORF1)	Bacillus subtilis (strain 168)	FUNCTION: In the presence of nicotinic acid represses transcription of the nadBCA and nifS-nadR operons. Also binds to DNA upstream of the niaP gene, probably regulating it as well. May bind nicotinic acid. {ECO:0000269|PubMed:16199587}.
SSA37_ORF1_NODE_176_length_1865_cov_119.224:7:846	Regulation	Q9HTH5	cdhR PA5389	HTH-type transcriptional regulator CdhR (Carnitine catabolism transcriptional activator)	Pseudomonas aeruginosa (strain ATCC 15692 / DSM 22644 / CIP 104116 / JCM 14847 / LMG 12228 / 1C / PRS 101 / PAO1)	FUNCTION: Induces the transcription of the PA5384-PA5388 operon in response to carnitine. This operon is involved in the degradation of L-carnitine, and allows P.aeruginosa to grow on L-carnitine as the sole source of carbon and nitrogen. {ECO:0000269|PubMed:19406895}.
SCST_ORF3_NODE_72_length_4432_cov_11.9612:3990:4430	Regulation	Q9KDV3	galE BH1108	UDP-glucose 4-epimerase, EC 5.1.3.2 (Galactowaldenase) (UDP-galactose 4-epimerase)	Alkalihalobacillus halodurans (strain ATCC BAA-125 / DSM 18197 / FERM 7344 / JCM 9153 / C-125) (Bacillus halodurans)	FUNCTION: Involved in the metabolism of galactose. Catalyzes the conversion of UDP-galactose (UDP-Gal) to UDP-glucose (UDP-Glc) through a mechanism involving the transient reduction of NAD (By similarity). {ECO:0000250}.
SCST_ORF4_NODE_184_length_3231_cov_10.7207:229:765	Regulation	Q9KDV3	galE BH1108	UDP-glucose 4-epimerase, EC 5.1.3.2 (Galactowaldenase) (UDP-galactose 4-epimerase)	Alkalihalobacillus halodurans (strain ATCC BAA-125 / DSM 18197 / FERM 7344 / JCM 9153 / C-125) (Bacillus halodurans)	FUNCTION: Involved in the metabolism of galactose. Catalyzes the conversion of UDP-galactose (UDP-Gal) to UDP-glucose (UDP-Glc) through a mechanism involving the transient reduction of NAD (By similarity). {ECO:0000250}.
SCST_ORF4_NODE_385_length_2400_cov_10.171:152:700	Regulation	Q9KDV3	galE BH1108	UDP-glucose 4-epimerase, EC 5.1.3.2 (Galactowaldenase) (UDP-galactose 4-epimerase)	Alkalihalobacillus halodurans (strain ATCC BAA-125 / DSM 18197 / FERM 7344 / JCM 9153 / C-125) (Bacillus halodurans)	FUNCTION: Involved in the metabolism of galactose. Catalyzes the conversion of UDP-galactose (UDP-Gal) to UDP-glucose (UDP-Glc) through a mechanism involving the transient reduction of NAD (By similarity). {ECO:0000250}.
SGQ26_ORF15_NODE_25_length_2771_cov_133.848:2765:1992	Regulation	Q9KDV3	galE BH1108	UDP-glucose 4-epimerase, EC 5.1.3.2 (Galactowaldenase) (UDP-galactose 4-epimerase)	Alkalihalobacillus halodurans (strain ATCC BAA-125 / DSM 18197 / FERM 7344 / JCM 9153 / C-125) (Bacillus halodurans)	FUNCTION: Involved in the metabolism of galactose. Catalyzes the conversion of UDP-galactose (UDP-Gal) to UDP-glucose (UDP-Glc) through a mechanism involving the transient reduction of NAD (By similarity). {ECO:0000250}.
SGQ26_ORF2_NODE_1144_length_931_cov_20989.6:345:22	Regulation	Q9CNY5	galE PM0286	UDP-glucose 4-epimerase, EC 5.1.3.2 (Galactowaldenase) (UDP-galactose 4-epimerase)	Pasteurella multocida (strain Pm70)	FUNCTION: Involved in the metabolism of galactose. Catalyzes the conversion of UDP-galactose (UDP-Gal) to UDP-glucose (UDP-Glc) through a mechanism involving the transient reduction of NAD (By similarity). {ECO:0000250}.
SPB_ORF15_NODE_24_length_2764_cov_57.3378:2758:1985	Regulation	Q9KDV3	galE BH1108	UDP-glucose 4-epimerase, EC 5.1.3.2 (Galactowaldenase) (UDP-galactose 4-epimerase)	Alkalihalobacillus halodurans (strain ATCC BAA-125 / DSM 18197 / FERM 7344 / JCM 9153 / C-125) (Bacillus halodurans)	FUNCTION: Involved in the metabolism of galactose. Catalyzes the conversion of UDP-galactose (UDP-Gal) to UDP-glucose (UDP-Glc) through a mechanism involving the transient reduction of NAD (By similarity). {ECO:0000250}.
SSA37_ORF15_NODE_24_length_2767_cov_78.0542:2761:1988	Regulation	Q9KDV3	galE BH1108	UDP-glucose 4-epimerase, EC 5.1.3.2 (Galactowaldenase) (UDP-galactose 4-epimerase)	Alkalihalobacillus halodurans (strain ATCC BAA-125 / DSM 18197 / FERM 7344 / JCM 9153 / C-125) (Bacillus halodurans)	FUNCTION: Involved in the metabolism of galactose. Catalyzes the conversion of UDP-galactose (UDP-Gal) to UDP-glucose (UDP-Glc) through a mechanism involving the transient reduction of NAD (By similarity). {ECO:0000250}.
SPB_ORF8_NODE_206_length_1795_cov_114.736:936:127	Regulation	P0AEY3	mazG b2781 JW2752	Nucleoside triphosphate pyrophosphohydrolase, NTP-PPase, EC 3.6.1.8	Escherichia coli (strain K12)	FUNCTION: Involved in the regulation of bacterial cell survival under conditions of nutritional stress. Regulates the type II MazE-MazF toxin-antitoxin (TA) system which mediates programmed cell death (PCD). This is achieved by lowering the cellular concentration of (p)ppGpp produced by RelA under amino acid starvation, thus protecting the cell from the toxicity of MazF. Reduction of (p)ppGpp can…
SCST_ORF2_NODE_1760_length_986_cov_10.6627:515:985	Regulation	P58055	nadK	NAD kinase (EC 2.7.1.23) (ATP-dependent NAD kinase)	Geobacillus stearothermophilus (Bacillus stearothermophilus)	FUNCTION: Involved in the regulation of the intracellular balance of NAD and NADP, and is a key enzyme in the biosynthesis of NADP. Catalyzes specifically the phosphorylation on 2'-hydroxyl of the adenosine moiety of NAD to yield NADP. {ECO:0000255|HAMAP-Rule:MF_00361}.
SCST_ORF7_NODE_481_length_2136_cov_13.5113:1052:249	Regulation	O34934	nadK2 BSU29540	NAD kinase 2 (EC 2.7.1.23) (ATP-dependent NAD kinase 2)	Bacillus subtilis (strain 168)	FUNCTION: Involved in the regulation of the intracellular balance of NAD and NADP, and is a key enzyme in the biosynthesis of NADP. Catalyzes specifically the phosphorylation on 2'-hydroxyl of the adenosine moiety of NAD to yield NADP. {ECO:0000255|HAMAP-Rule:MF_00361}.
SCST_ORF12_NODE_115_length_3738_cov_12.2294:1370:708	Regulation	P96716	ywqD BSU36250	Tyrosine-protein kinase YwqD, EC 2.7.10.2	Bacillus subtilis (strain 168)	FUNCTION: May be involved in the regulation of capsular polysaccharide biosynthesis. Autophosphorylates in vitro. Phosphorylates and activates in vitro two UDP-glucose dehydrogenases, YwqF and TuaD, as well as the DNA-binding proteins Ssb and SsbB. {ECO:0000269|PubMed:12970183, ECO:0000269|PubMed:16549871}.
SPB_ORF10_NODE_37_length_2563_cov_93.6826:2555:1851	Regulation	P96716	ywqD BSU36250	Tyrosine-protein kinase YwqD, EC 2.7.10.2	Bacillus subtilis (strain 168)	FUNCTION: May be involved in the regulation of capsular polysaccharide biosynthesis. Autophosphorylates in vitro. Phosphorylates and activates in vitro two UDP-glucose dehydrogenases, YwqF and TuaD, as well as the DNA-binding proteins Ssb and SsbB. {ECO:0000269|PubMed:12970183, ECO:0000269|PubMed:16549871}.
SSA37_ORF10_NODE_42_length_2565_cov_319.836:2556:1852	Regulation	P96716	ywqD BSU36250	Tyrosine-protein kinase YwqD, EC 2.7.10.2	Bacillus subtilis (strain 168)	FUNCTION: May be involved in the regulation of capsular polysaccharide biosynthesis. Autophosphorylates in vitro. Phosphorylates and activates in vitro two UDP-glucose dehydrogenases, YwqF and TuaD, as well as the DNA-binding proteins Ssb and SsbB. {ECO:0000269|PubMed:12970183, ECO:0000269|PubMed:16549871}.
SGQ26_ORF5_NODE_812_length_1159_cov_7097.42:927:22	Regulation	Q9P896	tcsA AN5296	Two-component system protein A, EC 2.7.13.3	Emericella nidulans (strain FGSC A4 / ATCC 38163 / CBS 112.46 / NRRL 194 / M139) (Aspergillus nidulans)	FUNCTION: May be part of a two-component regulatory system required for formation of conidia on certain growth media. {ECO:0000269|PubMed:10905426, ECO:0000305}.
SPB_ORF8_NODE_812_length_1158_cov_647.163:927:22	Regulation	Q9P896	tcsA AN5296	Two-component system protein A, EC 2.7.13.3	Emericella nidulans (strain FGSC A4 / ATCC 38163 / CBS 112.46 / NRRL 194 / M139) (Aspergillus nidulans)	FUNCTION: May be part of a two-component regulatory system required for formation of conidia on certain growth media. {ECO:0000269|PubMed:10905426, ECO:0000305}.
SPB_ORF1_NODE_239_length_1729_cov_957.117:12:692	Regulation	P12374	copA	Copper resistance protein A	Pseudomonas syringae pv. tomato	FUNCTION: Mediates copper resistance by sequestration of copper in the periplasm along with the copper-binding protein CopC. May have oxidase activity.
SSA37_ORF1_NODE_537_length_1379_cov_1766.3:12:656	Regulation	P12374	copA	Copper resistance protein A	Pseudomonas syringae pv. tomato	FUNCTION: Mediates copper resistance by sequestration of copper in the periplasm along with the copper-binding protein CopC. May have oxidase activity.
SCST_ORF8_NODE_468_length_2157_cov_18.0533:2000:1170	Regulation	P26212	sacT BSU38070 ipa-47d	SacPA operon antiterminator	Bacillus subtilis (strain 168)	FUNCTION: Mediates positive regulation of the sacPA operon by functioning as an antiterminator factor of transcription.
SGQ26_ORF2_NODE_1394_length_793_cov_240.924:714:22	Regulation	Q07737	chvG Atu0033 AGR_C_52	Sensor protein ChvG, EC 2.7.13.3	Agrobacterium fabrum (strain C58 / ATCC 33970) (Agrobacterium tumefaciens (strain C58))	FUNCTION: Member of a two-component regulatory system ChvG/ChvI. Activates ChvI by phosphorylation (Potential). {ECO:0000305}.
SPB_ORF2_NODE_1049_length_1034_cov_11653.8:850:89	Regulation	P58363	arcB Z4574 ECs4089	Aerobic respiration control sensor protein ArcB, EC 2.7.13.3	Escherichia coli O157:H7	FUNCTION: Member of the two-component regulatory system ArcB/ArcA. Sensor-regulator protein for anaerobic repression of the arc modulon. Activates ArcA via a four-step phosphorelay. ArcB can also dephosphorylate ArcA by a reverse phosphorelay involving His-717 and Asp-576 (By similarity). {ECO:0000250}.
SSA37_ORF1_NODE_991_length_1025_cov_20.4103:177:938	Regulation	P58363	arcB Z4574 ECs4089	Aerobic respiration control sensor protein ArcB, EC 2.7.13.3	Escherichia coli O157:H7	FUNCTION: Member of the two-component regulatory system ArcB/ArcA. Sensor-regulator protein for anaerobic repression of the arc modulon. Activates ArcA via a four-step phosphorelay. ArcB can also dephosphorylate ArcA by a reverse phosphorelay involving His-717 and Asp-576 (By similarity). {ECO:0000250}.
SSA37_ORF3_NODE_505_length_1402_cov_166.001:458:1150	Regulation	Q49XM7	arlR SSP1323	Response regulator ArlR	Staphylococcus saprophyticus subsp. saprophyticus (strain ATCC 15305 / DSM 20229 / NCIMB 8711 / NCTC 7292 / S-41)	FUNCTION: Member of the two-component regulatory system ArlS/ArlR. {ECO:0000250}.
SCST_ORF3_NODE_516_length_2052_cov_15.6314:1159:2049	Regulation	Q06065	atoC az b2220 JW2214	Regulatory protein AtoC (Acetoacetate metabolism regulatory protein) (DNA-binding transcriptional regulator AtoC) (Ornithine decarboxylase antizyme)	Escherichia coli (strain K12)	FUNCTION: Member of the two-component regulatory system AtoS/AtoC. In the presence of acetoacetate, AtoS/AtoC stimulates the expression of the atoDAEB operon, leading to short chain fatty acid catabolism and activation of the poly-(R)-3-hydroxybutyrate (cPHB) biosynthetic pathway. Also induces the operon in response to spermidine (PubMed:2883171, PubMed:16153782, PubMed:16564134, PubMed:17475408)…
SIB367_ORF1_NODE_326_length_1661_cov_14.0915:333:1658	Regulation	Q06065	atoC az b2220 JW2214	Regulatory protein AtoC (Acetoacetate metabolism regulatory protein) (DNA-binding transcriptional regulator AtoC) (Ornithine decarboxylase antizyme)	Escherichia coli (strain K12)	FUNCTION: Member of the two-component regulatory system AtoS/AtoC. In the presence of acetoacetate, AtoS/AtoC stimulates the expression of the atoDAEB operon, leading to short chain fatty acid catabolism and activation of the poly-(R)-3-hydroxybutyrate (cPHB) biosynthetic pathway. Also induces the operon in response to spermidine (PubMed:2883171, PubMed:16153782, PubMed:16564134, PubMed:17475408)…
SIB367_ORF1_NODE_793_length_1243_cov_397.582:427:1242	Regulation	Q06065	atoC az b2220 JW2214	Regulatory protein AtoC (Acetoacetate metabolism regulatory protein) (DNA-binding transcriptional regulator AtoC) (Ornithine decarboxylase antizyme)	Escherichia coli (strain K12)	FUNCTION: Member of the two-component regulatory system AtoS/AtoC. In the presence of acetoacetate, AtoS/AtoC stimulates the expression of the atoDAEB operon, leading to short chain fatty acid catabolism and activation of the poly-(R)-3-hydroxybutyrate (cPHB) biosynthetic pathway. Also induces the operon in response to spermidine (PubMed:2883171, PubMed:16153782, PubMed:16564134, PubMed:17475408)…
SPB_ORF8_NODE_269_length_1671_cov_766.395:1331:0	Regulation	Q06065	atoC az b2220 JW2214	Regulatory protein AtoC (Acetoacetate metabolism regulatory protein) (DNA-binding transcriptional regulator AtoC) (Ornithine decarboxylase antizyme)	Escherichia coli (strain K12)	FUNCTION: Member of the two-component regulatory system AtoS/AtoC. In the presence of acetoacetate, AtoS/AtoC stimulates the expression of the atoDAEB operon, leading to short chain fatty acid catabolism and activation of the poly-(R)-3-hydroxybutyrate (cPHB) biosynthetic pathway. Also induces the operon in response to spermidine (PubMed:2883171, PubMed:16153782, PubMed:16564134, PubMed:17475408)…
SSA37_ORF2_NODE_783_length_1154_cov_82.9427:339:1115	Regulation	Q06065	atoC az b2220 JW2214	Regulatory protein AtoC (Acetoacetate metabolism regulatory protein) (DNA-binding transcriptional regulator AtoC) (Ornithine decarboxylase antizyme)	Escherichia coli (strain K12)	FUNCTION: Member of the two-component regulatory system AtoS/AtoC. In the presence of acetoacetate, AtoS/AtoC stimulates the expression of the atoDAEB operon, leading to short chain fatty acid catabolism and activation of the poly-(R)-3-hydroxybutyrate (cPHB) biosynthetic pathway. Also induces the operon in response to spermidine (PubMed:2883171, PubMed:16153782, PubMed:16564134, PubMed:17475408)…
SSA37_ORF9_NODE_280_length_1679_cov_729.589:1670:1251	Regulation	Q06067	atoS b2219 JW2213	Signal transduction histidine-protein kinase AtoS, EC 2.7.13.3	Escherichia coli (strain K12)	FUNCTION: Member of the two-component regulatory system AtoS/AtoC. In the presence of acetoacetate, AtoS/AtoC stimulates the expression of the atoDAEB operon, leading to short chain fatty acid catabolism and activation of the poly-(R)-3-hydroxybutyrate (cPHB) biosynthetic pathway. Also induces the operon in response to spermidine (PubMed:16153782, PubMed:16564134, PubMed:17475408). Involved in th…
SGQ26_ORF5_NODE_235_length_1800_cov_424.905:1412:1798	Regulation	P69228	baeR b2079 JW2064	Transcriptional regulatory protein BaeR	Escherichia coli (strain K12)	FUNCTION: Member of the two-component regulatory system BaeS/BaeR which responds to envelope stress (PubMed:12354228). Activates expression of periplasmic chaperone spy in response to spheroplast formation, indole and P pili protein PapG overexpression (PubMed:12354228). Activates the mdtABCD (PubMed:12107133, PubMed:12107134) and probably the CRISPR-Cas casABCDE-ygbT-ygbF operon (PubMed:21255106…
SGQ26_ORF1_NODE_428_length_1530_cov_2020.04:420:1214	Regulation	P0AFT5	btsR yehT b2125 JW5352	Transcriptional regulatory protein BtsR	Escherichia coli (strain K12)	FUNCTION: Member of the two-component regulatory system BtsS/BtsR, which is part of a nutrient-sensing regulatory network composed of BtsS/BtsR, the low-affinity pyruvate signaling system YpdA/YpdB and their respective target proteins, BtsT and YhjX. Responds to depletion of nutrients, specifically serine, and the concomitant presence of extracellular pyruvate. BtsR regulates expression of btsT b…
SPB_ORF8_NODE_292_length_1638_cov_60.8768:1630:1235	Regulation	O25153	cheAY HP_0392	Sensor histidine kinase CheAY, EC 2.7.13.3	Helicobacter pylori (strain ATCC 700392 / 26695) (Campylobacter pylori)	FUNCTION: Member of the two-component regulatory system CheAY/CheY that regulates chemotaxis and colonization of the gastric mucosa (PubMed:10722597). Functions as a sensor protein kinase which is autophosphorylated at a histidine residue and transfers its phosphate group to the conserved aspartic acid residue in the regulatory domain of CheY (PubMed:16207913). In turn, phosphorylated CheY (CheY-…
SSA37_ORF1_NODE_963_length_1043_cov_1661.47:12:998	Regulation	O25153	cheAY HP_0392	Sensor histidine kinase CheAY, EC 2.7.13.3	Helicobacter pylori (strain ATCC 700392 / 26695) (Campylobacter pylori)	FUNCTION: Member of the two-component regulatory system CheAY/CheY that regulates chemotaxis and colonization of the gastric mucosa (PubMed:10722597). Functions as a sensor protein kinase which is autophosphorylated at a histidine residue and transfers its phosphate group to the conserved aspartic acid residue in the regulatory domain of CheY (PubMed:16207913). In turn, phosphorylated CheY (CheY-…
SGQ26_ORF2_NODE_658_length_1300_cov_1611.51:837:1277	Regulation	P0A4I2	cutR	Transcriptional regulatory protein CutR (Defective melC1 suppressor protein)	Streptomyces lividans	FUNCTION: Member of the two-component regulatory system CutS/CutR, involved in the regulation of copper metabolism. CutR suppresses a defective melC1 gene, encoding a putative copper-transfer gene, probably by altering copper metabolism.
SPB_ORF4_NODE_650_length_1275_cov_134.748:811:1272	Regulation	Q9HU19	dctD PA5166	C4-dicarboxylate transport transcriptional regulatory protein DctD	Pseudomonas aeruginosa (strain ATCC 15692 / DSM 22644 / CIP 104116 / JCM 14847 / LMG 12228 / 1C / PRS 101 / PAO1)	FUNCTION: Member of the two-component regulatory system DctB/DctD, which regulates C4-dicarboxylate transport via regulation of expression of the dctPQM operon and dctA. {ECO:0000269|PubMed:21725012}.
SCST_ORF1_NODE_133_length_3616_cov_10.9556:1452:1973	Regulation	P13800	degU iep BSU35490	Transcriptional regulatory protein DegU (Protease production enhancer protein)	Bacillus subtilis (strain 168)	FUNCTION: Member of the two-component regulatory system DegS/DegU, which plays an important role in the transition growth phase. Involved in the control of expression of different cellular functions, including production of degradative enzymes such as the neutral and alkaline proteases, flagellum formation, biofilm formation, and competence for DNA uptake. Positively or negatively regulates expre…
SCST_ORF3_NODE_133_length_3616_cov_10.9556:133:1296	Regulation	P13799	degS sacU BSU35500	Signal transduction histidine-protein kinase/phosphatase DegS (EC 2.7.13.3) (EC 3.1.3.-)	Bacillus subtilis (strain 168)	FUNCTION: Member of the two-component regulatory system DegS/DegU, which plays an important role in the transition growth phase. Involved in the control of expression of different cellular functions, including production of degradative enzymes such as the neutral and alkaline proteases, flagellum formation and biofilm formation. Acts as both a protein kinase that undergoes autophosphorylation and…
SIB367_ORF5_NODE_32_length_2901_cov_232.891:1820:2644	Regulation	P13799	degS sacU BSU35500	Signal transduction histidine-protein kinase/phosphatase DegS (EC 2.7.13.3) (EC 3.1.3.-)	Bacillus subtilis (strain 168)	FUNCTION: Member of the two-component regulatory system DegS/DegU, which plays an important role in the transition growth phase. Involved in the control of expression of different cellular functions, including production of degradative enzymes such as the neutral and alkaline proteases, flagellum formation and biofilm formation. Acts as both a protein kinase that undergoes autophosphorylation and…
SIB367_ORF1_NODE_1170_length_1037_cov_15148.1:93:458	Regulation	Q9I4N3	fleR PA1099	Response regulator protein FleR	Pseudomonas aeruginosa (strain ATCC 15692 / DSM 22644 / CIP 104116 / JCM 14847 / LMG 12228 / 1C / PRS 101 / PAO1)	FUNCTION: Member of the two-component regulatory system FleS/FleR that regulates the expression of multiple genes involved in flagellar synthesis, adhesion, swarming, motility and antibiotic resistance (PubMed:7591148, PubMed:30877999, PubMed:8876537). May function as a transcriptional activator by direct binding to a cis-acting sequence upstream of the target genes (Probable). {ECO:0000269|PubMe…
SPB_ORF2_NODE_1050_length_1032_cov_405.094:95:460	Regulation	Q9I4N3	fleR PA1099	Response regulator protein FleR	Pseudomonas aeruginosa (strain ATCC 15692 / DSM 22644 / CIP 104116 / JCM 14847 / LMG 12228 / 1C / PRS 101 / PAO1)	FUNCTION: Member of the two-component regulatory system FleS/FleR that regulates the expression of multiple genes involved in flagellar synthesis, adhesion, swarming, motility and antibiotic resistance (PubMed:7591148, PubMed:30877999, PubMed:8876537). May function as a transcriptional activator by direct binding to a cis-acting sequence upstream of the target genes (Probable). {ECO:0000269|PubMe…
SSA37_ORF4_NODE_1274_length_862_cov_36.0335:455:18	Regulation	Q9I4N3	fleR PA1099	Response regulator protein FleR	Pseudomonas aeruginosa (strain ATCC 15692 / DSM 22644 / CIP 104116 / JCM 14847 / LMG 12228 / 1C / PRS 101 / PAO1)	FUNCTION: Member of the two-component regulatory system FleS/FleR that regulates the expression of multiple genes involved in flagellar synthesis, adhesion, swarming, motility and antibiotic resistance (PubMed:7591148, PubMed:30877999, PubMed:8876537). May function as a transcriptional activator by direct binding to a cis-acting sequence upstream of the target genes (Probable). {ECO:0000269|PubMe…
SCST_ORF4_NODE_38_length_5024_cov_12.9348:2793:4043	Regulation	P40758	glnK nrgB ycbA yzgA BSU02440	Sensor histidine kinase GlnK (EC 2.7.13.3)	Bacillus subtilis (strain 168)	FUNCTION: Member of the two-component regulatory system GlnK/GlnL that positively regulates the expression of the glsA-glnT operon in response to glutamine (PubMed:11717295, PubMed:15995196). It seems that autophosphorylated GlnK transfers a phosphoryl group to GlnL, which positively regulates the expression of the glsA-glnT operon (PubMed:11717295, PubMed:15995196). Interaction between GlnK-AmtB…
SCST_ORF5_NODE_38_length_5024_cov_12.9348:4059:4916	Regulation	P40759	glnL ycbB yzgB BSU02450	Transcriptional regulatory protein GlnL	Bacillus subtilis (strain 168)	FUNCTION: Member of the two-component regulatory system GlnL/GlnK that positively regulates the expression of the glsA-glnT operon in response to glutamine. GlnL binds the promoter region of glsA-glnT in vitro. {ECO:0000269|PubMed:11717295, ECO:0000269|PubMed:15995196}.
SPB_ORF2_NODE_504_length_1409_cov_325.867:155:991	Regulation	O32197	liaR yvqC BSU33080	Transcriptional regulatory protein LiaR	Bacillus subtilis (strain 168)	FUNCTION: Member of the two-component regulatory system LiaS/LiaR probably involved in response to a subset of cell wall-active antibiotics that interfere with the lipid II cycle in the cytoplasmic membrane (bacitracin, nisin, ramoplanin and vancomycin). Seems also involved in response to cationic antimicrobial peptides and secretion stress. LiaR regulates the transcription of the liaIHGFSR opero…
SGQ26_ORF2_NODE_428_length_1530_cov_2020.04:88:423	Regulation	Q82Z75	lytS EF_3197	Sensor protein LytS (EC 2.7.13.3)	Enterococcus faecalis (strain ATCC 700802 / V583)	FUNCTION: Member of the two-component regulatory system LytS/LytT that probably regulates genes involved in cell wall metabolism.
SGQ26_ORF17_NODE_65_length_2351_cov_153.182:1175:795	Regulation	Q9CD68	mprA ML0174 MLCB373.26	Response regulator MprA (Mycobacterial persistence regulator A)	Mycobacterium leprae (strain TN)	FUNCTION: Member of the two-component regulatory system MprB/MprA which contributes to maintaining a balance among several systems involved in stress resistance and is required for establishment and maintenance of persistent infection in the host. Functions as a transcriptional regulator that recognizes a 19-bp nucleotide motif comprizing two loosely conserved 8-bp direct DNA-binding motif repeat…
SIB367_ORF5_NODE_82_length_2350_cov_96.5198:1177:1557	Regulation	Q9CD68	mprA ML0174 MLCB373.26	Response regulator MprA (Mycobacterial persistence regulator A)	Mycobacterium leprae (strain TN)	FUNCTION: Member of the two-component regulatory system MprB/MprA which contributes to maintaining a balance among several systems involved in stress resistance and is required for establishment and maintenance of persistent infection in the host. Functions as a transcriptional regulator that recognizes a 19-bp nucleotide motif comprizing two loosely conserved 8-bp direct DNA-binding motif repeat…
SPB_ORF9_NODE_65_length_2348_cov_52.6084:1175:1555	Regulation	Q9CD68	mprA ML0174 MLCB373.26	Response regulator MprA (Mycobacterial persistence regulator A)	Mycobacterium leprae (strain TN)	FUNCTION: Member of the two-component regulatory system MprB/MprA which contributes to maintaining a balance among several systems involved in stress resistance and is required for establishment and maintenance of persistent infection in the host. Functions as a transcriptional regulator that recognizes a 19-bp nucleotide motif comprizing two loosely conserved 8-bp direct DNA-binding motif repeat…
SGQ26_ORF6_NODE_425_length_1532_cov_4541.93:985:524	Regulation	P15940	nodW bll1714	Nodulation protein W	Bradyrhizobium diazoefficiens (strain JCM 10833 / BCRC 13528 / IAM 13628 / NBRC 14792 / USDA 110)	FUNCTION: Member of the two-component regulatory system NodV/NodW probably involved in the regulation of the transcription of genes involved in the nodulation process.
SIB367_ORF6_NODE_440_length_1531_cov_950.929:984:523	Regulation	P15940	nodW bll1714	Nodulation protein W	Bradyrhizobium diazoefficiens (strain JCM 10833 / BCRC 13528 / IAM 13628 / NBRC 14792 / USDA 110)	FUNCTION: Member of the two-component regulatory system NodV/NodW probably involved in the regulation of the transcription of genes involved in the nodulation process.
SIB367_ORF8_NODE_108_length_2217_cov_757.217:2086:1700	Regulation	P15940	nodW bll1714	Nodulation protein W	Bradyrhizobium diazoefficiens (strain JCM 10833 / BCRC 13528 / IAM 13628 / NBRC 14792 / USDA 110)	FUNCTION: Member of the two-component regulatory system NodV/NodW probably involved in the regulation of the transcription of genes involved in the nodulation process.
SSA37_ORF10_NODE_387_length_1528_cov_960.667:985:524	Regulation	P15940	nodW bll1714	Nodulation protein W	Bradyrhizobium diazoefficiens (strain JCM 10833 / BCRC 13528 / IAM 13628 / NBRC 14792 / USDA 110)	FUNCTION: Member of the two-component regulatory system NodV/NodW probably involved in the regulation of the transcription of genes involved in the nodulation process.
SSA37_ORF1_NODE_1196_length_898_cov_4660.58:399:875	Regulation	P15939	nodV bll1715	Nodulation protein V, EC 2.7.13.3	Bradyrhizobium diazoefficiens (strain JCM 10833 / BCRC 13528 / IAM 13628 / NBRC 14792 / USDA 110)	FUNCTION: Member of the two-component regulatory system NodV/NodW probably involved in the regulation of the transcription of genes involved in the nodulation process. NodV may function as a membrane-associated protein kinase that phosphorylates NodW in response to environmental signals.
SGQ26_ORF5_NODE_860_length_1124_cov_88.4977:1115:39	Regulation	Q7A028	nreB MW2314	Oxygen sensor histidine kinase NreB, EC 2.7.13.3 (Nitrogen regulation protein B)	Staphylococcus aureus (strain MW2)	FUNCTION: Member of the two-component regulatory system NreB/NreC involved in the control of dissimilatory nitrate/nitrite reduction in response to oxygen. NreB functions as a direct oxygen sensor histidine kinase which is autophosphorylated, in the absence of oxygen, probably at the conserved histidine residue, and transfers its phosphate group probably to a conserved aspartate residue of NreC. …
SIB367_ORF8_NODE_305_length_1692_cov_3056.32:1235:1669	Regulation	Q8CN75	nreC SE_1969	Oxygen regulatory protein NreC (Nitrogen regulation protein C)	Staphylococcus epidermidis (strain ATCC 12228 / FDA PCI 1200)	FUNCTION: Member of the two-component regulatory system NreB/NreC involved in the control of dissimilatory nitrate/nitrite reduction in response to oxygen. Phosphorylated NreC binds to a GC-rich palindromic sequence at the promoters of the nitrate (narGHJI) and nitrite (nir) reductase operons, as well as the putative nitrate transporter gene narT, and activates their expression (By similarity). {…
SSA37_ORF4_NODE_118_length_2052_cov_438.701:338:814	Regulation	Q7WZY4	nreC Sca_1888	Oxygen regulatory protein NreC (Nitrogen regulation protein C)	Staphylococcus carnosus (strain TM300)	FUNCTION: Member of the two-component regulatory system NreB/NreC involved in the control of dissimilatory nitrate/nitrite reduction in response to oxygen. Phosphorylated NreC binds to a GC-rich palindromic sequence at the promoters of the nitrate (narGHJI) and nitrite (nir) reductase operons, as well as the putative nitrate transporter gene narT, and activates their expression. {ECO:0000269|PubM…
SIB367_ORF7_NODE_775_length_1255_cov_88.6033:522:127	Regulation	P0AFB8	glnG glnT ntrC b3868 JW3839	DNA-binding transcriptional regulator NtrC (Nitrogen regulation protein NR(I)) (Nitrogen regulator I, NRI)	Escherichia coli (strain K12)	FUNCTION: Member of the two-component regulatory system NtrB/NtrC, which controls expression of the nitrogen-regulated (ntr) genes in response to nitrogen limitation. Phosphorylated NtrC binds directly to DNA and stimulates the formation of open promoter-sigma54-RNA polymerase complexes (PubMed:2874557, PubMed:3304660, PubMed:2574599, PubMed:1350679). Activates transcription of many genes and ope…
SIB367_ORF2_NODE_1789_length_819_cov_72.1113:608:18	Regulation	Q04850	ntrY AZC_3084	Nitrogen regulation protein NtrY, EC 2.7.13.3	Azorhizobium caulinodans (strain ATCC 43989 / DSM 5975 / JCM 20966 / LMG 6465 / NBRC 14845 / NCIMB 13405 / ORS 571)	FUNCTION: Member of the two-component regulatory system NtrY/NtrX involved in nitrogen level control. Probably activates NtrX by phosphorylation.
SIB367_ORF3_NODE_950_length_1146_cov_266.611:70:1143	Regulation	Q04850	ntrY AZC_3084	Nitrogen regulation protein NtrY, EC 2.7.13.3	Azorhizobium caulinodans (strain ATCC 43989 / DSM 5975 / JCM 20966 / LMG 6465 / NBRC 14845 / NCIMB 13405 / ORS 571)	FUNCTION: Member of the two-component regulatory system NtrY/NtrX involved in nitrogen level control. Probably activates NtrX by phosphorylation.
SPB_ORF2_NODE_1540_length_823_cov_68.2031:612:22	Regulation	Q04850	ntrY AZC_3084	Nitrogen regulation protein NtrY, EC 2.7.13.3	Azorhizobium caulinodans (strain ATCC 43989 / DSM 5975 / JCM 20966 / LMG 6465 / NBRC 14845 / NCIMB 13405 / ORS 571)	FUNCTION: Member of the two-component regulatory system NtrY/NtrX involved in nitrogen level control. Probably activates NtrX by phosphorylation.
SIB367_ORF15_NODE_177_length_1949_cov_466.522:899:324	Regulation	P9WGM3	pdtaR Rv1626	Probable transcriptional regulatory protein PdtaR	Mycobacterium tuberculosis (strain ATCC 25618 / H37Rv)	FUNCTION: Member of the two-component regulatory system PdtaR/PdtaS. {ECO:0000269|PubMed:16026786}.
SPB_ORF11_NODE_159_length_1956_cov_1443.52:899:324	Regulation	P9WGM3	pdtaR Rv1626	Probable transcriptional regulatory protein PdtaR	Mycobacterium tuberculosis (strain ATCC 25618 / H37Rv)	FUNCTION: Member of the two-component regulatory system PdtaR/PdtaS. {ECO:0000269|PubMed:16026786}.
SCST_ORF1_NODE_736_length_1672_cov_13:18:446	Regulation	P23545	phoR BSU29100	Alkaline phosphatase synthesis sensor protein PhoR, EC 2.7.13.3	Bacillus subtilis (strain 168)	FUNCTION: Member of the two-component regulatory system PhoP/PhoR involved in the alkaline phosphatase genes regulation. PhoR may function as a membrane-associated protein kinase that phosphorylates PhoP in response to environmental signals.
SCST_ORF10_NODE_389_length_2376_cov_12.6377:552:1	Regulation	P23545	phoR BSU29100	Alkaline phosphatase synthesis sensor protein PhoR, EC 2.7.13.3	Bacillus subtilis (strain 168)	FUNCTION: Member of the two-component regulatory system PhoP/PhoR involved in the alkaline phosphatase genes regulation. PhoR may function as a membrane-associated protein kinase that phosphorylates PhoP in response to environmental signals.
SCST_ORF20_NODE_132_length_3618_cov_10.9456:3603:2629	Regulation	P23545	phoR BSU29100	Alkaline phosphatase synthesis sensor protein PhoR, EC 2.7.13.3	Bacillus subtilis (strain 168)	FUNCTION: Member of the two-component regulatory system PhoP/PhoR involved in the alkaline phosphatase genes regulation. PhoR may function as a membrane-associated protein kinase that phosphorylates PhoP in response to environmental signals.
SCST_ORF9_NODE_389_length_2376_cov_12.6377:927:577	Regulation	P23545	phoR BSU29100	Alkaline phosphatase synthesis sensor protein PhoR, EC 2.7.13.3	Bacillus subtilis (strain 168)	FUNCTION: Member of the two-component regulatory system PhoP/PhoR involved in the alkaline phosphatase genes regulation. PhoR may function as a membrane-associated protein kinase that phosphorylates PhoP in response to environmental signals.
SIB367_ORF1_NODE_1977_length_767_cov_661.097:70:765	Regulation	P23545	phoR BSU29100	Alkaline phosphatase synthesis sensor protein PhoR, EC 2.7.13.3	Bacillus subtilis (strain 168)	FUNCTION: Member of the two-component regulatory system PhoP/PhoR involved in the alkaline phosphatase genes regulation. PhoR may function as a membrane-associated protein kinase that phosphorylates PhoP in response to environmental signals.
SCST_ORF7_NODE_389_length_2376_cov_12.6377:2086:1364	Regulation	P13792	phoP BSU29110	Alkaline phosphatase synthesis transcriptional regulatory protein PhoP	Bacillus subtilis (strain 168)	FUNCTION: Member of the two-component regulatory system PhoP/PhoR involved in the regulation of alkaline phosphatase genes phoA and phoB and of phosphodiesterase.
SGQ26_ORF2_NODE_729_length_1227_cov_613.548:97:1188	Regulation	P33639	pilS PA4546	Sensor protein kinase PilS, EC 2.7.13.3	Pseudomonas aeruginosa (strain ATCC 15692 / DSM 22644 / CIP 104116 / JCM 14847 / LMG 12228 / 1C / PRS 101 / PAO1)	FUNCTION: Member of the two-component regulatory system PilS/PilR that regulates the expression of multiple genes including the type IV pilus (T4P) major subunit PilA (PubMed:8097014, PubMed:7911557). Thereby, plays a major role in the regulation of multiple motility pathways (PubMed:30042200). Functions as a membrane-associated protein kinase that phosphorylates PilR in response to environmental…
SCST_ORF27_NODE_7_length_6483_cov_10.6672:968:270	Regulation	Q9HV32	pmrA PA4776	Response regulator protein PmrA	Pseudomonas aeruginosa (strain ATCC 15692 / DSM 22644 / CIP 104116 / JCM 14847 / LMG 12228 / 1C / PRS 101 / PAO1)	FUNCTION: Member of the two-component regulatory system PmrA/PmrB that plays a role in the regulation of resistance towards polymyxin B and cationic antimicrobial peptides in response to limiting concentrations of Mg(2+) (PubMed:14507375). Functions as a transcriptional activator by direct binding to a cis-acting sequence upstream of the target gene promoters including lipase lipA and pmrH promot…
SCST_ORF1_NODE_2248_length_841_cov_10.3804:223:840	Regulation	P35164	resE ypxE BSU23110	Sensor histidine kinase ResE (EC 2.7.13.3)	Bacillus subtilis (strain 168)	FUNCTION: Member of the two-component regulatory system ResD/ResE involved in the global regulation of aerobic and anaerobic respiration. Probably phosphorylates ResD. {ECO:0000269|PubMed:8631715}.
SCST_ORF4_NODE_1301_length_1189_cov_14.5917:707:150	Regulation	P35164	resE ypxE BSU23110	Sensor histidine kinase ResE (EC 2.7.13.3)	Bacillus subtilis (strain 168)	FUNCTION: Member of the two-component regulatory system ResD/ResE involved in the global regulation of aerobic and anaerobic respiration. Probably phosphorylates ResD. {ECO:0000269|PubMed:8631715}.
SCST_ORF14_NODE_388_length_2387_cov_14.1304:1715:1398	Regulation	P35163	resD ypxD BSU23120	Transcriptional regulatory protein ResD	Bacillus subtilis (strain 168)	FUNCTION: Member of the two-component regulatory system ResD/ResE. Required for the expression of resA, ctaA, qcrABC and fnr; activation role in global regulation of aerobic and anaerobic respiration. {ECO:0000269|PubMed:8631715, ECO:0000269|PubMed:8682783}.
SCST_ORF3_NODE_674_length_1759_cov_10.2711:1172:1756	Regulation	P35163	resD ypxD BSU23120	Transcriptional regulatory protein ResD	Bacillus subtilis (strain 168)	FUNCTION: Member of the two-component regulatory system ResD/ResE. Required for the expression of resA, ctaA, qcrABC and fnr; activation role in global regulation of aerobic and anaerobic respiration. {ECO:0000269|PubMed:8631715, ECO:0000269|PubMed:8682783}.
SSA37_ORF2_NODE_627_length_1284_cov_990.385:106:504	Regulation	Q4UU85	rpfG XC_2335	Cyclic di-GMP phosphodiesterase response regulator RpfG, EC 3.1.4.-	Xanthomonas campestris pv. campestris (strain 8004)	FUNCTION: Member of the two-component regulatory system RpfG/RpfC, which is involved in the perception and response to the diffusible signaling factor (DSF), which is essential for cell-cell signaling (PubMed:11123673, PubMed:12960398). Detection of DSF leads to the positive regulation of biofilm dispersal and the production of virulence factors (PubMed:12960398). Activated RpfG degrades cyclic d…
SSA37_ORF5_NODE_842_length_1113_cov_383.509:975:22	Regulation	Q4UU85	rpfG XC_2335	Cyclic di-GMP phosphodiesterase response regulator RpfG, EC 3.1.4.-	Xanthomonas campestris pv. campestris (strain 8004)	FUNCTION: Member of the two-component regulatory system RpfG/RpfC, which is involved in the perception and response to the diffusible signaling factor (DSF), which is essential for cell-cell signaling (PubMed:11123673, PubMed:12960398). Detection of DSF leads to the positive regulation of biofilm dispersal and the production of virulence factors (PubMed:12960398). Activated RpfG degrades cyclic d…
SGQ26_ORF4_NODE_1268_length_852_cov_262.842:802:350	Regulation	Q8NWF3	srrB MW1445	Sensor protein SrrB, EC 2.7.13.3 (Staphylococcal respiratory response protein B)	Staphylococcus aureus (strain MW2)	FUNCTION: Member of the two-component regulatory system SrrA/SrrB, which is involved in the global regulation of staphylococcal virulence factors in response to environmental oxygen levels as well as biofilm formation. Also plays an essential role in host-derived nitric oxide resistance by regulating hmp/flavohemoglobin, an enzyme that detoxifies nitric oxide by converting it to nitrate. Function…
SCST_ORF14_NODE_132_length_3618_cov_10.9456:2660:1980	Regulation	Q7A0U4	srrA MW1446	Transcriptional regulatory protein SrrA (Staphylococcal respiratory response protein A)	Staphylococcus aureus (strain MW2)	FUNCTION: Member of the two-component regulatory system SrrA/SrrB, which is involved in the global regulation of staphylococcal virulence factors in response to environmental oxygen levels as well as biofilm formation. Also plays an essential role in host-derived nitric oxide resistance by regulating hmp/flavohemoglobin, an enzyme that detoxifies nitric oxide by converting it to nitrate (By simil…
SSA37_ORF8_NODE_79_length_2211_cov_43.5297:1748:1329	Regulation	O69730	tcrX Rv3765c	Probable transcriptional regulatory protein TcrX	Mycobacterium tuberculosis (strain ATCC 25618 / H37Rv)	FUNCTION: Member of the two-component regulatory system TcrY/TcrX. {ECO:0000269|PubMed:12595424, ECO:0000269|PubMed:19962420}.
SGQ26_ORF8_NODE_89_length_2230_cov_340.781:2150:1521	Regulation	P66797	uvrY c2327	Response regulator UvrY	Escherichia coli O6:H1 (strain CFT073 / ATCC 700928 / UPEC)	FUNCTION: Member of the two-component regulatory system UvrY/BarA involved in the regulation of carbon metabolism via the CsrA/CsrB regulatory system. UvrY activates the transcription of the untranslated csrB RNA and of barA, in an autoregulatory loop. Mediates the effects of CsrA on csrB RNA by BarA-dependent and BarA-independent mechanisms (By similarity). {ECO:0000250}.
SPB_ORF3_NODE_971_length_1071_cov_21.9754:53:607	Regulation	P0AED6	uvrY SF1957 S2053	Response regulator UvrY	Shigella flexneri	FUNCTION: Member of the two-component regulatory system UvrY/BarA involved in the regulation of carbon metabolism via the CsrA/CsrB regulatory system. UvrY activates the transcription of the untranslated csrB RNA and of barA, in an autoregulatory loop. Mediates the effects of CsrA on csrB RNA by BarA-dependent and BarA-independent mechanisms (By similarity). {ECO:0000250}.
SSA37_ORF6_NODE_900_length_1076_cov_112.955:1017:463	Regulation	P0AED6	uvrY SF1957 S2053	Response regulator UvrY	Shigella flexneri	FUNCTION: Member of the two-component regulatory system UvrY/BarA involved in the regulation of carbon metabolism via the CsrA/CsrB regulatory system. UvrY activates the transcription of the untranslated csrB RNA and of barA, in an autoregulatory loop. Mediates the effects of CsrA on csrB RNA by BarA-dependent and BarA-independent mechanisms (By similarity). {ECO:0000250}.
SPB_ORF7_NODE_259_length_1701_cov_330.846:1636:1100	Regulation	Q7A0I0	vraR MW1824	Response regulator protein VraR	Staphylococcus aureus (strain MW2)	FUNCTION: Member of the two-component regulatory system VraS/VraR involved in the control of the cell wall peptidoglycan biosynthesis. Upon cellular stress, the histidine kinase VraS transfers the phosphoryl group onto VraR. Upon phosphorylation, VraR dimerizes at the N-terminal domain. In turn, phosphorylation-induced dimerization expands and enhances the VraR binding to its own promoter leading…
SCST_ORF11_NODE_208_length_3097_cov_11.4142:1203:538	Regulation	Q45614	walK yycG BSU40400	Sensor histidine kinase WalK, EC 2.7.13.3	Bacillus subtilis (strain 168)	FUNCTION: Member of the two-component regulatory system WalK/WalR involved in the regulation of the ftsAZ operon, the yocH and ykvT, cwlO, lytE, ydjM, yjeA, yoeB genes and the tagAB and tagDEF operons. Phosphorylates WalR. {ECO:0000269|PubMed:10878122, ECO:0000269|PubMed:11758928, ECO:0000269|PubMed:12950927, ECO:0000269|PubMed:17581128, ECO:0000269|PubMed:9829949}.
SCST_ORF12_NODE_208_length_3097_cov_11.4142:390:1	Regulation	Q45614	walK yycG BSU40400	Sensor histidine kinase WalK, EC 2.7.13.3	Bacillus subtilis (strain 168)	FUNCTION: Member of the two-component regulatory system WalK/WalR involved in the regulation of the ftsAZ operon, the yocH and ykvT, cwlO, lytE, ydjM, yjeA, yoeB genes and the tagAB and tagDEF operons. Phosphorylates WalR. {ECO:0000269|PubMed:10878122, ECO:0000269|PubMed:11758928, ECO:0000269|PubMed:12950927, ECO:0000269|PubMed:17581128, ECO:0000269|PubMed:9829949}.
SCST_ORF2_NODE_2419_length_799_cov_2045.77:385:798	Regulation	Q45614	walK yycG BSU40400	Sensor histidine kinase WalK, EC 2.7.13.3	Bacillus subtilis (strain 168)	FUNCTION: Member of the two-component regulatory system WalK/WalR involved in the regulation of the ftsAZ operon, the yocH and ykvT, cwlO, lytE, ydjM, yjeA, yoeB genes and the tagAB and tagDEF operons. Phosphorylates WalR. {ECO:0000269|PubMed:10878122, ECO:0000269|PubMed:11758928, ECO:0000269|PubMed:12950927, ECO:0000269|PubMed:17581128, ECO:0000269|PubMed:9829949}.
SCST_ORF2_NODE_415_length_2297_cov_10.8773:693:1508	Regulation	Q45614	walK yycG BSU40400	Sensor histidine kinase WalK, EC 2.7.13.3	Bacillus subtilis (strain 168)	FUNCTION: Member of the two-component regulatory system WalK/WalR involved in the regulation of the ftsAZ operon, the yocH and ykvT, cwlO, lytE, ydjM, yjeA, yoeB genes and the tagAB and tagDEF operons. Phosphorylates WalR. {ECO:0000269|PubMed:10878122, ECO:0000269|PubMed:11758928, ECO:0000269|PubMed:12950927, ECO:0000269|PubMed:17581128, ECO:0000269|PubMed:9829949}.
SCST_ORF16_NODE_208_length_3097_cov_11.4142:1912:1208	Regulation	P37478	walR yycF BSU40410	Transcriptional regulatory protein WalR	Bacillus subtilis (strain 168)	FUNCTION: Member of the two-component regulatory system WalK/WalR involved in the regulation of the ftsAZ operon, the yocH, ykvT, cwlO, lytE, ydjM, yjeA, yoeB genes and the tagAB and tagDEF operons. Binds to the ftsAZ P1 promoter sequence in vitro. WalR has been shown to directly bind to the regulatory regions of yocH, ykvT, tagAB/tagDEF. Activates cwlO, lytE and ydjM and represses yoeB and yjeA.…
SGQ26_ORF2_NODE_603_length_1350_cov_38096.1:535:1347	Regulation	P42245	ycbM BSU02560	Sensor histidine kinase YcbM (EC 2.7.13.3)	Bacillus subtilis (strain 168)	FUNCTION: Member of the two-component regulatory system YcbM/YcbL. Probably activates YcbL by phosphorylation. {ECO:0000269|PubMed:11717295}.
SIB367_ORF5_NODE_885_length_1187_cov_3269.62:814:2	Regulation	P42245	ycbM BSU02560	Sensor histidine kinase YcbM (EC 2.7.13.3)	Bacillus subtilis (strain 168)	FUNCTION: Member of the two-component regulatory system YcbM/YcbL. Probably activates YcbL by phosphorylation. {ECO:0000269|PubMed:11717295}.
SPB_ORF6_NODE_777_length_1181_cov_15.7966:810:1	Regulation	P42245	ycbM BSU02560	Sensor histidine kinase YcbM (EC 2.7.13.3)	Bacillus subtilis (strain 168)	FUNCTION: Member of the two-component regulatory system YcbM/YcbL. Probably activates YcbL by phosphorylation. {ECO:0000269|PubMed:11717295}.
SSA37_ORF1_NODE_395_length_1513_cov_705.407:726:1277	Regulation	P94504	yvrH yvrHb BSU33220	Transcriptional regulatory protein YvrH	Bacillus subtilis (strain 168)	FUNCTION: Member of the two-component regulatory system YvrG/YvrH that positively regulates 7 transcriptional units (wprA, wapA-yxxG, dltABCDE, sunA, sunT-bdbA-yolJ-bdbB, sigO-rsoA, and sigX-rsiX), and negatively regulates the lytABC operon. {ECO:0000269|PubMed:11717295, ECO:0000269|PubMed:16306698}.
SSA37_ORF3_NODE_186_length_1834_cov_749.171:110:643	Regulation	P14377	zraS hydH b4003 JW3967	Sensor protein ZraS, EC 2.7.13.3	Escherichia coli (strain K12)	FUNCTION: Member of the two-component regulatory system ZraS/ZraR. May function as a membrane-associated protein kinase that phosphorylates ZraR in response to high concentrations of zinc or lead in the medium. {ECO:0000269|PubMed:15522865}.
SIB367_ORF6_NODE_1246_length_1005_cov_13.7042:660:232	Regulation	Q8Z333	zraR hydG STY3711 t3457	Transcriptional regulatory protein ZraR	Salmonella typhi	FUNCTION: Member of the two-component regulatory system ZraS/ZraR. When activated by ZraS it acts in conjunction with sigma-54 to regulate the expression of zraP. Positively autoregulates the expression of the zraSR operon (By similarity). {ECO:0000250}.
SPB_ORF8_NODE_501_length_1410_cov_1225.17:1159:635	Regulation	Q8X613	zraR hydG Z5580 ECs4927	Transcriptional regulatory protein ZraR	Escherichia coli O157:H7	FUNCTION: Member of the two-component regulatory system ZraS/ZraR. When activated by ZraS it acts in conjunction with sigma-54 to regulate the expression of zraP. Positively autoregulates the expression of the zraSR operon (By similarity). {ECO:0000250}.
SGQ26_ORF1_NODE_642_length_1322_cov_3886.33:454:1074	Regulation	P25852	zraR hydG STM4174 STMF1.27	Transcriptional regulatory protein ZraR	Salmonella typhimurium (strain LT2 / SGSC1412 / ATCC 700720)	FUNCTION: Member of the two-component regulatory system ZraS/ZraR. When activated by ZraS it acts in conjunction with sigma-54 to regulate the expression of zraP. Positively autoregulates the expression of the zraSR operon (By similarity). {ECO:0000250}.
SPB_ORF3_NODE_309_length_1622_cov_1421.35:1141:1578	Regulation	P14375	zraR hydG b4004 JW3968	Transcriptional regulatory protein ZraR	Escherichia coli (strain K12)	FUNCTION: Member of the two-component regulatory system ZraS/ZraR. When activated by ZraS it acts in conjunction with sigma-54 to regulate the expression of zraP. Positively autoregulates the expression of the zraSR operon.
SCST_ORF10_NODE_92_length_4070_cov_11.0672:2279:3127	Regulation	G5E8K5	Ank3	Ankyrin-3 (ANK-3) (Ankyrin-G)	Mus musculus (Mouse)	FUNCTION: Membrane-cytoskeleton linker. May participate in the maintenance/targeting of ion channels and cell adhesion molecules at the nodes of Ranvier and axonal initial segments (By similarity). In skeletal muscle, required for costamere localization of DMD and betaDAG1. Regulates KCNA1 channel activity in function of dietary Mg(2+) levels, and thereby contributes to the regulation of renal Mg…
SCST_ORF3_NODE_251_length_2869_cov_13.1962:2244:2549	Regulation	O31844	czrA yozA BSU19120	HTH-type transcriptional repressor CzrA	Bacillus subtilis (strain 168)	FUNCTION: Metal-responsive transcriptional regulator that represses transcription of cadA and the czcD-trkA operon by binding specifically to their promoter. Binding of zinc causes the repressor to dissociate from the DNA. {ECO:0000269|PubMed:16430705}.
SCST_ORF1_NODE_746_length_1660_cov_13.8928:12:869	Regulation	O87689	cbiH60	Cobalt-factor III methyltransferase (EC 2.1.1.272) (Cobalt-precorrin-3 methylase)	Priestia megaterium (Bacillus megaterium)	FUNCTION: Methyltransferase that catalyzes the reduction, ring contraction and methylation of C-17 in cobalt-factor III to form cobalt-precorrin-4. Is also able to convert cobalt-precorrin-3 to cobalt-precorrin-4. {ECO:0000269|PubMed:23155054}.
SCST_ORF7_NODE_506_length_2069_cov_10.8515:1971:1639	Regulation	B7GGE5	Aflv_1766	UPF0122 protein Aflv_1766	Anoxybacillus flavithermus (strain DSM 21510 / WK1)	FUNCTION: Might take part in the signal recognition particle (SRP) pathway. This is inferred from the conservation of its genetic proximity to ftsY/ffh. May be a regulatory protein. {ECO:0000255|HAMAP-Rule:MF_00245}.
SSA37_ORF1_NODE_1132_length_941_cov_2946.29:12:896	Regulation	A7Z0C3	dnaA RBAM_000010	Chromosomal replication initiator protein DnaA	Bacillus velezensis (strain DSM 23117 / BGSC 10A6 / LMG 26770 / FZB42) (Bacillus amyloliquefaciens subsp. plantarum)	FUNCTION: Plays an important role in the initiation and regulation of chromosomal replication. Binds to the origin of replication; it binds specifically double-stranded DNA at a 9 bp consensus (dnaA box): 5'-TTATC[CA]A[CA]A-3'. DnaA binds to ATP and to acidic phospholipids. {ECO:0000255|HAMAP-Rule:MF_00377}.
SCST_ORF14_NODE_58_length_4600_cov_12.7083:4086:3187	Regulation	P20668	gltC BSU18460	Transcriptional dual regulator GltC (HTH-type transcriptional regulator GltC)	Bacillus subtilis (strain 168)	FUNCTION: Positive regulator of glutamate biosynthesis (gltAB genes). Negatively regulates its own expression. {ECO:0000269|PubMed:17134717}.
SPB_ORF3_NODE_1640_length_792_cov_5960.02:780:271	Regulation	O07015	rsbQ yvfQ BSU34100	Sigma factor SigB regulation protein RsbQ	Bacillus subtilis (strain 168)	FUNCTION: Positive regulator required for energy stress activation of the sigma-B transcription factor. Could be required for RsbP phosphatase activity. {ECO:0000269|PubMed:11591687}.
SCST_ORF11_NODE_302_length_2674_cov_10.8179:2598:1003	Regulation	P96574	mtlR ydaA BSU04160	Transcriptional regulator MtlR (Mannitol operon transcriptional activator) (Mtl operon transcriptional activator) [Includes: Putative phosphotransferase enzyme IIB component (EC 2.7.1.197) (Putative PTS system EIIB component); Putative phosphotransferase enzyme IIA component (Putative PTS system EIIA component)]	Bacillus subtilis (strain 168)	FUNCTION: Positively regulates the expression of the mtlAFD operon involved in the uptake and catabolism of mannitol. {ECO:0000269|PubMed:12897001}.
SCST_ORF10_NODE_977_length_1411_cov_11.4587:382:2	Regulation	O07567	ntdR yhjM BSU10560	NTD biosynthesis operon regulator NtdR	Bacillus subtilis (strain 168)	FUNCTION: Positively regulates the ntdABC operon and negatively regulates its own transcription. Binds to NTD to induce ntdABC transcription. {ECO:0000269|PubMed:14612444}.
SCST_ORF11_NODE_270_length_2751_cov_12.4603:2712:2380	Regulation	O07567	ntdR yhjM BSU10560	NTD biosynthesis operon regulator NtdR	Bacillus subtilis (strain 168)	FUNCTION: Positively regulates the ntdABC operon and negatively regulates its own transcription. Binds to NTD to induce ntdABC transcription. {ECO:0000269|PubMed:14612444}.
SCST_ORF9_NODE_977_length_1411_cov_11.4587:703:398	Regulation	O07567	ntdR yhjM BSU10560	NTD biosynthesis operon regulator NtdR	Bacillus subtilis (strain 168)	FUNCTION: Positively regulates the ntdABC operon and negatively regulates its own transcription. Binds to NTD to induce ntdABC transcription. {ECO:0000269|PubMed:14612444}.
SCST_ORF1_NODE_1714_length_999_cov_30888.1:84:740	Regulation	Q029J4	pepA Acid_1288	Probable cytosol aminopeptidase (EC 3.4.11.1) (Leucine aminopeptidase) (LAP) (EC 3.4.11.10) (Leucyl aminopeptidase)	Solibacter usitatus (strain Ellin6076)	FUNCTION: Presumably involved in the processing and regular turnover of intracellular proteins. Catalyzes the removal of unsubstituted N-terminal amino acids from various peptides. {ECO:0000255|HAMAP-Rule:MF_00181}.
SCST_ORF9_NODE_370_length_2453_cov_12.6797:1552:38	Regulation	B7GMF5	atpA Aflv_2704	ATP synthase subunit alpha (EC 7.1.2.2) (ATP synthase F1 sector subunit alpha) (F-ATPase subunit alpha)	Anoxybacillus flavithermus (strain DSM 21510 / WK1)	FUNCTION: Produces ATP from ADP in the presence of a proton gradient across the membrane. The alpha chain is a regulatory subunit. {ECO:0000255|HAMAP-Rule:MF_01346}.
SCST_ORF6_NODE_537_length_2010_cov_10.8916:1893:1408	Regulation	O07582	sigM yhdM BSU09520	ECF RNA polymerase sigma factor SigM (ECF sigma factor SigM)	Bacillus subtilis (strain 168)	FUNCTION: Sigma factors are initiation factors that promote the attachment of RNA polymerase (RNAP) to specific initiation sites and are then released. Extracytoplasmic function (ECF) sigma factors are held in an inactive form by a cognate anti-sigma factor (YhdL) until released (PubMed:14993308). This sigma factor is involved in the maintenance of membrane and cell wall integrity in response to …
SCST_ORF2_NODE_870_length_1502_cov_12.51:116:835	Regulation	P62179	sigE	RNA polymerase sigma-35 factor	Bacillus thuringiensis subsp. kurstaki	FUNCTION: Sigma factors are initiation factors that promote the attachment of RNA polymerase to specific initiation sites and are then released. This sigma factor directs the transcription of crystal protein genes, a sporulation-regulated event.
SSA37_ORF12_NODE_29_length_2702_cov_55.1844:388:2	Regulation	P44404	rpoH HI_0269	RNA polymerase sigma factor RpoH (RNA polymerase sigma-32 factor)	Haemophilus influenzae (strain ATCC 51907 / DSM 11121 / KW20 / Rd)	FUNCTION: Sigma factors are initiation factors that promote the attachment of RNA polymerase to specific initiation sites and are then released. This sigma factor is involved in regulation of expression of heat shock genes. {ECO:0000255|HAMAP-Rule:MF_00961}.
SCST_ORF1_NODE_1161_length_1270_cov_23946.5:819:1214	Regulation	P0AFJ5	phoB b0399 JW0389	Phosphate regulon transcriptional regulatory protein PhoB	Escherichia coli (strain K12)	FUNCTION: This protein is a positive regulator for the phosphate regulon. Transcription of this operon is positively regulated by PhoB and PhoR when phosphate is limited.
SCST_ORF5_NODE_761_length_1642_cov_15.0025:1165:2	Regulation	P0A6N2	tufA c4111; tufB c4935	Elongation factor Tu (EF-Tu) (P-43)	Escherichia coli O6:H1 (strain CFT073 / ATCC 700928 / UPEC)	FUNCTION: This protein promotes the GTP-dependent binding of aminoacyl-tRNA to the A-site of ribosomes during protein biosynthesis. {ECO:0000255|HAMAP-Rule:MF_00118}.; FUNCTION: May play an important regulatory role in cell growth and in the bacterial response to nutrient deprivation. {ECO:0000250}.
SGQ26_ORF3_NODE_117_length_2127_cov_24.7543:116:574	Regulation	P17552	chrB1 chrB Rmet_6203 RMe0089	Protein ChrB	Cupriavidus metallidurans (strain ATCC 43123 / DSM 2839 / NBRC 102507 / CH34) (Ralstonia metallidurans)	FUNCTION: Together with ChrA1, this protein reduces chromate accumulation and is essential for chromate resistance, possibly as a regulatory protein. {ECO:0000269|PubMed:2180932}.
SCST_ORF13_NODE_64_length_4558_cov_11.986:4113:3709	Regulation	P37582	glnR BSU17450	HTH-type transcriptional regulator GlnR	Bacillus subtilis (strain 168)	FUNCTION: Transcription repressor that represses many genes including ureABC and tnrA, during nitrogen excess (PubMed:2573733, PubMed:1677938, PubMed:10231480, PubMed:18331450). On the contrary of the MerR members, which require longer DNA sites for high-affinity binding, GlnR requires a DNA sequence of 17 nucleotides as minimal binding site (PubMed:10231480, PubMed:25691471). {ECO:0000269|PubMed…
SCST_ORF8_NODE_275_length_2739_cov_14.7027:899:42	Regulation	P39647	cysL ywfK BSU37650 ipa-89d	HTH-type transcriptional regulator CysL (CysJI operon transcriptional activator)	Bacillus subtilis (strain 168)	FUNCTION: Transcriptional activator of the cysJI operon which is involved in sulfur assimilation. Also negatively regulates its own transcription. {ECO:0000269|PubMed:12169591}.
SCST_ORF1_NODE_811_length_1574_cov_12.0658:39:383	Regulation	C5D8T1	fapR GWCH70_1078	Transcription factor FapR (Fatty acid and phospholipid biosynthesis regulator)	Geobacillus sp. (strain WCH70)	FUNCTION: Transcriptional factor involved in regulation of membrane lipid biosynthesis by repressing genes involved in fatty acid and phospholipid metabolism. {ECO:0000255|HAMAP-Rule:MF_01814}.
SCST_ORF13_NODE_336_length_2562_cov_12.8408:1312:776	Regulation	P37554	spoVT yabL BSU00560	Stage V sporulation protein T	Bacillus subtilis (strain 168)	FUNCTION: Transcriptional factor that regulates positively or negatively the expression of a large number of forespore-specific sigma G-dependent genes. May provide a mechanism of feedback control that is important for forespore development (PubMed:8755877). SpoVT levels during spore formation have a major impact on the germination and the resistance of the resultant spores (PubMed:22522895). {EC…
SSA37_ORF2_NODE_123_length_2037_cov_64.1897:178:558	Sequestration	P71053	epsD yveN BSU34340	Putative glycosyltransferase EpsD, EC 2.4.-.-	Bacillus subtilis (strain 168)	FUNCTION: May be involved in the production of the exopolysaccharide (EPS) component of the extracellular matrix during biofilm formation. EPS is responsible for the adhesion of chains of cells into bundles. Required for biofilm maintenance.
SCST_ORF1_NODE_557_length_1958_cov_12.6248:21:395	Transport systems and efflux pumps	Q9XDA6	zurA lmo1447	Zinc uptake system ATP-binding protein ZurA	Listeria monocytogenes serovar 1/2a (strain ATCC BAA-679 / EGD-e)	FUNCTION: Involved in a zinc uptake transport system. {ECO:0000305}.
SCST_ORF1_NODE_739_length_1666_cov_18201.6:141:743	Transport systems and efflux pumps	Q92WD8	ugpA RB0403 SMb20417	sn-glycerol-3-phosphate transport system permease protein UgpA	Rhizobium meliloti (strain 1021) (Ensifer meliloti) (Sinorhizobium meliloti)	FUNCTION: Part of the ABC transporter complex UgpABCE involved in sn-glycerol-3-phosphate import. Probably responsible for the translocation of the substrate across the membrane (By similarity). {ECO:0000250}.
SCST_ORF13_NODE_271_length_2748_cov_14.3052:2335:638	Transport systems and efflux pumps	O31501	swrC BSU06710	Swarming motility protein SwrC	Bacillus subtilis (strain 168)	FUNCTION: Required for self-resistance to surfactin, an antimicrobial lipopeptide surfactant produced by B.subtilis. Also required for swarming motility. {ECO:0000269|PubMed:11709341, ECO:0000269|PubMed:15066026}.
SCST_ORF15_NODE_84_length_4196_cov_12.4187:2011:1340	Transport systems and efflux pumps	P94440	lnrL bifL yfiL BSU08310	Linearmycin resistance ATP-binding protein LnrL, EC 7.6.2.-	Bacillus subtilis (strain 168)	FUNCTION: Required for resistance to linearmycins, a family of antibiotic-specialized metabolites produced by some streptomycetes (PubMed:26647299, PubMed:28461449). Part of the ABC transporter complex LnrLMN that probably facilitates linearmycin removal from the membrane. Responsible for energy coupling to the transport system (PubMed:28461449). Also mediates KinC-dependent biofilm morphology (P…
SCST_ORF3_NODE_202_length_3138_cov_11.2893:20:1075	Transport systems and efflux pumps	O31501	swrC BSU06710	Swarming motility protein SwrC	Bacillus subtilis (strain 168)	FUNCTION: Required for self-resistance to surfactin, an antimicrobial lipopeptide surfactant produced by B.subtilis. Also required for swarming motility. {ECO:0000269|PubMed:11709341, ECO:0000269|PubMed:15066026}.
SCST_ORF3_NODE_2186_length_856_cov_10.6829:362:0	Transport systems and efflux pumps	P36948	rbsC BSU35950	Ribose import permease protein RbsC	Bacillus subtilis (strain 168)	FUNCTION: Part of the ABC transporter complex RbsABC involved in ribose import. Probably responsible for the translocation of the substrate across the membrane. {ECO:0000250|UniProtKB:P0AGI1}.
SCST_ORF4_NODE_570_length_1934_cov_16680.2:1310:1933	Transport systems and efflux pumps	Q1AS06	potA Rxyl_2912	Spermidine/putrescine import ATP-binding protein PotA, EC 7.6.2.11	Rubrobacter xylanophilus (strain DSM 9941 / NBRC 16129 / PRD-1)	FUNCTION: Part of the ABC transporter complex PotABCD involved in spermidine/putrescine import. Responsible for energy coupling to the transport system. {ECO:0000255|HAMAP-Rule:MF_01726}.
SCST_ORF6_NODE_1961_length_920_cov_76.8809:830:333	Transport systems and efflux pumps	Q8YBN6	BMEII0863	Putative peptide import ATP-binding protein BMEII0863, EC 7.4.2.-	Brucella melitensis biotype 1 (strain 16M / ATCC 23456 / NCTC 10094)	FUNCTION: Probably part of an ABC transporter complex that could be involved in peptide import. Probably responsible for energy coupling to the transport system (By similarity). {ECO:0000250}.
SCST_ORF9_NODE_192_length_3168_cov_12.0604:3145:2513	Transport systems and efflux pumps	P36948	rbsC BSU35950	Ribose import permease protein RbsC	Bacillus subtilis (strain 168)	FUNCTION: Part of the ABC transporter complex RbsABC involved in ribose import. Probably responsible for the translocation of the substrate across the membrane. {ECO:0000250|UniProtKB:P0AGI1}.
SGQ26_ORF1_NODE_1358_length_812_cov_3218.1:266:811	Transport systems and efflux pumps	Q9F9B0	frcA	Fructose import ATP-binding protein FrcA, EC 7.5.2.-	Rhizobium meliloti (Ensifer meliloti) (Sinorhizobium meliloti)	FUNCTION: Part of the high-affinity ABC transporter complex FrcBCA involved in fructose uptake. Is also a high-affinity transporter for ribose and mannose (PubMed:11466273). Responsible for energy coupling to the transport system (Probable). {ECO:0000269|PubMed:11466273, ECO:0000305}.
SGQ26_ORF1_NODE_89_length_2230_cov_340.781:609:1130	Transport systems and efflux pumps	P94440	lnrL bifL yfiL BSU08310	Linearmycin resistance ATP-binding protein LnrL, EC 7.6.2.-	Bacillus subtilis (strain 168)	FUNCTION: Required for resistance to linearmycins, a family of antibiotic-specialized metabolites produced by some streptomycetes (PubMed:26647299, PubMed:28461449). Part of the ABC transporter complex LnrLMN that probably facilitates linearmycin removal from the membrane. Responsible for energy coupling to the transport system (PubMed:28461449). Also mediates KinC-dependent biofilm morphology (P…
SGQ26_ORF10_NODE_262_length_1754_cov_37.4138:1746:1441	Transport systems and efflux pumps	P0AAG3	gltL b0652 JW0647	Glutamate/aspartate import ATP-binding protein GltL, EC 7.4.2.1	Escherichia coli (strain K12)	FUNCTION: Part of the ABC transporter complex GltIJKL involved in glutamate and aspartate uptake. Probably responsible for energy coupling to the transport system. {ECO:0000305|PubMed:9593292}.
SGQ26_ORF10_NODE_391_length_1577_cov_50.3679:825:22	Transport systems and efflux pumps	Q52812	aapJ RL2204	General L-amino acid-binding periplasmic protein AapJ	Rhizobium leguminosarum bv. viciae (strain 3841)	FUNCTION: Part of the ABC transporter complex AapJQMP involved in uptake of L-amino acids (PubMed:8898392, PubMed:19597156). Affects the efflux of these amino acids as well (PubMed:8898392). Essential for the development of bacteroids, the differentiated legume-symbiotic forms of this bacterium, and for the effective N(2) fixation by them (PubMed:19597156). {ECO:0000269|PubMed:19597156, ECO:00002…
SGQ26_ORF11_NODE_108_length_2148_cov_148.81:658:38	Transport systems and efflux pumps	Q52981	phaD phaD1 R02912 SMc03181	Probable K(+)/H(+) antiporter subunit D (pH adaptation potassium efflux system protein D, Pha system subunit D)	Rhizobium meliloti (strain 1021) (Ensifer meliloti) (Sinorhizobium meliloti)	FUNCTION: Part of a K(+) efflux system which is required for the adaptation of R.meliloti to alkaline pH as well as for the infection process during symbiotic nodule development.
SGQ26_ORF11_NODE_588_length_1364_cov_194.022:1352:987	Transport systems and efflux pumps	P45029	mlaD HI_1085	Intermembrane phospholipid transport system binding protein MlaD	Haemophilus influenzae (strain ATCC 51907 / DSM 11121 / KW20 / Rd)	FUNCTION: Part of the ABC transporter complex MlaFEDB, which is involved in a phospholipid transport pathway that maintains lipid asymmetry in the outer membrane by retrograde trafficking of phospholipids from the outer membrane to the inner membrane. MlaD functions in substrate binding with strong affinity for phospholipids and modulates ATP hydrolytic activity of the complex. {ECO:0000250|UniPr…
SGQ26_ORF13_NODE_108_length_2148_cov_148.81:996:655	Transport systems and efflux pumps	Q52980	phaC phaC1 R02911 SMc03180	Probable K(+)/H(+) antiporter subunit C (pH adaptation potassium efflux system protein C, Pha system subunit C)	Rhizobium meliloti (strain 1021) (Ensifer meliloti) (Sinorhizobium meliloti)	FUNCTION: Part of a K(+) efflux system which is required for the adaptation of R.meliloti to alkaline pH as well as for the infection process during symbiotic nodule development.
SGQ26_ORF15_NODE_2_length_4412_cov_2663.6:1050:484	Transport systems and efflux pumps	Q98FL3	pstC mll3722	Phosphate transport system permease protein PstC	Mesorhizobium japonicum (strain LMG 29417 / CECT 9101 / MAFF 303099) (Mesorhizobium loti (strain MAFF 303099))	FUNCTION: Part of a binding-protein-dependent transport system for phosphate; probably responsible for the translocation of the substrate across the membrane. {ECO:0000250}.
SGQ26_ORF3_NODE_1167_length_922_cov_476:801:286	Transport systems and efflux pumps	P37329	modA b0763 JW0746	Molybdate-binding protein ModA (Molybdate/tungstate-binding protein ModA)	Escherichia coli (strain K12)	FUNCTION: Part of the ABC transporter complex ModABC involved in the transport of molybdenum into the cell (PubMed:8576221). Binds molybdate with high affinity in vitro and with a similar affinity in vivo (PubMed:21861186, PubMed:28150901, PubMed:9545596, PubMed:8576221, PubMed:21784948, PubMed:8409926). Binds tungstate with high affinity in vitro (PubMed:28150901, PubMed:9545596, PubMed:8576221,…
SGQ26_ORF3_NODE_1277_length_850_cov_884.902:755:441	Transport systems and efflux pumps	P24180	acrE envC b3265 JW3233	Multidrug export protein AcrE (Acriflavine resistance protein E) (Protein EnvC)	Escherichia coli (strain K12)	FUNCTION: Part of the tripartite efflux system AcrEF-TolC. Involved in the efflux of indole and organic solvents. {ECO:0000269|PubMed:10518736, ECO:0000269|PubMed:11274125}.
SGQ26_ORF3_NODE_175_length_1954_cov_695.469:1315:1911	Transport systems and efflux pumps	Q1AS06	potA Rxyl_2912	Spermidine/putrescine import ATP-binding protein PotA, EC 7.6.2.11	Rubrobacter xylanophilus (strain DSM 9941 / NBRC 16129 / PRD-1)	FUNCTION: Part of the ABC transporter complex PotABCD involved in spermidine/putrescine import. Responsible for energy coupling to the transport system. {ECO:0000255|HAMAP-Rule:MF_01726}.
SGQ26_ORF3_NODE_924_length_1071_cov_326.892:218:913	Transport systems and efflux pumps	Q58505	trkA MJ1105	Trk system potassium uptake protein TrkA homolog, K(+)-uptake protein TrkA homolog	Methanocaldococcus jannaschii (strain ATCC 43067 / DSM 2661 / JAL-1 / JCM 10045 / NBRC 100440) (Methanococcus jannaschii)	FUNCTION: Part of a potassium transport system. {ECO:0000250}.
SGQ26_ORF4_NODE_1151_length_929_cov_33.1957:627:1	Transport systems and efflux pumps	P71082	ygaD BSU08690	Putative multidrug export ATP-binding/permease protein YgaD, EC 7.6.2.-	Bacillus subtilis (strain 168)	FUNCTION: May be involved in multidrug export. Transmembrane domains (TMD) form a pore in the cell membrane and the ATP-binding domain (NBD) is responsible for energy generation (By similarity). {ECO:0000250}.
SGQ26_ORF4_NODE_901_length_1091_cov_457.405:495:22	Transport systems and efflux pumps	P36948	rbsC BSU35950	Ribose import permease protein RbsC	Bacillus subtilis (strain 168)	FUNCTION: Part of the ABC transporter complex RbsABC involved in ribose import. Probably responsible for the translocation of the substrate across the membrane. {ECO:0000250|UniProtKB:P0AGI1}.
SGQ26_ORF5_NODE_1143_length_932_cov_1423.66:919:338	Transport systems and efflux pumps	Q8YBN6	BMEII0863	Putative peptide import ATP-binding protein BMEII0863, EC 7.4.2.-	Brucella melitensis biotype 1 (strain 16M / ATCC 23456 / NCTC 10094)	FUNCTION: Probably part of an ABC transporter complex that could be involved in peptide import. Probably responsible for energy coupling to the transport system (By similarity). {ECO:0000250}.
SGQ26_ORF5_NODE_914_length_1080_cov_39.7385:457:2	Transport systems and efflux pumps	P0AFS0	ydcV SF1774.1 S1906	Inner membrane ABC transporter permease protein YdcV	Shigella flexneri	FUNCTION: Probably part of the ABC transporter complex YdcSTUV. Probably responsible for the translocation of the substrate across the membrane. {ECO:0000250|UniProtKB:P0AFR9}.
SGQ26_ORF7_NODE_108_length_2148_cov_148.81:2141:996	Transport systems and efflux pumps	Q52978	phaAB phaA phaA1 phaB R02910 SMc03179	Probable K(+)/H(+) antiporter subunit A/B (pH adaptation potassium efflux system protein A/B, Pha system subunit A/B)	Rhizobium meliloti (strain 1021) (Ensifer meliloti) (Sinorhizobium meliloti)	FUNCTION: Part of a K(+) efflux system which is required for the adaptation of R.meliloti to alkaline pH as well as for the infection process during symbiotic nodule development.
SIB367_ORF1_NODE_1478_length_915_cov_80.9279:118:633	Transport systems and efflux pumps	P37329	modA b0763 JW0746	Molybdate-binding protein ModA (Molybdate/tungstate-binding protein ModA)	Escherichia coli (strain K12)	FUNCTION: Part of the ABC transporter complex ModABC involved in the transport of molybdenum into the cell (PubMed:8576221). Binds molybdate with high affinity in vitro and with a similar affinity in vivo (PubMed:21861186, PubMed:28150901, PubMed:9545596, PubMed:8576221, PubMed:21784948, PubMed:8409926). Binds tungstate with high affinity in vitro (PubMed:28150901, PubMed:9545596, PubMed:8576221,…
SIB367_ORF1_NODE_168_length_1983_cov_1222.34:130:531	Transport systems and efflux pumps	Q5DZC6	malK VF_A0800	Maltose/maltodextrin import ATP-binding protein MalK, EC 7.5.2.1	Aliivibrio fischeri (strain ATCC 700601 / ES114) (Vibrio fischeri)	FUNCTION: Part of the ABC transporter complex MalEFGK involved in maltose/maltodextrin import. Responsible for energy coupling to the transport system. {ECO:0000255|HAMAP-Rule:MF_01709}.
SIB367_ORF10_NODE_386_length_1588_cov_1101.34:997:77	Transport systems and efflux pumps	P94440	lnrL bifL yfiL BSU08310	Linearmycin resistance ATP-binding protein LnrL, EC 7.6.2.-	Bacillus subtilis (strain 168)	FUNCTION: Required for resistance to linearmycins, a family of antibiotic-specialized metabolites produced by some streptomycetes (PubMed:26647299, PubMed:28461449). Part of the ABC transporter complex LnrLMN that probably facilitates linearmycin removal from the membrane. Responsible for energy coupling to the transport system (PubMed:28461449). Also mediates KinC-dependent biofilm morphology (P…
SIB367_ORF2_NODE_186_length_1924_cov_427.279:801:1901	Transport systems and efflux pumps	Q8FWP6	BRA0400 BS1330_II0397	Leu/Ile/Val-binding protein homolog 7	Brucella suis biovar 1 (strain 1330)	FUNCTION: Component of an amino-acid transport system. {ECO:0000305}.
SIB367_ORF2_NODE_1860_length_797_cov_2056.2:784:2	Transport systems and efflux pumps	Q9F9B2	frcB	Fructose import binding protein FrcB	Rhizobium meliloti (Ensifer meliloti) (Sinorhizobium meliloti)	FUNCTION: Part of the high-affinity ABC transporter complex FrcBCA involved in fructose uptake. Is also a high-affinity transporter for ribose and mannose. Binds fructose, ribose and mannose. {ECO:0000269|PubMed:11466273}.
SIB367_ORF4_NODE_1044_length_1097_cov_376.351:495:22	Transport systems and efflux pumps	P36948	rbsC BSU35950	Ribose import permease protein RbsC	Bacillus subtilis (strain 168)	FUNCTION: Part of the ABC transporter complex RbsABC involved in ribose import. Probably responsible for the translocation of the substrate across the membrane. {ECO:0000250|UniProtKB:P0AGI1}.
SIB367_ORF4_NODE_591_length_1391_cov_424.403:551:0	Transport systems and efflux pumps	P73265	nrtD sll1082	Nitrate import ATP-binding protein NrtD, EC 7.3.2.4	Synechocystis sp. (strain PCC 6803 / Kazusa)	FUNCTION: Part of the ABC transporter complex NrtABCD involved in nitrate uptake. The complex is probably also involved in nitrite transport. Probably responsible for energy coupling to the transport system. {ECO:0000250|UniProtKB:P38046}.
SIB367_ORF6_NODE_1024_length_1105_cov_1652.68:1024:167	Transport systems and efflux pumps	P38043	nrtA Synpcc7942_1239	Nitrate/nitrite binding protein NrtA	Synechococcus elongatus (strain PCC 7942 / FACHB-805) (Anacystis nidulans R2)	FUNCTION: Part of the ABC transporter complex NrtABCD involved in nitrate uptake (PubMed:16594065, PubMed:8437564, PubMed:7767600). The complex is probably also involved in nitrite transport (PubMed:7767600). NrtA is the substrate-binding protein (PubMed:8437564, PubMed:7767600, PubMed:9006953). Binds both nitrate and nitrite with high affinity (PubMed:9006953). {ECO:0000269|PubMed:16594065, ECO:…
SPB_ORF1_NODE_341_length_1585_cov_656.958:12:536	Transport systems and efflux pumps	Q2G2M9	SAOUHSC_02003	Putative multidrug export ATP-binding/permease protein SAOUHSC_02003, EC 7.6.2.-	Staphylococcus aureus (strain NCTC 8325 / PS 47)	FUNCTION: May be involved in multidrug export. Transmembrane domains (TMD) form a pore in the cell membrane and the ATP-binding domain (NBD) is responsible for energy generation (By similarity). {ECO:0000250}.
SPB_ORF1_NODE_525_length_1398_cov_626.314:843:1397	Transport systems and efflux pumps	P73265	nrtD sll1082	Nitrate import ATP-binding protein NrtD, EC 7.3.2.4	Synechocystis sp. (strain PCC 6803 / Kazusa)	FUNCTION: Part of the ABC transporter complex NrtABCD involved in nitrate uptake. The complex is probably also involved in nitrite transport. Probably responsible for energy coupling to the transport system. {ECO:0000250|UniProtKB:P38046}.
SPB_ORF3_NODE_23_length_2820_cov_2447.13:169:1488	Transport systems and efflux pumps	P71082	ygaD BSU08690	Putative multidrug export ATP-binding/permease protein YgaD, EC 7.6.2.-	Bacillus subtilis (strain 168)	FUNCTION: May be involved in multidrug export. Transmembrane domains (TMD) form a pore in the cell membrane and the ATP-binding domain (NBD) is responsible for energy generation (By similarity). {ECO:0000250}.
SPB_ORF6_NODE_664_length_1266_cov_7865.74:1254:43	Transport systems and efflux pumps	Q8RBQ1	TTE0763	Putative ribose/galactose/methyl galactoside import ATP-binding protein, EC 7.5.2.11, EC 7.5.2.7	Caldanaerobacter subterraneus subsp. tengcongensis (strain DSM 15242 / JCM 11007 / NBRC 100824 / MB4) (Thermoanaerobacter tengcongensis)	FUNCTION: Part of an ABC transporter complex involved in carbohydrate import. Could be involved in ribose, galactose and/or methyl galactoside import. Responsible for energy coupling to the transport system. {ECO:0000255|HAMAP-Rule:MF_01717}.
SPB_ORF6_NODE_936_length_1089_cov_33.058:1022:165	Transport systems and efflux pumps	P38043	nrtA Synpcc7942_1239	Nitrate/nitrite binding protein NrtA	Synechococcus elongatus (strain PCC 7942 / FACHB-805) (Anacystis nidulans R2)	FUNCTION: Part of the ABC transporter complex NrtABCD involved in nitrate uptake (PubMed:16594065, PubMed:8437564, PubMed:7767600). The complex is probably also involved in nitrite transport (PubMed:7767600). NrtA is the substrate-binding protein (PubMed:8437564, PubMed:7767600, PubMed:9006953). Binds both nitrate and nitrite with high affinity (PubMed:9006953). {ECO:0000269|PubMed:16594065, ECO:…
SSA37_ORF11_NODE_29_length_2702_cov_55.1844:1399:560	Transport systems and efflux pumps	Q9R9Y4	ftsX	Cell division protein FtsX	Pseudomonas putida (Arthrobacter siderocapsulatus)	FUNCTION: Part of the ABC transporter FtsEX involved in cellular division. {ECO:0000250|UniProtKB:P0AC30}.
SSA37_ORF14_NODE_29_length_2702_cov_55.1844:2217:1486	Transport systems and efflux pumps	P0A9S0	ftsE SF3481 S4282	Cell division ATP-binding protein FtsE	Shigella flexneri	FUNCTION: Part of the ABC transporter FtsEX involved in cellular division. Important for assembly or stability of the septal ring. {ECO:0000250|UniProtKB:P0A9R7}.
SSA37_ORF15_NODE_34_length_2631_cov_20.1922:2289:1354	Transport systems and efflux pumps	P0DTT6	xylG Saci_2120	Xylose/arabinose import ATP-binding protein XylG, EC 7.5.2.13	Sulfolobus acidocaldarius (strain ATCC 33909 / DSM 639 / JCM 8929 / NBRC 15157 / NCIMB 11770)	FUNCTION: Part of the ABC transporter complex XylFGH involved in the uptake of xylose and arabinose (PubMed:29150511). Responsible for energy coupling to the transport system (Probable). {ECO:0000269|PubMed:29150511, ECO:0000305}.
SSA37_ORF2_NODE_1098_length_961_cov_378.7:103:618	Transport systems and efflux pumps	Q8YBN6	BMEII0863	Putative peptide import ATP-binding protein BMEII0863, EC 7.4.2.-	Brucella melitensis biotype 1 (strain 16M / ATCC 23456 / NCTC 10094)	FUNCTION: Probably part of an ABC transporter complex that could be involved in peptide import. Probably responsible for energy coupling to the transport system (By similarity). {ECO:0000250}.
SSA37_ORF4_NODE_1276_length_862_cov_29.6456:781:17	Transport systems and efflux pumps	Q8RBQ1	TTE0763	Putative ribose/galactose/methyl galactoside import ATP-binding protein, EC 7.5.2.11, EC 7.5.2.7	Caldanaerobacter subterraneus subsp. tengcongensis (strain DSM 15242 / JCM 11007 / NBRC 100824 / MB4) (Thermoanaerobacter tengcongensis)	FUNCTION: Part of an ABC transporter complex involved in carbohydrate import. Could be involved in ribose, galactose and/or methyl galactoside import. Responsible for energy coupling to the transport system. {ECO:0000255|HAMAP-Rule:MF_01717}.
SSA37_ORF4_NODE_785_length_1153_cov_72.1339:1096:626	Transport systems and efflux pumps	Q5KUX3	rbsA GK3228	Ribose import ATP-binding protein RbsA, EC 7.5.2.7	Geobacillus kaustophilus (strain HTA426)	FUNCTION: Part of the ABC transporter complex RbsABC involved in ribose import. Responsible for energy coupling to the transport system. {ECO:0000255|HAMAP-Rule:MF_01716}.
SSA37_ORF5_NODE_785_length_1153_cov_72.1339:355:38	Transport systems and efflux pumps	Q8Z2X7	lsrD STY3794 t3542	Autoinducer 2 import system permease protein LsrD, AI-2 import system permease protein LsrD	Salmonella typhi	FUNCTION: Part of the ABC transporter complex LsrABCD involved in autoinducer 2 (AI-2) import. Probably responsible for the translocation of the substrate across the membrane (By similarity). {ECO:0000250}.
SCST_ORF1_NODE_1005_length_1387_cov_12.1104:48:782	Transport systems and efflux pumps	P15078	cstA ybdC b0598 JW0590	Peptide transporter CstA (Carbon starvation protein A)	Escherichia coli (strain K12)	FUNCTION: Involved in peptide utilization during carbon starvation. {ECO:0000269|PubMed:1848300}.
SCST_ORF1_NODE_1203_length_1246_cov_12.398:249:908	Transport systems and efflux pumps	Q97ID9	phoU CA_C1709	Phosphate-specific transport system accessory protein PhoU homolog, Pst system accessory protein PhoU homolog (Phosphate uptake regulator)	Clostridium acetobutylicum (strain ATCC 824 / DSM 792 / JCM 1419 / LMG 5710 / VKM B-1787)	FUNCTION: Plays a role in the regulation of phosphate uptake (By similarity). Encoded together with proteins of the phosphate-specific transport (Pst) system in the polycistronic pstSCAB-phoU operon. {ECO:0000250}.
SCST_ORF1_NODE_1275_length_1206_cov_14.7124:96:701	Transport systems and efflux pumps	P42432	nasA BSU03330	Nitrate transporter	Bacillus subtilis (strain 168)	FUNCTION: May function as a nitrate transporter. {ECO:0000269|PubMed:7868621}.
SCST_ORF1_NODE_129_length_3636_cov_11.0776:2163:3044	Transport systems and efflux pumps	P46340	yqgI yzmD BSU24970	Probable ABC transporter permease protein YqgI	Bacillus subtilis (strain 168)	FUNCTION: Part of the binding-protein-dependent transport system YqgGHIJK. Probably responsible for the translocation of the substrate across the membrane (By similarity). {ECO:0000250}.
SCST_ORF1_NODE_137_length_3568_cov_11.0478:87:1118	Transport systems and efflux pumps	Q7A3F2	feoB SA2337	Fe(2+) transporter FeoB (Ferrous iron transport protein B)	Staphylococcus aureus (strain N315)	FUNCTION: Probable transporter of a GTP-driven Fe(2+) uptake system. {ECO:0000250|UniProtKB:P33650}.
SCST_ORF1_NODE_1476_length_1090_cov_14.2754:105:560	Transport systems and efflux pumps	Q5E6C7	VF_0924	Glutamine transporter 1	Aliivibrio fischeri (strain ATCC 700601 / ES114) (Vibrio fischeri)	FUNCTION: Seems to be involved in glutamine transport. Complements an E.coli glnP deletion mutant. {ECO:0000269|PubMed:28446608}.
SCST_ORF1_NODE_1677_length_1013_cov_13.1221:9:605	Transport systems and efflux pumps	P94360	msmX yxkG BSU38810	Oligosaccharides import ATP-binding protein MsmX (EC 7.5.2.-) (Maltodextrin import ATP-binding protein MsmX) (Melibiose/raffinose/stachyose import ATP-binding protein MsmX)	Bacillus subtilis (strain 168)	FUNCTION: Required to energize different ABC-type saccharide transporters (PubMed:20693325, PubMed:29240795). Part of the MdxEFG-MsmX ABC transporter complex involved in maltodextrin import, of the AraNPQ-MsmX complex involved in arabinooligosaccharides import, of the GanPQS-MsmX complex involved in galactooligosaccharides import, and of the MelEDC-MsmX complex involved in melibiose, raffinose an…
SCST_ORF1_NODE_181_length_3244_cov_10.9404:474:1502	Transport systems and efflux pumps	Q5KVK2	metN GK2999	Methionine import ATP-binding protein MetN (EC 7.4.2.11)	Geobacillus kaustophilus (strain HTA426)	FUNCTION: Part of the ABC transporter complex MetNIQ involved in methionine import. Responsible for energy coupling to the transport system. {ECO:0000255|HAMAP-Rule:MF_01719}.
SCST_ORF1_NODE_203_length_3136_cov_12.7991:669:1568	Transport systems and efflux pumps	O35024	mntC ytgC BSU30750	Manganese transport system membrane protein MntC	Bacillus subtilis (strain 168)	FUNCTION: Probably part of the ABC transporter complex MntABCD involved in manganese import. Probably responsible for the translocation of the substrate across the membrane. {ECO:0000305|PubMed:10760146}.
SCST_ORF1_NODE_2065_length_888_cov_10.2113:118:885	Transport systems and efflux pumps	P55339	ecsA prsT yhaD BSU10040	ABC-type transporter ATP-binding protein EcsA	Bacillus subtilis (strain 168)	FUNCTION: Has a role in exoprotein production, sporulation and competence.
SCST_ORF1_NODE_2348_length_815_cov_213.98:57:812	Transport systems and efflux pumps	Q9UM01	SLC7A7	Y+L amino acid transporter 1 (Monocyte amino acid permease 2, MOP-2) (Solute carrier family 7 member 7) (y(+)L-type amino acid transporter 1, Y+LAT1, y+LAT-1)	Homo sapiens (Human)	FUNCTION: Involved in the sodium-independent uptake of dibasic amino acids and sodium-dependent uptake of some neutral amino acids. Requires coexpression with SLC3A2/4F2hc to mediate the uptake of arginine, leucine and glutamine. Plays a role in nitric oxide synthesis in human umbilical vein endothelial cells (HUVECs) via transport of L-arginine. Involved in the transport of L-arginine in monocyt…
SCST_ORF1_NODE_244_length_2910_cov_13.4704:247:1293	Transport systems and efflux pumps	O05254	nupP yufP BSU31560	Guanosine ABC transporter permease protein NupP	Bacillus subtilis (strain 168)	FUNCTION: Part of an ABC transporter complex involved in the uptake of guanosine (PubMed:21926227). Responsible for the translocation of the substrate across the membrane (Probable). May be a nucleoside transporter of broad specificity but with various affinities for different substrates (PubMed:21926227). {ECO:0000269|PubMed:21926227, ECO:0000305}.
SCST_ORF1_NODE_307_length_2651_cov_13.3259:1348:2454	Transport systems and efflux pumps	P54719	yfiC BSU08220	Uncharacterized ABC transporter ATP-binding protein YfiC	Bacillus subtilis (strain 168)
SCST_ORF1_NODE_338_length_2551_cov_24447.3:105:701	Transport systems and efflux pumps	P46903	natA BSU02750	ABC transporter ATP-binding protein NatA (ABC-type Na(+) transporter, EC 7.2.2.4)	Bacillus subtilis (strain 168)	FUNCTION: Part of an ABC transporter that catalyzes ATP-dependent electrogenic sodium extrusion. {ECO:0000269|PubMed:9106203}.
SCST_ORF1_NODE_373_length_2451_cov_12.2028:228:605	Transport systems and efflux pumps	O67053	phoU aq_906	Phosphate-specific transport system accessory protein PhoU homolog, Pst system accessory protein PhoU homolog (PhoU-like phosphate uptake regulator)	Aquifex aeolicus (strain VF5)	FUNCTION: Plays a role in the regulation of phosphate uptake. In this role, it may bind, possibly as a chaperone, to PhoR, PhoB or a PhoR-PhoB complex to promote dephosphorylation of phospho-PhoB, or inhibit formation of the PhoR-PhoB transitory complex (Probable). {ECO:0000305}.
SCST_ORF1_NODE_615_length_1847_cov_11.7511:1251:1844	Transport systems and efflux pumps	Q81X30	ftsX BA_5415 BAS5033 GBAA_5415	Cell division protein FtsX	Bacillus anthracis	FUNCTION: Part of the ABC transporter FtsEX involved in asymmetric cellular division facilitating the initiation of sporulation. {ECO:0000250|UniProtKB:O34876}.
SCST_ORF1_NODE_635_length_1810_cov_12.4182:129:1457	Transport systems and efflux pumps	O32261	ganP yvfL BSU34150	Galactooligosaccharides transport system permease protein GanP	Bacillus subtilis (strain 168)	FUNCTION: Involved in galactan degradation (PubMed:27501980). Part of the ABC transporter complex GanPQS involved in the uptake of galactooligosaccharides (PubMed:27501980, PubMed:29240795). Responsible for the translocation of the substrate across the membrane (Probable). {ECO:0000269|PubMed:27501980, ECO:0000269|PubMed:29240795, ECO:0000305, ECO:0000305|PubMed:17056685}.
SCST_ORF1_NODE_667_length_1772_cov_13.9464:168:1079	Transport systems and efflux pumps	P54592	yhcH BSU09080	Uncharacterized ABC transporter ATP-binding protein YhcH	Bacillus subtilis (strain 168)
SCST_ORF1_NODE_695_length_1724_cov_12.1995:159:797	Transport systems and efflux pumps	A0A1C7E424	mdrP BBI11_14530	Na(+), Li(+), K(+)/H(+) antiporter (Major facilitator superfamily transporter MdrP) (MFS transporter MdrP) (Multidrug efflux pump MdrP) (Na(+) (Li(+)/K(+))/H(+) antiporter)	Planococcus maritimus	FUNCTION: Exhibits dual functions as a Na(+)(Li(+)/K(+))/H(+) antiporter and a multidrug efflux pump. Catalyzes the efflux of Na(+), Li(+) and K(+) in exchange for external protons. Shows a preference for Na(+), followed by K(+) and Li(+). Can also function as a multidrug efflux pump. Transports ethidium bromide and norfloxacin. {ECO:0000269|PubMed:30061877}.
SCST_ORF1_NODE_865_length_1511_cov_41288.9:372:917	Transport systems and efflux pumps	P73009	slr1045	Probable ABC transporter permease protein slr1045	Synechocystis sp. (strain PCC 6803 / Kazusa)	FUNCTION: Could be part of an ABC transporter complex. {ECO:0000250}.
SCST_ORF1_NODE_925_length_1453_cov_15.2439:129:713	Transport systems and efflux pumps	Q45632	malA	Maltose permease	Geobacillus stearothermophilus (Bacillus stearothermophilus)	FUNCTION: High affinity transport of maltose.
SCST_ORF1_NODE_996_length_1393_cov_11.8087:477:1391	Transport systems and efflux pumps	O32182	yusP BSU32880	Uncharacterized MFS-type transporter YusP	Bacillus subtilis (strain 168)
SCST_ORF10_NODE_15_length_5732_cov_10.6544:347:1270	Transport systems and efflux pumps	P35538	flhB BSU16380	Flagellar biosynthetic protein FlhB	Bacillus subtilis (strain 168)	FUNCTION: May be involved in the export of flagellum proteins.
SCST_ORF10_NODE_175_length_3298_cov_13.4887:1919:2818	Transport systems and efflux pumps	O31859	yojE yojD BSU19480	Uncharacterized transporter YojE	Bacillus subtilis (strain 168)
SCST_ORF10_NODE_192_length_3168_cov_12.0604:2485:1556	Transport systems and efflux pumps	P36949	rbsB BSU35960	Ribose import binding protein RbsB	Bacillus subtilis (strain 168)	FUNCTION: Part of the ABC transporter complex RbsABC involved in ribose import. Binds ribose. {ECO:0000250|UniProtKB:P02925}.
SCST_ORF10_NODE_224_length_3037_cov_10.2716:3015:2695	Transport systems and efflux pumps	Q9RA45	narK2 narT	Probable nitrate/nitrite antiporter NarK2	Thermus thermophilus	FUNCTION: Probable nitrate/nitrite antiporter that may be involved in nitrate import and nitrite export during anaerobic growth. {ECO:0000269|PubMed:10735860}.
SCST_ORF10_NODE_287_length_2711_cov_13.2116:2125:1787	Transport systems and efflux pumps	O34712	ytrA BSU30460	HTH-type transcriptional repressor YtrA	Bacillus subtilis (strain 168)	FUNCTION: Negatively regulates ABC transporter complex ytrBCDEF that plays a role in acetoin utilization during stationary phase and sporulation. {ECO:0000269|PubMed:10986249}.
SCST_ORF10_NODE_346_length_2529_cov_13.0719:618:1	Transport systems and efflux pumps	O34545	braB BSU29600	Branched-chain amino acid permease BraB (BCAA permease) (Branched-chain amino acid transport system carrier protein BraB) (Branched-chain amino acid uptake carrier BraB)	Bacillus subtilis (strain 168)	FUNCTION: Branched-chain amino acid transport system which is involved in the uptake of isoleucine, valine and probably leucine (PubMed:25645558). Together with BcaP and BrnQ, plays an important role in the activation of CodY, a branched-chain amino acid-responsive transcriptional regulator that controls the expression of several dozen transcription units in B.subtilis (PubMed:25645558). {ECO:000…
SCST_ORF10_NODE_38_length_5024_cov_12.9348:59:406	Transport systems and efflux pumps	O34606	glnP BSU27460	Probable glutamine ABC transporter permease protein GlnP	Bacillus subtilis (strain 168)	FUNCTION: Part of the ABC transporter complex GlnHMPQ involved in glutamine transport. Probably responsible for the translocation of the substrate across the membrane (By similarity). {ECO:0000250}.
SCST_ORF10_NODE_596_length_1883_cov_11.3884:542:72	Transport systems and efflux pumps	P20021	cadA	Cadmium-transporting ATPase (EC 7.2.2.21) (Cadmium-efflux ATPase)	Staphylococcus aureus	FUNCTION: Couples the hydrolysis of ATP with the export of cadmium (PubMed:1530844). Involved in cadmium resistance (PubMed:2524829, PubMed:1530844). {ECO:0000269|PubMed:1530844, ECO:0000269|PubMed:2524829}.
SCST_ORF10_NODE_778_length_1623_cov_1684.98:1206:514	Transport systems and efflux pumps	Q8K9C0	corC BUsg_428	Magnesium and cobalt efflux protein CorC	Buchnera aphidicola subsp. Schizaphis graminum (strain Sg)	FUNCTION: Plays a role in the transport of magnesium and cobalt ions. {ECO:0000250}.
SCST_ORF11_NODE_10_length_6217_cov_11.3916:2995:5349	Transport systems and efflux pumps	P21458	spoIIIE ftsK BSU16800	DNA translocase SpoIIIE (Stage III sporulation protein E)	Bacillus subtilis (strain 168)	FUNCTION: Plays an essential role during sporulation. Required for the translocation of the chromosomal DNA from mother cell into the forespore during polar septation, for the final steps of compartmentalization in the presence of trapped DNA, and for the final steps of engulfment. The N-terminus mediates localization to the division septum and is required for both septal membrane fusion and engu…
SCST_ORF11_NODE_128_length_3637_cov_11.9467:1808:2881	Transport systems and efflux pumps	P0A2C7	potD STM1222	Spermidine/putrescine-binding periplasmic protein (SPBP)	Salmonella typhimurium (strain LT2 / SGSC1412 / ATCC 700720)	FUNCTION: Required for the activity of the bacterial periplasmic transport system of putrescine and spermidine. Polyamine binding protein.
SCST_ORF11_NODE_218_length_3059_cov_13.0153:2:1555	Transport systems and efflux pumps	P54493	gluP yqgP BSU24870	Rhomboid protease GluP (EC 3.4.21.105) (Intramembrane serine protease)	Bacillus subtilis (strain 168)	FUNCTION: Rhomboid-type serine protease that catalyzes intramembrane proteolysis. Important for normal cell division and sporulation. May act as a glucose exporter. {ECO:0000269|PubMed:15050034, ECO:0000269|PubMed:15616571, ECO:0000269|PubMed:15684070, ECO:0000269|PubMed:16621838}.
SCST_ORF11_NODE_320_length_2616_cov_10.7446:2323:1787	Transport systems and efflux pumps	Q5L3Q9	ecfA2 cbiO2 GK0136	Energy-coupling factor transporter ATP-binding protein EcfA2 (ECF transporter A component EcfA2) (EC 3.6.3.-)	Geobacillus kaustophilus (strain HTA426)	FUNCTION: ATP-binding (A) component of a common energy-coupling factor (ECF) ABC-transporter complex. Unlike classic ABC transporters this ECF transporter provides the energy necessary to transport a number of different substrates. {ECO:0000255|HAMAP-Rule:MF_01710}.
SCST_ORF11_NODE_335_length_2564_cov_12.9251:428:0	Transport systems and efflux pumps	O29740	AF_0510	Uncharacterized transporter AF_0510	Archaeoglobus fulgidus (strain ATCC 49558 / DSM 4304 / JCM 9628 / NBRC 100126 / VC-16)
SCST_ORF11_NODE_54_length_4716_cov_10.8483:2540:3958	Transport systems and efflux pumps	B7GLD5	lutB Aflv_2008	Lactate utilization protein B	Anoxybacillus flavithermus (strain DSM 21510 / WK1)	FUNCTION: Is involved in L-lactate degradation and allows cells to grow with lactate as the sole carbon source. Has probably a role as an electron transporter during oxidation of L-lactate. {ECO:0000255|HAMAP-Rule:MF_02103}.
SCST_ORF11_NODE_568_length_1941_cov_12.2232:532:2	Transport systems and efflux pumps	O31723	ylmA BSU15340	Uncharacterized ABC transporter ATP-binding protein YlmA (EC 7.-.-.-)	Bacillus subtilis (strain 168)
SCST_ORF12_NODE_109_length_3886_cov_10.9407:2324:1647	Transport systems and efflux pumps	C0SP78	mneP ydfM BSU05470	Manganese efflux system protein MneP	Bacillus subtilis (strain 168)	FUNCTION: Primary efflux pump for manganese. May prevent manganese intoxication. {ECO:0000269|PubMed:27748968}.
SCST_ORF12_NODE_15_length_5732_cov_10.6544:1961:2311	Transport systems and efflux pumps	P35620	flhA BSU16390	Flagellar biosynthesis protein FlhA	Bacillus subtilis (strain 168)	FUNCTION: Involved in the export of flagellum proteins.
SCST_ORF12_NODE_233_length_3001_cov_11.835:1225:245	Transport systems and efflux pumps	P54559	yqjV BSU23730	Uncharacterized MFS-type transporter YqjV	Bacillus subtilis (strain 168)
SCST_ORF12_NODE_287_length_2711_cov_13.2116:1671:1186	Transport systems and efflux pumps	O34641	ytrB BSU30450	ABC transporter ATP-binding protein YtrB	Bacillus subtilis (strain 168)	FUNCTION: Part of the ABC transporter complex YtrBCDEF that plays a role in acetoin utilization during stationary phase and sporulation. {ECO:0000269|PubMed:10986249}.
SCST_ORF12_NODE_302_length_2674_cov_10.8179:1002:565	Transport systems and efflux pumps	Q45420	mtlF	Mannitol-specific phosphotransferase enzyme IIA component (EIIA) (EIII) (PTS system mannitol-specific EIIA component)	Geobacillus stearothermophilus (Bacillus stearothermophilus)	FUNCTION: The phosphoenolpyruvate-dependent sugar phosphotransferase system (sugar PTS), a major carbohydrate active transport system, catalyzes the phosphorylation of incoming sugar substrates concomitantly with their translocation across the cell membrane. The enzyme II CmtAB PTS system is involved in D-mannitol transport. {ECO:0000250|UniProtKB:P0A0E0}.
SCST_ORF12_NODE_363_length_2481_cov_12.533:1188:175	Transport systems and efflux pumps	Q8EPK1	metN1 OB2100	Methionine import ATP-binding protein MetN 1 (EC 7.4.2.11)	Oceanobacillus iheyensis (strain DSM 14371 / CIP 107618 / JCM 11309 / KCTC 3954 / HTE831)	FUNCTION: Part of the ABC transporter complex MetNIQ involved in methionine import. Responsible for energy coupling to the transport system. {ECO:0000255|HAMAP-Rule:MF_01719}.
SCST_ORF12_NODE_718_length_1697_cov_12.5183:1148:780	Transport systems and efflux pumps	O34572	ykoC BSU13210	Putative HMP/thiamine permease protein YkoC	Bacillus subtilis (strain 168)	FUNCTION: Part of the ABC transporter complex YkoCDEF that could transport hydroxymethylpyrimidine (HMP) and/or thiamine. Could also transport other HMP-containing products. Probably responsible for the translocation of the substrate across the membrane (Probable). {ECO:0000305|PubMed:12376536, ECO:0000305|PubMed:16291685}.
SCST_ORF13_NODE_15_length_5732_cov_10.6544:2312:3364	Transport systems and efflux pumps	P35620	flhA BSU16390	Flagellar biosynthesis protein FlhA	Bacillus subtilis (strain 168)	FUNCTION: Involved in the export of flagellum proteins.
SCST_ORF13_NODE_165_length_3373_cov_11.8032:1498:692	Transport systems and efflux pumps	Q06758	hisJ	Probable histidine-binding protein (HBP)	Neisseria gonorrhoeae	FUNCTION: Involved in histidine transport. {ECO:0000250}.
SCST_ORF13_NODE_718_length_1697_cov_12.5183:740:354	Transport systems and efflux pumps	O34572	ykoC BSU13210	Putative HMP/thiamine permease protein YkoC	Bacillus subtilis (strain 168)	FUNCTION: Part of the ABC transporter complex YkoCDEF that could transport hydroxymethylpyrimidine (HMP) and/or thiamine. Could also transport other HMP-containing products. Probably responsible for the translocation of the substrate across the membrane (Probable). {ECO:0000305|PubMed:12376536, ECO:0000305|PubMed:16291685}.
SCST_ORF14_NODE_165_length_3373_cov_11.8032:625:2	Transport systems and efflux pumps	P0AFT4	tcyL yecS SF1961 S2057	L-cystine transport system permease protein TcyL	Shigella flexneri	FUNCTION: Part of the ABC transporter complex TcyJLN involved in L-cystine import. Responsible for the translocation of the substrate across the membrane. {ECO:0000250|UniProtKB:P0AFT2}.
SCST_ORF14_NODE_177_length_3286_cov_10.7218:2267:0	Transport systems and efflux pumps	Q9K2S2	mrpA ntrA shaA yufT BSU31600	Na(+)/H(+) antiporter subunit A (Mrp complex subunit A) (Multiple resistance and pH homeostasis protein A)	Bacillus subtilis (strain 168)	FUNCTION: Mrp complex is a Na(+)/H(+) antiporter that is considered to be the major Na(+) excretion system in B.subtilis. Has a major role in Na(+) resistance and a minor role in Na(+)- and K(+)-dependent pH homeostasis as compared to TetB. MrpA may be the actual Na(+)/H(+) antiporter, although the six other Mrp proteins are all required for Na(+)/H(+) antiport activity and Na(+) resistance. MrpA…
SCST_ORF15_NODE_117_length_3719_cov_10.6591:2248:1058	Transport systems and efflux pumps	O06481	yfnC BSU07320	Uncharacterized MFS-type transporter YfnC	Bacillus subtilis (strain 168)
SCST_ORF15_NODE_175_length_3298_cov_13.4887:804:1	Transport systems and efflux pumps	Q5E6C7	VF_0924	Glutamine transporter 1	Aliivibrio fischeri (strain ATCC 700601 / ES114) (Vibrio fischeri)	FUNCTION: Seems to be involved in glutamine transport. Complements an E.coli glnP deletion mutant. {ECO:0000269|PubMed:28446608}.
SCST_ORF16_NODE_127_length_3641_cov_12.3932:1116:727	Transport systems and efflux pumps	O07591	crcB2 yhdV BSU09610	Putative fluoride ion transporter CrcB 2	Bacillus subtilis (strain 168)	FUNCTION: Important for reducing fluoride concentration in the cell, thus reducing its toxicity. {ECO:0000255|HAMAP-Rule:MF_00454}.
SCST_ORF17_NODE_142_length_3540_cov_10.0844:634:2	Transport systems and efflux pumps	Q8YCB1	ugpC BMEII0621	sn-glycerol-3-phosphate import ATP-binding protein UgpC (EC 7.6.2.10)	Brucella melitensis biotype 1 (strain 16M / ATCC 23456 / NCTC 10094)	FUNCTION: Part of the ABC transporter complex UgpBAEC involved in sn-glycerol-3-phosphate (G3P) import. Responsible for energy coupling to the transport system. {ECO:0000255|HAMAP-Rule:MF_01727}.
SCST_ORF17_NODE_193_length_3161_cov_11.3345:1166:0	Transport systems and efflux pumps	O34691	naiP yceI BSU02950	Putative niacin/nicotinamide transporter NaiP	Bacillus subtilis (strain 168)	FUNCTION: Probably involved in the uptake of amidated and deamidated forms of niacin. Increases the growth rate of E.coli that is unable to make niacin de novo; confers increased sensitivity to the toxic niacin analog 6-amino-nicotinamide to wild-type E.coli. There is probably another mechanism for niacin uptake.
SCST_ORF17_NODE_69_length_4491_cov_11.2259:2036:2440	Transport systems and efflux pumps	O31607	yjbI BSU11560	Group 2 truncated hemoglobin YjbI (Truncated Hb) (trHbO) (Hemoglobin-like protein YjbI) (Truncated BHb)	Bacillus subtilis (strain 168)	FUNCTION: Hemoglobin-like protein that exhibits a low peroxidase activity. Its very high oxygen affinity may rule out the possibility that it is involved in oxygen transport. {ECO:0000269|PubMed:15866723}.
SCST_ORF18_NODE_156_length_3426_cov_10.3806:803:0	Transport systems and efflux pumps	P49938	fhuC BSU33290	Iron(3+)-hydroxamate import ATP-binding protein FhuC (EC 7.2.2.16) (Ferric hydroxamate uptake protein C) (Ferrichrome transport ATP-binding protein FhuC) (Iron(III)-hydroxamate import ATP-binding protein FhuC)	Bacillus subtilis (strain 168)	FUNCTION: Part of the ABC transporter complex FhuBGCD involved in iron(3+)-hydroxamate import. Responsible for energy coupling to the transport system (By similarity). {ECO:0000250}.
SCST_ORF18_NODE_80_length_4286_cov_11.9036:3513:2455	Transport systems and efflux pumps	P96712	bmr3 mdr BSU03070	Multidrug resistance protein 3 (Multidrug-efflux transporter 3)	Bacillus subtilis (strain 168)	FUNCTION: Confers resistance to puromycin, tosufloxacin and norfloxacin. {ECO:0000269|PubMed:9023234}.
SCST_ORF19_NODE_80_length_4286_cov_11.9036:2433:2011	Transport systems and efflux pumps	P96712	bmr3 mdr BSU03070	Multidrug resistance protein 3 (Multidrug-efflux transporter 3)	Bacillus subtilis (strain 168)	FUNCTION: Confers resistance to puromycin, tosufloxacin and norfloxacin. {ECO:0000269|PubMed:9023234}.
SCST_ORF2_NODE_1031_length_1364_cov_36.4087:331:1362	Transport systems and efflux pumps	P20166	ptsG crr ptsX BSU13890	PTS system glucose-specific EIICBA component (EC 2.7.1.199) (EII-Glc/EIII-Glc) (EIICBA-Glc) (EIICBA-Glc 1) [Includes: Glucose permease IIC component (PTS system glucose-specific EIIC component); Glucose-specific phosphotransferase enzyme IIB component (PTS system glucose-specific EIIB component); Glucose-specific phosphotransferase enzyme IIA component (PTS system glucose-specific EIIA component)]	Bacillus subtilis (strain 168)	FUNCTION: The phosphoenolpyruvate-dependent sugar phosphotransferase system (sugar PTS), a major carbohydrate active transport system, catalyzes the phosphorylation of incoming sugar substrates concomitantly with their translocation across the cell membrane. This system is involved in glucose transport. {ECO:0000250|UniProtKB:Q57071}.
SCST_ORF2_NODE_1177_length_1259_cov_12.5399:301:1068	Transport systems and efflux pumps	Q8YQ88	alr3946	Putative ABC transporter ATP-binding protein alr3946 (EC 7.-.-.-)	Nostoc sp. (strain PCC 7120 / SAG 25.82 / UTEX 2576)	FUNCTION: Probably part of an ABC transporter complex. Responsible for energy coupling to the transport system (By similarity). {ECO:0000250}.
SCST_ORF2_NODE_128_length_3637_cov_11.9467:1017:1811	Transport systems and efflux pumps	P0AFK6	potC b1124 JW1110	Spermidine/putrescine transport system permease protein PotC	Escherichia coli (strain K12)	FUNCTION: Required for the activity of the bacterial periplasmic transport system of putrescine and spermidine.
SCST_ORF2_NODE_129_length_3636_cov_11.0776:172:1134	Transport systems and efflux pumps	Q55200	sphX sll0679	Protein SphX	Synechocystis sp. (strain PCC 6803 / Kazusa)	FUNCTION: May be involved in the system for phosphate transport across the cytoplasmic membrane. {ECO:0000250}.
SCST_ORF2_NODE_131_length_3620_cov_14.1431:3180:3617	Transport systems and efflux pumps	O34991	ytvI BSU29160	Putative transport protein YtvI	Bacillus subtilis (strain 168)
SCST_ORF2_NODE_133_length_3616_cov_10.9556:2070:2915	Transport systems and efflux pumps	P32436	degV yviA BSU35480	Protein DegV	Bacillus subtilis (strain 168)	FUNCTION: Binds long-chain fatty acids, such as palmitate, and may play a role in lipid transport or fatty acid metabolism. {ECO:0000269|PubMed:19390149}.
SCST_ORF2_NODE_1380_length_1139_cov_12.4179:731:1138	Transport systems and efflux pumps	Q5L3R0	ecfA1 cbiO1 GK0135	Energy-coupling factor transporter ATP-binding protein EcfA1 (ECF transporter A component EcfA1) (EC 7.-.-.-)	Geobacillus kaustophilus (strain HTA426)	FUNCTION: ATP-binding (A) component of a common energy-coupling factor (ECF) ABC-transporter complex. Unlike classic ABC transporters this ECF transporter provides the energy necessary to transport a number of different substrates. {ECO:0000255|HAMAP-Rule:MF_01710}.
SCST_ORF2_NODE_1402_length_1129_cov_10.5298:455:1126	Transport systems and efflux pumps	P39738	fliD mrgB BSU35340	Flagellar hook-associated protein 2 (HAP2) (Filament cap protein) (Flagellar cap protein)	Bacillus subtilis (strain 168)	FUNCTION: Required for the morphogenesis and for the elongation of the flagellar filament by facilitating polymerization of the flagellin monomers at the tip of growing filament. Forms a capping structure, which prevents flagellin subunits (transported through the central channel of the flagellum) from leaking out without polymerization at the distal end (By similarity). {ECO:0000250}.
SCST_ORF2_NODE_1656_length_1020_cov_11.828:37:1017	Transport systems and efflux pumps	P54147	sll0108	Putative ammonium transporter sll0108	Synechocystis sp. (strain PCC 6803 / Kazusa)
SCST_ORF2_NODE_1777_length_979_cov_12.0952:617:925	Transport systems and efflux pumps	P70945	yitS BSU11110	DegV domain-containing protein YitS	Bacillus subtilis (strain 168)	FUNCTION: May bind long-chain fatty acids, such as palmitate, and may play a role in lipid transport or fatty acid metabolism. {ECO:0000250}.
SCST_ORF2_NODE_203_length_3136_cov_12.7991:2637:3134	Transport systems and efflux pumps	A0A1C7E424	mdrP BBI11_14530	Na(+), Li(+), K(+)/H(+) antiporter (Major facilitator superfamily transporter MdrP) (MFS transporter MdrP) (Multidrug efflux pump MdrP) (Na(+) (Li(+)/K(+))/H(+) antiporter)	Planococcus maritimus	FUNCTION: Exhibits dual functions as a Na(+)(Li(+)/K(+))/H(+) antiporter and a multidrug efflux pump. Catalyzes the efflux of Na(+), Li(+) and K(+) in exchange for external protons. Shows a preference for Na(+), followed by K(+) and Li(+). Can also function as a multidrug efflux pump. Transports ethidium bromide and norfloxacin. {ECO:0000269|PubMed:30061877}.
SCST_ORF2_NODE_244_length_2910_cov_13.4704:1294:2034	Transport systems and efflux pumps	O05255	nupQ yufQ BSU31570	Guanosine ABC transporter permease protein NupQ	Bacillus subtilis (strain 168)	FUNCTION: Part of an ABC transporter complex involved in the uptake of guanosine (PubMed:21926227). Responsible for the translocation of the substrate across the membrane (Probable). May be a nucleoside transporter of broad specificity but with various affinities for different substrates (PubMed:21926227). {ECO:0000269|PubMed:21926227, ECO:0000305}.
SCST_ORF2_NODE_460_length_2183_cov_10.1476:972:2129	Transport systems and efflux pumps	O83018	ptsI	Phosphoenolpyruvate-protein phosphotransferase (EC 2.7.3.9) (Phosphotransferase system, enzyme I)	Bacillus sp. (strain S)	FUNCTION: General (non sugar-specific) component of the phosphoenolpyruvate-dependent sugar phosphotransferase system (sugar PTS). This major carbohydrate active-transport system catalyzes the phosphorylation of incoming sugar substrates concomitantly with their translocation across the cell membrane. Enzyme I transfers the phosphoryl group from phosphoenolpyruvate (PEP) to the phosphoryl carrier…
SCST_ORF2_NODE_644_length_1801_cov_10.2829:285:1178	Transport systems and efflux pumps	P94392	putP ycgO BSU03220	High-affinity proline transporter PutP	Bacillus subtilis (strain 168)	FUNCTION: Catalyzes the high-affinity uptake of extracellular proline. Important for the use of proline as a sole carbon and energy source or a sole nitrogen source. {ECO:0000269|PubMed:22139509}.
SCST_ORF2_NODE_739_length_1666_cov_18201.6:750:1598	Transport systems and efflux pumps	Q92WD7	ugpE RB0404 SMb20418	sn-glycerol-3-phosphate transport system permease protein UgpE	Rhizobium meliloti (strain 1021) (Ensifer meliloti) (Sinorhizobium meliloti)	FUNCTION: Part of the ABC transporter complex UgpABCE involved in sn-glycerol-3-phosphate import. Probably responsible for the translocation of the substrate across the membrane (By similarity). {ECO:0000250}.
SCST_ORF2_NODE_786_length_1615_cov_13.5436:735:1613	Transport systems and efflux pumps	Q73BB8	norM BCE_1501	Probable multidrug resistance protein NorM (Multidrug-efflux transporter)	Bacillus cereus (strain ATCC 10987 / NRS 248)	FUNCTION: Multidrug efflux pump. {ECO:0000250}.
SCST_ORF2_NODE_823_length_1562_cov_13.9608:622:1560	Transport systems and efflux pumps	Q8NUR5	feoB MW2471	Fe(2+) transporter FeoB (Ferrous iron transport protein B)	Staphylococcus aureus (strain MW2)	FUNCTION: Probable transporter of a GTP-driven Fe(2+) uptake system. {ECO:0000250|UniProtKB:P33650}.
SCST_ORF2_NODE_916_length_1460_cov_10.973:175:507	Transport systems and efflux pumps	O05260	mrpC yufV BSU31620	Na(+)/H(+) antiporter subunit C (Mrp complex subunit C) (Multiple resistance and pH homeostasis protein C)	Bacillus subtilis (strain 168)	FUNCTION: Mrp complex is a Na(+)/H(+) antiporter that is considered to be the major Na(+) excretion system in B.subtilis. Has a major role in Na(+) resistance and a minor role in Na(+)- and K(+)-dependent pH homeostasis as compared to TetB. MrpA may be the actual Na(+)/H(+) antiporter, although the six other Mrp proteins are all required for Na(+)/H(+) antiport activity and Na(+) resistance. MrpA…
SCST_ORF21_NODE_45_length_4859_cov_10.6001:2498:1260	Transport systems and efflux pumps	P42432	nasA BSU03330	Nitrate transporter	Bacillus subtilis (strain 168)	FUNCTION: May function as a nitrate transporter. {ECO:0000269|PubMed:7868621}.
SCST_ORF23_NODE_59_length_4593_cov_10.292:4521:3046	Transport systems and efflux pumps	Q830V1	mgtE EF_2668	Magnesium transporter MgtE	Enterococcus faecalis (strain ATCC 700802 / V583)	FUNCTION: Acts as a magnesium transporter. {ECO:0000250|UniProtKB:Q5SMG8}.
SCST_ORF24_NODE_44_length_4870_cov_10.8249:543:1	Transport systems and efflux pumps	P39608	ywcJ BSU38060 ipa-48r	Uncharacterized transporter YwcJ	Bacillus subtilis (strain 168)
SCST_ORF25_NODE_19_length_5544_cov_15.0297:2896:1730	Transport systems and efflux pumps	Q47142	hcaT yfhS b2536 JW2520	Probable 3-phenylpropionic acid transporter	Escherichia coli (strain K12)	FUNCTION: Probable permease involved in the uptake of 3-phenylpropionic acid.
SCST_ORF25_NODE_44_length_4870_cov_10.8249:4691:4317	Transport systems and efflux pumps	P39794	treP treB BSU07800	PTS system trehalose-specific EIIBC component (EIIBC-Tre) (EII-Tre) [Includes: Trehalose-specific phosphotransferase enzyme IIB component (EC 2.7.1.201) (PTS system trehalose-specific EIIB component); Trehalose permease IIC component (PTS system trehalose-specific EIIC component)]	Bacillus subtilis (strain 168)	FUNCTION: The phosphoenolpyruvate-dependent sugar phosphotransferase system (sugar PTS), a major carbohydrate active transport system, catalyzes the phosphorylation of incoming sugar substrates concomitantly with their translocation across the cell membrane. This system is involved in trehalose transport. {ECO:0000250|UniProtKB:P36672, ECO:0000305|PubMed:8917076}.
SCST_ORF29_NODE_18_length_5582_cov_11.5831:1042:497	Transport systems and efflux pumps	C5D9N0	mntP GWCH70_3318	Putative manganese efflux pump MntP	Geobacillus sp. (strain WCH70)	FUNCTION: Probably functions as a manganese efflux pump. {ECO:0000255|HAMAP-Rule:MF_01521}.
SCST_ORF3_NODE_112_length_3796_cov_14.0631:484:1326	Transport systems and efflux pumps	P67370	SAV1425	DegV domain-containing protein SAV1425	Staphylococcus aureus (strain Mu50 / ATCC 700699)	FUNCTION: May bind long-chain fatty acids, such as palmitate, and may play a role in lipid transport or fatty acid metabolism. {ECO:0000250}.
SCST_ORF3_NODE_129_length_3636_cov_11.0776:1147:2160	Transport systems and efflux pumps	P46339	yqgH yzmC BSU24980	Probable ABC transporter permease protein YqgH	Bacillus subtilis (strain 168)	FUNCTION: Part of the binding-protein-dependent transport system YqgGHIJK. Probably responsible for the translocation of the substrate across the membrane (By similarity). {ECO:0000250}.
SCST_ORF3_NODE_141_length_3540_cov_11.4098:2239:3123	Transport systems and efflux pumps	O34430	ytnM BSU29280	Probable membrane transporter protein YtnM	Bacillus subtilis (strain 168)
SCST_ORF3_NODE_203_length_3136_cov_12.7991:58:663	Transport systems and efflux pumps	O34338	mntB ytgB BSU30760	Manganese transport system ATP-binding protein MntB	Bacillus subtilis (strain 168)	FUNCTION: Probably part of the ABC transporter complex MntABCD involved in manganese import. Probably responsible for energy coupling to the transport system. {ECO:0000305|PubMed:10760146}.
SCST_ORF3_NODE_210_length_3087_cov_10.7272:1477:1998	Transport systems and efflux pumps	O07515	trpP BSU10010	Probable tryptophan transport protein	Bacillus subtilis (strain 168)	FUNCTION: Probably involved in tryptophan uptake.
SCST_ORF3_NODE_289_length_2707_cov_11.4491:484:972	Transport systems and efflux pumps	A4IQU0	mntR GTNG_2347	HTH-type transcriptional regulator MntR (Manganese transport regulator)	Geobacillus thermodenitrificans (strain NG80-2)	FUNCTION: Central regulator of manganese homeostasis. {ECO:0000255|HAMAP-Rule:MF_00732}.
SCST_ORF3_NODE_295_length_2683_cov_10.9703:1284:28	Transport systems and efflux pumps	P44849	HI_0736	Uncharacterized sodium-dependent transporter HI_0736	Haemophilus influenzae (strain ATCC 51907 / DSM 11121 / KW20 / Rd)	FUNCTION: Putative sodium-dependent transporter.
SCST_ORF3_NODE_299_length_2679_cov_15.1197:1003:1335	Transport systems and efflux pumps	Q54QU8	DDB_G0283629	Probable zinc transporter protein DDB_G0283629	Dictyostelium discoideum (Slime mold)	FUNCTION: May be involved in zinc transport from the cytoplasm to either intracellular organelles or extracellular spaces. {ECO:0000250}.
SCST_ORF3_NODE_460_length_2183_cov_10.1476:301:645	Transport systems and efflux pumps	P08877	ptsH BSU13900	Phosphocarrier protein HPr (Histidine-containing protein)	Bacillus subtilis (strain 168)	FUNCTION: General (non sugar-specific) component of the phosphoenolpyruvate-dependent sugar phosphotransferase system (sugar PTS). This major carbohydrate active-transport system catalyzes the phosphorylation of incoming sugar substrates concomitantly with their translocation across the cell membrane. The phosphoryl group from phosphoenolpyruvate (PEP) is transferred to the phosphoryl carrier pro…
SCST_ORF3_NODE_557_length_1958_cov_12.6248:632:1243	Transport systems and efflux pumps	O83079	TP_0036	Probable metal transport system membrane protein TP_0036	Treponema pallidum (strain Nichols)	FUNCTION: Part of an ATP-driven transport system TP_0034/TP_0035/TP_0036 for a metal.
SCST_ORF3_NODE_615_length_1847_cov_11.7511:446:1195	Transport systems and efflux pumps	O34814	ftsE BSU35260	Cell division ATP-binding protein FtsE	Bacillus subtilis (strain 168)	FUNCTION: Part of the ABC transporter FtsEX involved in sporulation. May act as an importer, possibly at the top of a hierarchical cascade leading to the correct temporal initiation of sporulation. Acts upstream of the histidine kinases KinA, KinB and KinC, the RapA phosphatase and the Spo0A sporulation protein. {ECO:0000269|PubMed:18573177}.
SCST_ORF3_NODE_635_length_1810_cov_12.4182:1459:1809	Transport systems and efflux pumps	O07011	ganQ yvfM BSU34140	Galactooligosaccharides transport system permease protein GanQ	Bacillus subtilis (strain 168)	FUNCTION: Involved in galactan degradation (PubMed:27501980). Part of the ABC transporter complex GanPQS involved in the uptake of galactooligosaccharides (PubMed:27501980, PubMed:29240795). Responsible for the translocation of the substrate across the membrane (Probable). {ECO:0000269|PubMed:27501980, ECO:0000269|PubMed:29240795, ECO:0000305, ECO:0000305|PubMed:17056685}.
SCST_ORF3_NODE_665_length_1775_cov_10.9227:17:1444	Transport systems and efflux pumps	P30336	cadA BpOF4_21834	Probable cadmium-transporting ATPase (EC 7.2.2.21) (Cadmium-efflux ATPase)	Alkalihalophilus pseudofirmus (strain ATCC BAA-2126 / JCM 17055 / OF4) (Bacillus pseudofirmus)	FUNCTION: Couples the hydrolysis of ATP with the export of cadmium. {ECO:0000250|UniProtKB:P20021}.
SCST_ORF3_NODE_673_length_1761_cov_12.102:879:1760	Transport systems and efflux pumps	P9WPD8	MT2758	Uncharacterized transporter MT2758	Mycobacterium tuberculosis (strain CDC 1551 / Oshkosh)
SCST_ORF3_NODE_865_length_1511_cov_41288.9:974:1510	Transport systems and efflux pumps	P30769	mkl ML1892	Probable ribonucleotide transport ATP-binding protein mkl	Mycobacterium leprae (strain TN)	FUNCTION: Not known, could be involved in the transport of ribonucleotides.
SCST_ORF3_NODE_916_length_1460_cov_10.973:500:1459	Transport systems and efflux pumps	O05229	mrpD yufD BSU31630	Na(+)/H(+) antiporter subunit D (Mrp complex subunit D) (Multiple resistance and pH homeostasis protein D)	Bacillus subtilis (strain 168)	FUNCTION: Mrp complex is a Na(+)/H(+) antiporter that is considered to be the major Na(+) excretion system in B.subtilis. Has a major role in Na(+) resistance and a minor role in Na(+)- and K(+)-dependent pH homeostasis as compared to TetB. MrpA may be the actual Na(+)/H(+) antiporter, although the six other Mrp proteins are all required for Na(+)/H(+) antiport activity and Na(+) resistance. MrpA…
SCST_ORF36_NODE_3_length_7089_cov_11.6733:3193:2231	Transport systems and efflux pumps	C0SPB4	yhaQ BSU09890	Uncharacterized ABC transporter ATP-binding protein YhaQ	Bacillus subtilis (strain 168)
SCST_ORF4_NODE_1260_length_1214_cov_15.2062:420:1	Transport systems and efflux pumps	Q814U8	crr BC_5320	PTS system glucose-specific EIIA component (EIIA-Glc) (EIII-Glc) (Glucose-specific phosphotransferase enzyme IIA component)	Bacillus cereus (strain ATCC 14579 / DSM 31 / CCUG 7414 / JCM 2152 / NBRC 15305 / NCIMB 9373 / NCTC 2599 / NRRL B-3711)	FUNCTION: The phosphoenolpyruvate-dependent sugar phosphotransferase system (sugar PTS), a major carbohydrate active transport system, catalyzes the phosphorylation of incoming sugar substrates concomitantly with their translocation across the cell membrane. The enzyme II complex composed of PtsG and Crr is involved in glucose transport. {ECO:0000250|UniProtKB:P69783}.
SCST_ORF4_NODE_1326_length_1175_cov_38774.9:1105:605	Transport systems and efflux pumps	P37279	pacS Synpcc7942_1570 sed0002	Probable copper-transporting ATPase PacS, EC 7.2.2.8	Synechococcus elongatus (strain PCC 7942 / FACHB-805) (Anacystis nidulans R2)	FUNCTION: May play a role in the osmotic adaptation.
SCST_ORF4_NODE_1481_length_1088_cov_11.6699:967:131	Transport systems and efflux pumps	A0A1W5X0D5		Sodium-lithium/proton antiporter (Na(+) (Li(+))/H(+) antiporter)	Halobacillus andaensis	FUNCTION: Catalyzes the pH-dependent efflux of sodium and lithium in exchange for external protons. {ECO:0000269|PubMed:28374790}.
SCST_ORF4_NODE_161_length_3382_cov_10.7051:2641:3381	Transport systems and efflux pumps	O31658	ktrD ykrM BSU13500	Ktr system potassium uptake protein D (K(+)-uptake protein KtrD)	Bacillus subtilis (strain 168)	FUNCTION: Integral membrane subunit of the KtrCD potassium uptake transporter. The 2 major potassium transporter complexes KtrAB and KtrCD confer resistance to both suddenly imposed and prolonged osmotic stress. {ECO:0000269|PubMed:12562800}.
SCST_ORF4_NODE_1758_length_987_cov_13.1448:343:2	Transport systems and efflux pumps	Q60048	cadA	Probable cadmium-transporting ATPase, EC 7.2.2.21 (Cadmium-efflux ATPase)	Listeria monocytogenes	FUNCTION: Couples the hydrolysis of ATP with the export of cadmium. {ECO:0000250|UniProtKB:P20021}.
SCST_ORF4_NODE_2103_length_878_cov_16.6027:523:2	Transport systems and efflux pumps	O34385	mntA ytgA BSU30770	Manganese-binding lipoprotein MntA	Bacillus subtilis (strain 168)	FUNCTION: Probably part of the ABC transporter complex MntABCD involved in manganese import.
SCST_ORF4_NODE_2169_length_860_cov_11.2062:505:2	Transport systems and efflux pumps	P42064	appD BSU11360	Oligopeptide transport ATP-binding protein AppD	Bacillus subtilis (strain 168)	FUNCTION: This protein is a component of an oligopeptide permease, a binding protein-dependent transport system. This APP system can completely substitute for the OPP system in both sporulation and genetic competence, though, unlike OPP, is incapable of transporting tripeptides. Probably responsible for energy coupling to the transport system.
SCST_ORF4_NODE_225_length_3026_cov_12.1067:2004:3023	Transport systems and efflux pumps	O34472	yrrI BSU27420	Putative transport protein YrrI	Bacillus subtilis (strain 168)
SCST_ORF4_NODE_233_length_3001_cov_11.835:2553:2885	Transport systems and efflux pumps	Q65KV1	gdnC ykkC BLi01409 BL03755	Probable guanidinium efflux system subunit GdnC	Bacillus licheniformis (strain ATCC 14580 / DSM 13 / JCM 2505 / CCUG 7422 / NBRC 12200 / NCIMB 9375 / NCTC 10341 / NRRL NRS-1264 / Gibson 46)	FUNCTION: Probably involved in guanidinium transport. {ECO:0000250|UniProtKB:P49856}.
SCST_ORF4_NODE_439_length_2227_cov_10.3425:1665:2225	Transport systems and efflux pumps	P94360	msmX yxkG BSU38810	Oligosaccharides import ATP-binding protein MsmX (EC 7.5.2.-) (Maltodextrin import ATP-binding protein MsmX) (Melibiose/raffinose/stachyose import ATP-binding protein MsmX)	Bacillus subtilis (strain 168)	FUNCTION: Required to energize different ABC-type saccharide transporters (PubMed:20693325, PubMed:29240795). Part of the MdxEFG-MsmX ABC transporter complex involved in maltodextrin import, of the AraNPQ-MsmX complex involved in arabinooligosaccharides import, of the GanPQS-MsmX complex involved in galactooligosaccharides import, and of the MelEDC-MsmX complex involved in melibiose, raffinose an…
SCST_ORF4_NODE_489_length_2109_cov_14.3544:628:1398	Transport systems and efflux pumps	O34314	ytlC BSU30610	Uncharacterized ABC transporter ATP-binding protein YtlC, EC 7.-.-.-	Bacillus subtilis (strain 168)
SCST_ORF4_NODE_550_length_1975_cov_12.8891:1435:1974	Transport systems and efflux pumps	O59010	PH1295	Glutamate transporter homolog (Glt(Ph)) (Sodium-aspartate symporter Glt(Ph)) (Sodium-dependent aspartate transporter)	Pyrococcus horikoshii (strain ATCC 700860 / DSM 12428 / JCM 9974 / NBRC 100139 / OT-3)	FUNCTION: Sodium-dependent, high-affinity amino acid transporter that mediates aspartate uptake (PubMed:17435767, PubMed:19380583, PubMed:17230192, Ref.11). Has only very low glutamate transport activity (PubMed:19380583, PubMed:17230192). Functions as a symporter that transports one amino acid molecule together with two or three Na(+) ions, resulting in electrogenic transport (PubMed:17435767, P…
SCST_ORF5_NODE_1147_length_1278_cov_48018:1202:531	Transport systems and efflux pumps	P42065	appF BSU11370	Oligopeptide transport ATP-binding protein AppF	Bacillus subtilis (strain 168)	FUNCTION: This protein is a component of an oligopeptide permease, a binding protein-dependent transport system. This APP system can completely substitute for the OPP system in both sporulation and genetic competence, though, unlike OPP, is incapable of transporting tripeptides. Probably responsible for energy coupling to the transport system.
SCST_ORF5_NODE_1150_length_1276_cov_10.0442:368:0	Transport systems and efflux pumps	P39760	ktrC ykqB ylxV yzaC BSU14510	Ktr system potassium uptake protein C (K(+)-uptake protein KtrC) (ORF4)	Bacillus subtilis (strain 168)	FUNCTION: Catalytic subunit of the KtrCD potassium uptake transporter. The 2 major potassium transporter complexes KtrAB and KtrCD confer resistance to both suddenly imposed and prolonged osmotic stress. {ECO:0000269|PubMed:12562800}.
SCST_ORF5_NODE_1263_length_1212_cov_26788.6:1154:438	Transport systems and efflux pumps	P04285	oppD STM1743	Oligopeptide transport ATP-binding protein OppD	Salmonella typhimurium (strain LT2 / SGSC1412 / ATCC 700720)	FUNCTION: Part of the binding-protein-dependent transport system for oligopeptides. Probably responsible for energy coupling to the transport system.
SCST_ORF5_NODE_1326_length_1175_cov_38774.9:600:1	Transport systems and efflux pumps	P9WPS3	ctpV Rv0969 MTCY10D7.05c	Probable copper-exporting P-type ATPase V (EC 7.2.2.8) (Cu(+)-exporting ATPase)	Mycobacterium tuberculosis (strain ATCC 25618 / H37Rv)	FUNCTION: Necessary for copper homeostasis and likely functions as a copper exporter. Also required for full virulence. {ECO:0000269|PubMed:20624225}.
SCST_ORF5_NODE_133_length_3616_cov_10.9556:3196:3615	Transport systems and efflux pumps	P39145	comFA comF1 BSU35470	ComF operon protein 1 (EC 3.6.4.12) (ATP-dependent helicase ComFA)	Bacillus subtilis (strain 168)	FUNCTION: Involved in transformation (competence for DNA uptake). Required for DNA uptake but not for binding. May provide the driving force for transport of DNA through an aqueous channel. {ECO:0000269|PubMed:8412657}.
SCST_ORF5_NODE_1337_length_1168_cov_31633.2:966:1	Transport systems and efflux pumps	O35024	mntC ytgC BSU30750	Manganese transport system membrane protein MntC	Bacillus subtilis (strain 168)	FUNCTION: Probably part of the ABC transporter complex MntABCD involved in manganese import. Probably responsible for the translocation of the substrate across the membrane. {ECO:0000305|PubMed:10760146}.
SCST_ORF5_NODE_1505_length_1079_cov_10.2197:1030:2	Transport systems and efflux pumps	O07009	ganS cycB yvfK BSU34160	Galactooligosaccharide-binding protein (Cyclodextrin-binding protein)	Bacillus subtilis (strain 168)	FUNCTION: Involved in galactan degradation (PubMed:27501980, PubMed:29240795). Part of the ABC transporter complex GanPQS involved in the uptake of galactooligosaccharides (PubMed:27501980, PubMed:29240795). Binds mainly galactotetraose and galactotriose (PubMed:27501980). {ECO:0000269|PubMed:27501980, ECO:0000269|PubMed:29240795}.
SCST_ORF5_NODE_2407_length_801_cov_15.4718:743:354	Transport systems and efflux pumps	P42015	ptsG	PTS system glucose-specific EIICBA component (EC 2.7.1.199) (EII-Glc/EIII-Glc) (EIICBA-Glc) (EIICBA-Glc 1) [Includes: Glucose permease IIC component (PTS system glucose-specific EIIC component); Glucose-specific phosphotransferase enzyme IIB component (PTS system glucose-specific EIIB component); Glucose-specific phosphotransferase enzyme IIA component (PTS system glucose-specific EIIA component)]	Geobacillus stearothermophilus (Bacillus stearothermophilus)	FUNCTION: The phosphoenolpyruvate-dependent sugar phosphotransferase system (sugar PTS), a major carbohydrate active transport system, catalyzes the phosphorylation of incoming sugar substrates concomitantly with their translocation across the cell membrane. This system is involved in glucose transport (By similarity). {ECO:0000250|UniProtKB:Q57071}.
SCST_ORF5_NODE_706_length_1713_cov_10.4524:1553:744	Transport systems and efflux pumps	P37580	fhuD BSU33320	Iron(3+)-hydroxamate-binding protein FhuD (Ferric hydroxamate uptake protein D) (Ferrichrome-binding protein) (Iron(III)-hydroxamate-binding protein FhuD)	Bacillus subtilis (strain 168)	FUNCTION: Part of the ABC transporter complex FhuCBGD involved in iron(3+)-hydroxamate import. Binds the iron(3+)-hydroxamate complex and transfers it to the membrane-bound permease. Required for the transport of ferrichrome and coprogen. {ECO:0000269|PubMed:16672620, ECO:0000269|PubMed:8388528}.
SCST_ORF5_NODE_723_length_1691_cov_18935.1:746:1690	Transport systems and efflux pumps	Q48476	rfbB	O-antigen export system ATP-binding protein RfbB	Klebsiella pneumoniae	FUNCTION: May form an ATP-driven O-antigen export apparatus, in association with RfbA.
SCST_ORF5_NODE_768_length_1635_cov_14.1563:801:1	Transport systems and efflux pumps	Q8DZV4	pstS1 SAG0992	Phosphate-binding protein PstS 1 (PBP 1)	Streptococcus agalactiae serotype V (strain ATCC BAA-611 / 2603 V/R)	FUNCTION: Part of the ABC transporter complex PstSACB involved in phosphate import. {ECO:0000250}.
SCST_ORF5_NODE_929_length_1447_cov_11.6918:1430:1053	Transport systems and efflux pumps	O31658	ktrD ykrM BSU13500	Ktr system potassium uptake protein D (K(+)-uptake protein KtrD)	Bacillus subtilis (strain 168)	FUNCTION: Integral membrane subunit of the KtrCD potassium uptake transporter. The 2 major potassium transporter complexes KtrAB and KtrCD confer resistance to both suddenly imposed and prolonged osmotic stress. {ECO:0000269|PubMed:12562800}.
SCST_ORF5_NODE_97_length_4037_cov_11.8935:1:321	Transport systems and efflux pumps	Q9KTJ6	metI VC_0906	Probable D-methionine transport system permease protein MetI	Vibrio cholerae serotype O1 (strain ATCC 39315 / El Tor Inaba N16961)	FUNCTION: Part of the binding-protein-dependent transport system for D-methionine. Probably responsible for the translocation of the substrate across the membrane (By similarity). {ECO:0000250}.
SCST_ORF6_NODE_1214_length_1239_cov_10.1588:1175:414	Transport systems and efflux pumps	P41006	pyrP	Uracil permease (Uracil transporter)	Bacillus caldolyticus	FUNCTION: Transport of uracil in the cell.
SCST_ORF6_NODE_1263_length_1212_cov_26788.6:326:0	Transport systems and efflux pumps	P42065	appF BSU11370	Oligopeptide transport ATP-binding protein AppF	Bacillus subtilis (strain 168)	FUNCTION: This protein is a component of an oligopeptide permease, a binding protein-dependent transport system. This APP system can completely substitute for the OPP system in both sporulation and genetic competence, though, unlike OPP, is incapable of transporting tripeptides. Probably responsible for energy coupling to the transport system.
SCST_ORF6_NODE_128_length_3637_cov_11.9467:238:882	Transport systems and efflux pumps	P45170	potB HI_1346	Spermidine/putrescine transport system permease protein PotB	Haemophilus influenzae (strain ATCC 51907 / DSM 11121 / KW20 / Rd)	FUNCTION: Required for the activity of the bacterial periplasmic transport system of putrescine and spermidine. {ECO:0000250}.
SCST_ORF6_NODE_129_length_3636_cov_11.0776:3071:3634	Transport systems and efflux pumps	Q818I7	pstB BC_4266	Phosphate import ATP-binding protein PstB (EC 7.3.2.1) (ABC phosphate transporter) (Phosphate-transporting ATPase)	Bacillus cereus (strain ATCC 14579 / DSM 31 / CCUG 7414 / JCM 2152 / NBRC 15305 / NCIMB 9373 / NCTC 2599 / NRRL B-3711)	FUNCTION: Part of the ABC transporter complex PstSACB involved in phosphate import. Responsible for energy coupling to the transport system. {ECO:0000255|HAMAP-Rule:MF_01702}.
SCST_ORF6_NODE_1662_length_1018_cov_15.7165:584:0	Transport systems and efflux pumps	O34671	glnM BSU27450	Probable glutamine ABC transporter permease protein GlnM	Bacillus subtilis (strain 168)	FUNCTION: Part of the ABC transporter complex GlnHMPQ involved in glutamine transport. Probably responsible for the translocation of the substrate across the membrane (By similarity). {ECO:0000250}.
SCST_ORF6_NODE_1796_length_974_cov_11.3754:576:1	Transport systems and efflux pumps	O28882	livF AF_1389	Probable branched-chain amino acid transport ATP-binding protein LivF	Archaeoglobus fulgidus (strain ATCC 49558 / DSM 4304 / JCM 9628 / NBRC 100126 / VC-16)	FUNCTION: Probable component of a branched-chain amino-acid transport system.
SCST_ORF6_NODE_181_length_3244_cov_10.9404:1426:2160	Transport systems and efflux pumps	O32168	metP yusB BSU32740	Methionine import system permease protein MetP	Bacillus subtilis (strain 168)	FUNCTION: Part of the ABC transporter complex MetNPQ involved in methionine import. Responsible for the translocation of the substrate across the membrane (Probable). It has also been shown to be involved in methionine sulfoxide transport. {ECO:0000269|PubMed:14990259, ECO:0000305}.
SCST_ORF6_NODE_232_length_3004_cov_10.2201:38:400	Transport systems and efflux pumps	P35598	exp8 SP_1839	Putative ABC transporter ATP-binding protein exp8 (Exported protein 8)	Streptococcus pneumoniae serotype 4 (strain ATCC BAA-334 / TIGR4)
SCST_ORF6_NODE_245_length_2904_cov_12.828:419:1030	Transport systems and efflux pumps	P19843	nosD	Probable ABC transporter binding protein NosD	Stutzerimonas stutzeri (Pseudomonas stutzeri)	FUNCTION: Required for the assembly of the copper chromophores of nitrous oxide reductase (PubMed:2170125). Could be part of the ABC transporter complex NosDFY (Probable). {ECO:0000269|PubMed:2170125, ECO:0000305|PubMed:12618453}.
SCST_ORF6_NODE_489_length_2109_cov_14.3544:1427:2107	Transport systems and efflux pumps	O34649	ytlD BSU30620	Uncharacterized ABC transporter permease protein YtlD	Bacillus subtilis (strain 168)	FUNCTION: Part of a binding-protein-dependent transport system. Probably responsible for the translocation of the substrate across the membrane (By similarity). {ECO:0000250}.
SCST_ORF6_NODE_495_length_2095_cov_258.961:278:2092	Transport systems and efflux pumps	P55691	NGR_a00920 y4wM	Uncharacterized protein y4wM	Sinorhizobium fredii (strain NBRC 101917 / NGR234)	FUNCTION: Possible binding-protein with either a transport or enzymatic activity.
SCST_ORF6_NODE_706_length_1713_cov_10.4524:539:0	Transport systems and efflux pumps	P49936	fhuB BSU33310	Iron(3+)-hydroxamate import system permease protein FhuB (Ferric hydroxamate uptake protein B) (Ferrichrome transport system permease protein FhuB) (Iron(III)-hydroxamate import system permease protein FhuB)	Bacillus subtilis (strain 168)	FUNCTION: Part of the ABC transporter complex FhuBGCD involved in iron(3+)-hydroxamate import. Responsible for the translocation of the substrate across the membrane (By similarity). {ECO:0000250}.
SCST_ORF6_NODE_861_length_1517_cov_5230.64:961:2	Transport systems and efflux pumps	Q07429	nrgA amtB BSU36510	Ammonium transporter (Membrane protein NrgA) (Protein AmtB)	Bacillus subtilis (strain 168)	FUNCTION: Functions as an ammonium and methylammonium transporter in the absence of glutamine (PubMed:14600241). Required for ammonium utilization at low concentrations or at low pH values, when ammonium is the single nitrogen source (PubMed:14600241). Required for binding of NrgB to the membrane (PubMed:14600241). Interaction between GlnK-AmtB complex and TnrA protects TnrA from proteolytic degr…
SCST_ORF6_NODE_924_length_1454_cov_11.7398:1378:1058	Transport systems and efflux pumps	P42107	yxaH BSU39970 S14H	Uncharacterized protein YxaH	Bacillus subtilis (strain 168)	FUNCTION: Involved in transport. {ECO:0000305}.
SCST_ORF7_NODE_1606_length_1037_cov_13.6558:1032:715	Transport systems and efflux pumps	Q07404	ureH	Urease accessory protein UreH	Bacillus sp. (strain TB-90)	FUNCTION: Probably facilitates nickel incorporation. May constitute a multicomponent high-affinity nickel transporter. Not essential for the expression of catalytically active urease.
SCST_ORF7_NODE_203_length_3136_cov_12.7991:1565:2434	Transport systems and efflux pumps	O34500	mntD ytgD BSU30740	Manganese transport system membrane protein MntD	Bacillus subtilis (strain 168)	FUNCTION: Probably part of the ABC transporter complex MntABCD involved in manganese import. Probably responsible for the translocation of the substrate across the membrane. {ECO:0000305|PubMed:10760146}.
SCST_ORF8_NODE_175_length_3298_cov_13.4887:980:1480	Transport systems and efflux pumps	P46348	mneS ydxT yeaB BSU06320	Manganese efflux system protein MneS	Bacillus subtilis (strain 168)	FUNCTION: Secondary manganese efflux system. May prevent manganese intoxication. {ECO:0000269|PubMed:27748968}.
SCST_ORF8_NODE_181_length_3244_cov_10.9404:2177:3001	Transport systems and efflux pumps	O32167	metQ yusA BSU32730	Methionine-binding lipoprotein MetQ	Bacillus subtilis (strain 168)	FUNCTION: Part of the ABC transporter complex MetNPQ involved in methionine import. Binds the methionine and transfers it to the membrane-bound permease. It has also been shown to be involved in methionine sulfoxide transport (Probable). {ECO:0000305}.
SCST_ORF8_NODE_689_length_1733_cov_10.6192:1726:2	Transport systems and efflux pumps	O34431	yloB BSU15650	Calcium-transporting ATPase (EC 7.2.2.10) (Calcium pump)	Bacillus subtilis (strain 168)	FUNCTION: This magnesium-dependent enzyme catalyzes the hydrolysis of ATP coupled with the transport of calcium. {ECO:0000269|PubMed:12161109}.
SCST_ORF8_NODE_718_length_1697_cov_12.5183:1684:1145	Transport systems and efflux pumps	Q8ES39	OB0804	Putative ABC transporter ATP-binding protein OB0804 (EC 7.-.-.-)	Oceanobacillus iheyensis (strain DSM 14371 / CIP 107618 / JCM 11309 / KCTC 3954 / HTE831)	FUNCTION: Probably part of an ABC transporter complex. Responsible for energy coupling to the transport system (By similarity). {ECO:0000250}.
SCST_ORF9_NODE_175_length_3298_cov_13.4887:1547:1897	Transport systems and efflux pumps	P46348	mneS ydxT yeaB BSU06320	Manganese efflux system protein MneS	Bacillus subtilis (strain 168)	FUNCTION: Secondary manganese efflux system. May prevent manganese intoxication. {ECO:0000269|PubMed:27748968}.
SCST_ORF9_NODE_270_length_2751_cov_12.4603:2344:1037	Transport systems and efflux pumps	Q7LYW7	malE OCC_03562	Trehalose/maltose-binding protein MalE (TMBP)	Thermococcus litoralis (strain ATCC 51850 / DSM 5473 / JCM 8560 / NS-C)	FUNCTION: Part of the ABC transporter complex MalEFGK involved in trehalose/maltose import. Binds maltose and trehalose. {ECO:0000269|PubMed:11453995, ECO:0000269|PubMed:16532450, ECO:0000269|PubMed:8759837, ECO:0000269|PubMed:9457875}.
SCST_ORF9_NODE_320_length_2616_cov_10.7446:1790:993	Transport systems and efflux pumps	P70972	ecfT ybaF BSU01470	Energy-coupling factor transporter transmembrane protein EcfT (ECF transporter T component EcfT)	Bacillus subtilis (strain 168)	FUNCTION: Transmembrane (T) component of an energy-coupling factor (ECF) ABC-transporter complex. Unlike classic ABC transporters this ECF transporter provides the energy necessary to transport a number of different substrates (By similarity). Involved in riboflavin transport. {ECO:0000250, ECO:0000269|PubMed:18931129}.
SCST_ORF9_NODE_514_length_2059_cov_10.4207:1127:1546	Transport systems and efflux pumps	Q44009	czcI Rmet_5983.1	Cobalt-zinc-cadmium resistance protein CzcI (Cation efflux system protein CzcI)	Cupriavidus metallidurans (strain ATCC 43123 / DSM 2839 / NBRC 102507 / CH34) (Ralstonia metallidurans)	FUNCTION: Component of the czc cation-efflux system that confers resistance to cobalt, zinc and cadmium. May have a regulatory function.
SCST_ORF9_NODE_596_length_1883_cov_11.3884:1874:624	Transport systems and efflux pumps	P30336	cadA BpOF4_21834	Probable cadmium-transporting ATPase (EC 7.2.2.21) (Cadmium-efflux ATPase)	Alkalihalophilus pseudofirmus (strain ATCC BAA-2126 / JCM 17055 / OF4) (Bacillus pseudofirmus)	FUNCTION: Couples the hydrolysis of ATP with the export of cadmium. {ECO:0000250|UniProtKB:P20021}.
SCST_ORF9_NODE_766_length_1638_cov_12.096:795:445	Transport systems and efflux pumps	A4ISU3	fliT GTNG_3052	Flagellar protein FliT	Geobacillus thermodenitrificans (strain NG80-2)	FUNCTION: May act as an export chaperone for the filament capping protein FliD. {ECO:0000250}.
SCST_ORF9_NODE_85_length_4192_cov_11.1883:425:1612	Transport systems and efflux pumps	Q7CPK0	ugpB STM3557	sn-glycerol-3-phosphate-binding periplasmic protein UgpB	Salmonella typhimurium (strain LT2 / SGSC1412 / ATCC 700720)	FUNCTION: Part of the ABC transporter complex UgpBAEC involved in sn-glycerol-3-phosphate (G3P) import. Binds G3P. {ECO:0000250|UniProtKB:P0AG80}.
SCST_ORF9_NODE_891_length_1487_cov_20138.8:1295:765	Transport systems and efflux pumps	Q4K9A4	macB2 PFL_4082	Macrolide export ATP-binding/permease protein MacB 2 (EC 7.6.2.-)	Pseudomonas fluorescens (strain ATCC BAA-477 / NRRL B-23932 / Pf-5)	FUNCTION: Part of the tripartite efflux system MacAB-TolC. MacB is a non-canonical ABC transporter that contains transmembrane domains (TMD), which form a pore in the inner membrane, and an ATP-binding domain (NBD), which is responsible for energy generation. Confers resistance against macrolides. {ECO:0000255|HAMAP-Rule:MF_01720}.
SGQ26_ORF1_NODE_1052_length_985_cov_41.4419:63:566	Transport systems and efflux pumps	P42306	yxiO S3AR BSU39100	Uncharacterized MFS-type transporter YxiO	Bacillus subtilis (strain 168)
SGQ26_ORF1_NODE_1378_length_801_cov_2413.09:12:554	Transport systems and efflux pumps	P0C2H2	macB etsB O2ColV34	Macrolide export ATP-binding/permease protein MacB, EC 7.6.2.-	Escherichia coli	FUNCTION: Part of the tripartite efflux system MacAB-TolC. MacB is a non-canonical ABC transporter that contains transmembrane domains (TMD), which form a pore in the inner membrane, and an ATP-binding domain (NBD), which is responsible for energy generation. Confers resistance against macrolides. {ECO:0000255|HAMAP-Rule:MF_01720}.
SGQ26_ORF1_NODE_256_length_1765_cov_4366.96:133:1764	Transport systems and efflux pumps	O06984	yvdB BSU34660	Putative sulfate transporter YvdB	Bacillus subtilis (strain 168)
SGQ26_ORF1_NODE_366_length_1605_cov_385.407:9:503	Transport systems and efflux pumps	Q0PAR0	macB Cj0607	Macrolide export ATP-binding/permease protein MacB, EC 7.6.2.-	Campylobacter jejuni subsp. jejuni serotype O:2 (strain ATCC 700819 / NCTC 11168)	FUNCTION: Non-canonical ABC transporter that contains transmembrane domains (TMD), which form a pore in the inner membrane, and an ATP-binding domain (NBD), which is responsible for energy generation. Confers resistance against macrolides. {ECO:0000255|HAMAP-Rule:MF_01720}.
SGQ26_ORF1_NODE_434_length_1520_cov_1199.4:178:759	Transport systems and efflux pumps	P30769	mkl ML1892	Probable ribonucleotide transport ATP-binding protein mkl	Mycobacterium leprae (strain TN)	FUNCTION: Not known, could be involved in the transport of ribonucleotides.
SGQ26_ORF1_NODE_602_length_1351_cov_104.988:144:536	Transport systems and efflux pumps	Q60048	cadA	Probable cadmium-transporting ATPase, EC 7.2.2.21 (Cadmium-efflux ATPase)	Listeria monocytogenes	FUNCTION: Couples the hydrolysis of ATP with the export of cadmium. {ECO:0000250|UniProtKB:P20021}.
SGQ26_ORF1_NODE_703_length_1251_cov_185.997:140:814	Transport systems and efflux pumps	Q97ID9	phoU CA_C1709	Phosphate-specific transport system accessory protein PhoU homolog, Pst system accessory protein PhoU homolog (Phosphate uptake regulator)	Clostridium acetobutylicum (strain ATCC 824 / DSM 792 / JCM 1419 / LMG 5710 / VKM B-1787)	FUNCTION: Plays a role in the regulation of phosphate uptake (By similarity). Encoded together with proteins of the phosphate-specific transport (Pst) system in the polycistronic pstSCAB-phoU operon. {ECO:0000250}.
SGQ26_ORF1_NODE_902_length_1090_cov_52.3913:261:734	Transport systems and efflux pumps	Q3SQZ1	macB Nwi_2041	Macrolide export ATP-binding/permease protein MacB, EC 7.6.2.-	Nitrobacter winogradskyi (strain ATCC 25391 / DSM 10237 / CIP 104748 / NCIMB 11846 / Nb-255)	FUNCTION: Non-canonical ABC transporter that contains transmembrane domains (TMD), which form a pore in the inner membrane, and an ATP-binding domain (NBD), which is responsible for energy generation. Confers resistance against macrolides. {ECO:0000255|HAMAP-Rule:MF_01720}.
SGQ26_ORF1_NODE_912_length_1082_cov_15362.3:618:1079	Transport systems and efflux pumps	Q52815	aapP RL2201	General L-amino acid transport ATP-binding protein AapP	Rhizobium leguminosarum bv. viciae (strain 3841)	FUNCTION: Part of a binding-protein-dependent transport system for L-amino acids, affects the uptake as well as the efflux of these amino acids. Probably responsible for energy coupling to the transport system.
SGQ26_ORF1_NODE_928_length_1071_cov_36.377:73:1068	Transport systems and efflux pumps	Q323W5	gsiA SBO_0719	Glutathione import ATP-binding protein GsiA, EC 7.4.2.10	Shigella boydii serotype 4 (strain Sb227)	FUNCTION: Part of the ABC transporter complex GsiABCD involved in glutathione import. Responsible for energy coupling to the transport system. {ECO:0000250|UniProtKB:P75796}.
SGQ26_ORF10_NODE_42_length_2494_cov_233.899:1403:327	Transport systems and efflux pumps	P55604	NGR_a02170 y4oS	Uncharacterized ABC transporter ATP-binding protein y4oS	Sinorhizobium fredii (strain NBRC 101917 / NGR234)	FUNCTION: Probably part of a binding-protein-dependent transport system y4oPQRS. This system probably transports a sugar-like molecule. Probably responsible for energy coupling to the transport system.
SGQ26_ORF11_NODE_2_length_4412_cov_2663.6:415:2	Transport systems and efflux pumps	Q87C89	pstA PD_1204	Phosphate transport system permease protein PstA	Xylella fastidiosa (strain Temecula1 / ATCC 700964)	FUNCTION: Part of a binding-protein-dependent transport system for phosphate; probably responsible for the translocation of the substrate across the membrane. {ECO:0000250}.
SGQ26_ORF11_NODE_66_length_2341_cov_16.1325:1544:1236	Transport systems and efflux pumps	P33698	exoP RB1086 SMb20961	Succinoglycan biosynthesis transport protein ExoP	Rhizobium meliloti (strain 1021) (Ensifer meliloti) (Sinorhizobium meliloti)
SGQ26_ORF12_NODE_6_length_3879_cov_217.706:455:1408	Transport systems and efflux pumps	P74068	sll1263	Uncharacterized transporter sll1263	Synechocystis sp. (strain PCC 6803 / Kazusa)
SGQ26_ORF2_NODE_1149_length_930_cov_886.753:116:907	Transport systems and efflux pumps	P37278	pacL Synpcc7942_1082	Calcium-transporting ATPase, EC 7.2.2.10 (Calcium pump)	Synechococcus elongatus (strain PCC 7942 / FACHB-805) (Anacystis nidulans R2)	FUNCTION: This magnesium-dependent enzyme catalyzes the hydrolysis of ATP coupled with the transport of calcium. In vivo, probably exports the calcium from the cytoplasm to the periplasm and the extracellular medium. {ECO:0000269|PubMed:8021228}.
SGQ26_ORF2_NODE_1406_length_785_cov_8958.67:58:363	Transport systems and efflux pumps	P76460	atoE b2223 JW2217	Putative short-chain fatty acid transporter	Escherichia coli (strain K12)	FUNCTION: May be responsible for the uptake of short-chain fatty acids.
SGQ26_ORF2_NODE_259_length_1760_cov_296.849:55:768	Transport systems and efflux pumps	P04285	oppD STM1743	Oligopeptide transport ATP-binding protein OppD	Salmonella typhimurium (strain LT2 / SGSC1412 / ATCC 700720)	FUNCTION: Part of the binding-protein-dependent transport system for oligopeptides. Probably responsible for energy coupling to the transport system.
SGQ26_ORF2_NODE_370_length_1603_cov_373.627:410:1567	Transport systems and efflux pumps	Q8VYR9	KEA5 At5g51710 MIO24.16	K(+) efflux antiporter 5, AtKEA5	Arabidopsis thaliana (Mouse-ear cress)	FUNCTION: K(+)/H(+) antiporter involved in K(+) homeostasis and osmotic adjustment. {ECO:0000269|PubMed:24278440}.
SGQ26_ORF2_NODE_602_length_1351_cov_104.988:660:1307	Transport systems and efflux pumps	Q1RGU3	RBE_1340	Probable ABC transporter permease protein RBE_1340	Rickettsia bellii (strain RML369-C)	FUNCTION: Could be part of an ABC transporter complex. {ECO:0000250}.
SGQ26_ORF2_NODE_919_length_1075_cov_3669.11:79:582	Transport systems and efflux pumps	Q1DFF8	kup MXAN_0341	Probable potassium transport system protein kup	Myxococcus xanthus (strain DK1622)	FUNCTION: Transport of potassium into the cell. {ECO:0000255|HAMAP-Rule:MF_01522}.
SGQ26_ORF3_NODE_1091_length_962_cov_519.01:883:2	Transport systems and efflux pumps	P38054	cusA ybdE b0575 JW0564	Cation efflux system protein CusA	Escherichia coli (strain K12)	FUNCTION: Part of a cation efflux system that mediates resistance to copper and silver. {ECO:0000269|PubMed:11399769, ECO:0000269|PubMed:12813074}.
SGQ26_ORF3_NODE_1141_length_932_cov_106.156:924:1	Transport systems and efflux pumps	Q5ZWR1	copA lpg1024	Copper-exporting P-type ATPase, EC 7.2.2.8 (Copper-exporting P-type ATPase A) (Copper-transporting PIB-type ATPase) (Cu(+)-ATPase LpCopA)	Legionella pneumophila subsp. pneumophila (strain Philadelphia 1 / ATCC 33152 / DSM 7513)	FUNCTION: Couples the hydrolysis of ATP with the export of copper. {ECO:0000269|PubMed:24317491, ECO:0000305|PubMed:21716286}.
SGQ26_ORF3_NODE_397_length_1572_cov_332.557:14:1042	Transport systems and efflux pumps	A0R5K5	lfrA MSMEG_6225 MSMEI_6063	Multidrug efflux pump LfrA (Low-level fluoroquinolone resistance protein)	Mycolicibacterium smegmatis (strain ATCC 700084 / mc(2)155) (Mycobacterium smegmatis)	FUNCTION: Energy-dependent efflux pump that contributes to drug resistance (PubMed:8682782, PubMed:11094273, PubMed:15215089, PubMed:21332993). Catalyzes the efflux of norfloxacin and several related fluoroquinolones (FQ) (PubMed:8682782). Contributes significantly to the intrinsic MICs for ethidium bromide and acriflavine (PubMed:11094273, PubMed:21332993). Overexpression confers low-level resis…
SGQ26_ORF3_NODE_916_length_1077_cov_187.859:353:730	Transport systems and efflux pumps	P46903	natA BSU02750	ABC transporter ATP-binding protein NatA (ABC-type Na(+) transporter, EC 7.2.2.4)	Bacillus subtilis (strain 168)	FUNCTION: Part of an ABC transporter that catalyzes ATP-dependent electrogenic sodium extrusion. {ECO:0000269|PubMed:9106203}.
SGQ26_ORF4_NODE_1088_length_964_cov_491.361:701:39	Transport systems and efflux pumps	Q88F88	macB PP_4210	Macrolide export ATP-binding/permease protein MacB (EC 7.6.2.-)	Pseudomonas putida (strain ATCC 47054 / DSM 6125 / CFBP 8728 / NCIMB 11950 / KT2440)	FUNCTION: Part of the tripartite efflux system MacAB-TolC. MacB is a non-canonical ABC transporter that contains transmembrane domains (TMD), which form a pore in the inner membrane, and an ATP-binding domain (NBD), which is responsible for energy generation. Confers resistance against macrolides. {ECO:0000255|HAMAP-Rule:MF_01720}.
SGQ26_ORF4_NODE_1277_length_850_cov_884.902:431:0	Transport systems and efflux pumps	P31224	acrB acrE b0462 JW0451	Multidrug efflux pump subunit AcrB (AcrAB-TolC multidrug efflux pump subunit AcrB) (Acridine resistance protein B)	Escherichia coli (strain K12)	FUNCTION: AcrA-AcrB-AcrZ-TolC is a drug efflux protein complex with broad substrate specificity that uses the proton motive force to export substrates. {ECO:0000269|PubMed:16915237, ECO:0000269|PubMed:16946072, ECO:0000269|PubMed:17194213, ECO:0000269|PubMed:23010927}.; FUNCTION: (Microbial infection) Involved in contact-dependent growth inhibition (CDI), acts downstream of BamA, the receptor for…
SGQ26_ORF4_NODE_1287_length_843_cov_938.208:573:1	Transport systems and efflux pumps	O67053	phoU aq_906	Phosphate-specific transport system accessory protein PhoU homolog, Pst system accessory protein PhoU homolog (PhoU-like phosphate uptake regulator)	Aquifex aeolicus (strain VF5)	FUNCTION: Plays a role in the regulation of phosphate uptake. In this role, it may bind, possibly as a chaperone, to PhoR, PhoB or a PhoR-PhoB complex to promote dephosphorylation of phospho-PhoB, or inhibit formation of the PhoR-PhoB transitory complex (Probable). {ECO:0000305}.
SGQ26_ORF4_NODE_233_length_1805_cov_360.465:1295:1804	Transport systems and efflux pumps	O34805	yvrC BSU33180	Uncharacterized ABC transporter substrate-binding lipoprotein YvrC	Bacillus subtilis (strain 168)	FUNCTION: Probably part of an ABC transporter complex. {ECO:0000250}.
SGQ26_ORF4_NODE_486_length_1456_cov_119:1376:1005	Transport systems and efflux pumps	P75681	afuB fbpB b0263 JW0255	Putative ferric transport system permease-like protein AfuB	Escherichia coli (strain K12)	FUNCTION: A severely truncated paralog of the AfuB uptake protein, homologous only to the last 20% of the intact protein in Actinobacillus. {ECO:0000305}.
SGQ26_ORF4_NODE_587_length_1366_cov_305.451:1357:767	Transport systems and efflux pumps	Q5ZWR1	copA lpg1024	Copper-exporting P-type ATPase, EC 7.2.2.8 (Copper-exporting P-type ATPase A) (Copper-transporting PIB-type ATPase) (Cu(+)-ATPase LpCopA)	Legionella pneumophila subsp. pneumophila (strain Philadelphia 1 / ATCC 33152 / DSM 7513)	FUNCTION: Couples the hydrolysis of ATP with the export of copper. {ECO:0000269|PubMed:24317491, ECO:0000305|PubMed:21716286}.
SGQ26_ORF4_NODE_979_length_1040_cov_2245.22:492:22	Transport systems and efflux pumps	Q8FNP2	CE2102	Uncharacterized transporter CE2102	Corynebacterium efficiens (strain DSM 44549 / YS-314 / AJ 12310 / JCM 11189 / NBRC 100395)
SGQ26_ORF5_NODE_434_length_1520_cov_1199.4:1122:682	Transport systems and efflux pumps	A6GXA1	kup FP0619	Probable potassium transport system protein kup	Flavobacterium psychrophilum (strain ATCC 49511 / DSM 21280 / CIP 103535 / JIP02/86)	FUNCTION: Transport of potassium into the cell. {ECO:0000255|HAMAP-Rule:MF_01522}.
SGQ26_ORF5_NODE_637_length_1325_cov_19.2969:1022:546	Transport systems and efflux pumps	Q89AW1	bbp_117	Putative transport protein bbp_117	Buchnera aphidicola subsp. Baizongia pistaciae (strain Bp)
SGQ26_ORF5_NODE_806_length_1164_cov_906.53:837:43	Transport systems and efflux pumps	A0LNN5	Sfum_3364	L-lactate transporter (SfMCT)	Syntrophobacter fumaroxidans (strain DSM 10017 / MPOB)	FUNCTION: Proton-coupled L-lactate specific transporter. {ECO:0000269|PubMed:31201333}.
SGQ26_ORF6_NODE_151_length_2012_cov_193.937:1522:206	Transport systems and efflux pumps	P40862	proP STM4290	Proline/betaine transporter (Proline porter II) (PPII)	Salmonella typhimurium (strain LT2 / SGSC1412 / ATCC 700720)	FUNCTION: Proton symporter that senses osmotic shifts and responds by importing osmolytes such as proline, glycine betaine, stachydrine, pipecolic acid, ectoine and taurine. It is both an osmosensor and an osmoregulator which is available to participate early in the bacterial osmoregulatory response (By similarity). {ECO:0000250}.
SGQ26_ORF6_NODE_338_length_1644_cov_291.963:579:22	Transport systems and efflux pumps	Q9UM01	SLC7A7	Y+L amino acid transporter 1 (Monocyte amino acid permease 2, MOP-2) (Solute carrier family 7 member 7) (y(+)L-type amino acid transporter 1, Y+LAT1, y+LAT-1)	Homo sapiens (Human)	FUNCTION: Involved in the sodium-independent uptake of dibasic amino acids and sodium-dependent uptake of some neutral amino acids. Requires coexpression with SLC3A2/4F2hc to mediate the uptake of arginine, leucine and glutamine. Plays a role in nitric oxide synthesis in human umbilical vein endothelial cells (HUVECs) via transport of L-arginine. Involved in the transport of L-arginine in monocyt…
SGQ26_ORF6_NODE_371_length_1599_cov_2012.64:1486:767	Transport systems and efflux pumps	P22731	livF b3454 JW3419	High-affinity branched-chain amino acid transport ATP-binding protein LivF (LIV-I protein F)	Escherichia coli (strain K12)	FUNCTION: Component of the leucine-specific transport system.
SGQ26_ORF6_NODE_735_length_1216_cov_1687.42:632:0	Transport systems and efflux pumps	P74072	slr1336	Ca(2+)/H(+) antiporter (SynCAX)	Synechocystis sp. (strain PCC 6803 / Kazusa)	FUNCTION: Ca(+)/H(+) antiporter that extrudes calcium in exchange for external protons. Plays an important role in salt tolerance. Does not transport sodium or lithium. {ECO:0000269|PubMed:14559898}.
SGQ26_ORF7_NODE_1391_length_795_cov_632.795:666:154	Transport systems and efflux pumps	A0LM36	macB Sfum_2810	Macrolide export ATP-binding/permease protein MacB, EC 7.6.2.-	Syntrophobacter fumaroxidans (strain DSM 10017 / MPOB)	FUNCTION: Non-canonical ABC transporter that contains transmembrane domains (TMD), which form a pore in the inner membrane, and an ATP-binding domain (NBD), which is responsible for energy generation. Confers resistance against macrolides. {ECO:0000255|HAMAP-Rule:MF_01720}.
SGQ26_ORF7_NODE_320_length_1664_cov_2775.13:1599:1105	Transport systems and efflux pumps	Q53193	NGR_a01410 y4tR	Probable peptide ABC transporter ATP-binding protein y4tR	Sinorhizobium fredii (strain NBRC 101917 / NGR234)	FUNCTION: Probably part of a binding-protein-dependent transport system y4tOPQRS for a peptide. Probably responsible for energy coupling to the transport system.
SGQ26_ORF7_NODE_422_length_1538_cov_11470:422:0	Transport systems and efflux pumps	O31708	yknV BSU14330	Uncharacterized ABC transporter ATP-binding protein YknV	Bacillus subtilis (strain 168)
SGQ26_ORF7_NODE_475_length_1465_cov_6076.33:1124:0	Transport systems and efflux pumps	Q8NUR5	feoB MW2471	Fe(2+) transporter FeoB (Ferrous iron transport protein B)	Staphylococcus aureus (strain MW2)	FUNCTION: Probable transporter of a GTP-driven Fe(2+) uptake system. {ECO:0000250|UniProtKB:P33650}.
SGQ26_ORF8_NODE_378_length_1585_cov_18728.3:581:0	Transport systems and efflux pumps	O30499	pit R00186 SMc02861	Probable low-affinity inorganic phosphate transporter	Rhizobium meliloti (strain 1021) (Ensifer meliloti) (Sinorhizobium meliloti)	FUNCTION: Low-affinity inorganic phosphate transport. {ECO:0000305}.
SGQ26_ORF8_NODE_83_length_2258_cov_104.711:1394:687	Transport systems and efflux pumps	Q8FWV9	bepG BRA0334 BS1330_II0331	Efflux pump membrane transporter BepG	Brucella suis biovar 1 (strain 1330)	FUNCTION: May contribute to resistance to some drugs, such as deoxycholate, sodium dodecyl sulfate and nalidixic acid, in the absence of BepD and BepE. {ECO:0000269|PubMed:19201794}.
SGQ26_ORF9_NODE_124_length_2106_cov_697.824:1822:2	Transport systems and efflux pumps	P55691	NGR_a00920 y4wM	Uncharacterized protein y4wM	Sinorhizobium fredii (strain NBRC 101917 / NGR234)	FUNCTION: Possible binding-protein with either a transport or enzymatic activity.
SIB367_ORF1_NODE_1041_length_1098_cov_10.6424:61:894	Transport systems and efflux pumps	Q0BW85	mntH GbCGDNIH1_0019	Divalent metal cation transporter MntH	Granulibacter bethesdensis (strain ATCC BAA-1260 / CGDNIH1)	FUNCTION: H(+)-stimulated, divalent metal cation uptake system. {ECO:0000255|HAMAP-Rule:MF_00221}.
SIB367_ORF1_NODE_1071_length_1084_cov_13728.5:619:1083	Transport systems and efflux pumps	Q52815	aapP RL2201	General L-amino acid transport ATP-binding protein AapP	Rhizobium leguminosarum bv. viciae (strain 3841)	FUNCTION: Part of a binding-protein-dependent transport system for L-amino acids, affects the uptake as well as the efflux of these amino acids. Probably responsible for energy coupling to the transport system.
SIB367_ORF1_NODE_1321_length_970_cov_10940.5:60:365	Transport systems and efflux pumps	P76460	atoE b2223 JW2217	Putative short-chain fatty acid transporter	Escherichia coli (strain K12)	FUNCTION: May be responsible for the uptake of short-chain fatty acids.
SIB367_ORF1_NODE_158_length_2007_cov_13.8878:489:1805	Transport systems and efflux pumps	P40862	proP STM4290	Proline/betaine transporter (Proline porter II) (PPII)	Salmonella typhimurium (strain LT2 / SGSC1412 / ATCC 700720)	FUNCTION: Proton symporter that senses osmotic shifts and responds by importing osmolytes such as proline, glycine betaine, stachydrine, pipecolic acid, ectoine and taurine. It is both an osmosensor and an osmoregulator which is available to participate early in the bacterial osmoregulatory response (By similarity). {ECO:0000250}.
SIB367_ORF1_NODE_1618_length_872_cov_64.5202:291:869	Transport systems and efflux pumps	P33699	exoT RB1074 SMb20950	Succinoglycan biosynthesis transport protein ExoT	Rhizobium meliloti (strain 1021) (Ensifer meliloti) (Sinorhizobium meliloti)
SIB367_ORF1_NODE_186_length_1924_cov_427.279:96:608	Transport systems and efflux pumps	Q66HE2	Slc16a13 Mct13	Monocarboxylate transporter 13 (MCT 13) (Solute carrier family 16 member 13)	Rattus norvegicus (Rat)	FUNCTION: Proton-linked monocarboxylate transporter. May catalyze the transport of monocarboxylates across the plasma membrane. {ECO:0000250|UniProtKB:Q7RTY0}.
SIB367_ORF1_NODE_1947_length_774_cov_1656.45:454:771	Transport systems and efflux pumps	Q9X5V3	actP	Copper-transporting P-type ATPase, EC 7.2.2.9	Rhizobium leguminosarum bv. viciae	FUNCTION: Involved in copper efflux.
SIB367_ORF1_NODE_2022_length_755_cov_3226.96:66:497	Transport systems and efflux pumps	Q9HU16	dctM PA5169	C4-dicarboxylate TRAP transporter large permease protein DctM	Pseudomonas aeruginosa (strain ATCC 15692 / DSM 22644 / CIP 104116 / JCM 14847 / LMG 12228 / 1C / PRS 101 / PAO1)	FUNCTION: Part of the tripartite ATP-independent periplasmic (TRAP) transport system DctPQM involved in C4-dicarboxylates uptake. {ECO:0000269|PubMed:21725012}.
SIB367_ORF1_NODE_363_length_1610_cov_3221.84:12:953	Transport systems and efflux pumps	Q67MD6	STH2172	Uncharacterized transporter STH2172	Symbiobacterium thermophilum (strain T / IAM 14863)
SIB367_ORF1_NODE_639_length_1349_cov_2614.69:882:1346	Transport systems and efflux pumps	Q0SZL9	ugpB SFV_3456	sn-glycerol-3-phosphate-binding periplasmic protein UgpB	Shigella flexneri serotype 5b (strain 8401)	FUNCTION: sn-glycerol-3-phosphate and glycerophosphoryl diester-binding protein interacts with the binding protein-dependent transport system UgpACE. {ECO:0000250}.
SIB367_ORF1_NODE_713_length_1289_cov_1199.92:138:1286	Transport systems and efflux pumps	O06984	yvdB BSU34660	Putative sulfate transporter YvdB	Bacillus subtilis (strain 168)
SIB367_ORF1_NODE_913_length_1165_cov_2434.12:12:1163	Transport systems and efflux pumps	O35024	mntC ytgC BSU30750	Manganese transport system membrane protein MntC	Bacillus subtilis (strain 168)	FUNCTION: Probably part of the ABC transporter complex MntABCD involved in manganese import. Probably responsible for the translocation of the substrate across the membrane. {ECO:0000305|PubMed:10760146}.
SIB367_ORF2_NODE_1271_length_989_cov_3396.52:244:966	Transport systems and efflux pumps	P97499	Tep1 Tp1	Telomerase protein component 1 (Telomerase-associated protein 1, Telomerase protein 1) (p240) (p80 telomerase homolog)	Mus musculus (Mouse)	FUNCTION: Component of the telomerase ribonucleoprotein complex that is essential for the replication of chromosome termini (By similarity). Also a component of the ribonucleoprotein vaults particle, a multi-subunit structure involved in nucleo-cytoplasmic transport (PubMed:11149928). Responsible for the localizing and stabilizing vault RNA (vRNA) association in the vault ribonucleoprotein partic…
SIB367_ORF2_NODE_1698_length_844_cov_1236.9:269:841	Transport systems and efflux pumps	O67053	phoU aq_906	Phosphate-specific transport system accessory protein PhoU homolog, Pst system accessory protein PhoU homolog (PhoU-like phosphate uptake regulator)	Aquifex aeolicus (strain VF5)	FUNCTION: Plays a role in the regulation of phosphate uptake. In this role, it may bind, possibly as a chaperone, to PhoR, PhoB or a PhoR-PhoB complex to promote dephosphorylation of phospho-PhoB, or inhibit formation of the PhoR-PhoB transitory complex (Probable). {ECO:0000305}.
SIB367_ORF2_NODE_465_length_1506_cov_877.924:392:1135	Transport systems and efflux pumps	P0AA70	yedA b1959 JW1942	Uncharacterized inner membrane transporter YedA	Escherichia coli (strain K12)
SIB367_ORF2_NODE_827_length_1221_cov_1348.62:503:1219	Transport systems and efflux pumps	Q9KR66	siaM VC_1777	Sialic acid TRAP transporter large permease protein SiaM	Vibrio cholerae serotype O1 (strain ATCC 39315 / El Tor Inaba N16961)	FUNCTION: Part of the tripartite ATP-independent periplasmic (TRAP) transport system SiaPQM that catalyzes unidirectional Na(+)-dependent sialic acid uptake. {ECO:0000269|PubMed:22167185, ECO:0000269|PubMed:22556361}.
SIB367_ORF2_NODE_891_length_1181_cov_482.845:388:2	Transport systems and efflux pumps	Q9RU24	DR_1571	Probable ABC transporter-binding protein DR_1571	Deinococcus radiodurans (strain ATCC 13939 / DSM 20539 / JCM 16871 / LMG 4051 / NBRC 15346 / NCIMB 9279 / R1 / VKM B-1422)	FUNCTION: Probably part of a binding-protein-dependent transport system.
SIB367_ORF3_NODE_151_length_2024_cov_3899.63:934:1977	Transport systems and efflux pumps	P44736	rbsC HI_0503	Ribose import permease protein RbsC	Haemophilus influenzae (strain ATCC 51907 / DSM 11121 / KW20 / Rd)	FUNCTION: Part of the ABC transporter complex RbsABC involved in ribose import. Probably responsible for the translocation of the substrate across the membrane. {ECO:0000250|UniProtKB:P0AGI1}.
SIB367_ORF3_NODE_2033_length_752_cov_644.786:566:0	Transport systems and efflux pumps	P71369	HI_1104	Putative metabolite transport protein HI_1104	Haemophilus influenzae (strain ATCC 51907 / DSM 11121 / KW20 / Rd)
SIB367_ORF3_NODE_323_length_1667_cov_34.8927:1125:1517	Transport systems and efflux pumps	Q9HV52	secG PA4747	Protein-export membrane protein SecG	Pseudomonas aeruginosa (strain ATCC 15692 / DSM 22644 / CIP 104116 / JCM 14847 / LMG 12228 / 1C / PRS 101 / PAO1)	FUNCTION: Involved in protein export. Participates in an early event of protein translocation (By similarity). {ECO:0000250}.
SIB367_ORF3_NODE_456_length_1511_cov_170.104:836:1510	Transport systems and efflux pumps	P9WGU3	modA Rv1857 MTCY359.16c	Molybdate-binding protein ModA (Molybdate/tungstate-binding protein ModA)	Mycobacterium tuberculosis (strain ATCC 25618 / H37Rv)	FUNCTION: Involved in the transport of molybdenum into the cell. Part of the binding-protein-dependent transport system ModABCD (By similarity). {ECO:0000250}.
SIB367_ORF3_NODE_863_length_1201_cov_1336.81:97:843	Transport systems and efflux pumps	Q1DFF8	kup MXAN_0341	Probable potassium transport system protein kup	Myxococcus xanthus (strain DK1622)	FUNCTION: Transport of potassium into the cell. {ECO:0000255|HAMAP-Rule:MF_01522}.
SIB367_ORF4_NODE_2037_length_752_cov_1170.54:522:22	Transport systems and efflux pumps	A1K323	macB azo0611	Macrolide export ATP-binding/permease protein MacB, EC 7.6.2.-	Azoarcus sp. (strain BH72)	FUNCTION: Non-canonical ABC transporter that contains transmembrane domains (TMD), which form a pore in the inner membrane, and an ATP-binding domain (NBD), which is responsible for energy generation. Confers resistance against macrolides. {ECO:0000255|HAMAP-Rule:MF_01720}.
SIB367_ORF4_NODE_548_length_1431_cov_7418.68:970:2	Transport systems and efflux pumps	Q5E733	nanT VF_0668	N-acetylneuraminate transporter	Aliivibrio fischeri (strain ATCC 700601 / ES114) (Vibrio fischeri)	FUNCTION: Seems to be involved in N-acetylneuraminate transport. Complements an E. coli nanT deletion mutant. {ECO:0000269|PubMed:28446608}.
SIB367_ORF5_NODE_100_length_2265_cov_346.93:869:1576	Transport systems and efflux pumps	Q8FWV9	bepG BRA0334 BS1330_II0331	Efflux pump membrane transporter BepG	Brucella suis biovar 1 (strain 1330)	FUNCTION: May contribute to resistance to some drugs, such as deoxycholate, sodium dodecyl sulfate and nalidixic acid, in the absence of BepD and BepE. {ECO:0000269|PubMed:19201794}.
SIB367_ORF5_NODE_1102_length_1071_cov_257.583:995:492	Transport systems and efflux pumps	Q1DFF8	kup MXAN_0341	Probable potassium transport system protein kup	Myxococcus xanthus (strain DK1622)	FUNCTION: Transport of potassium into the cell. {ECO:0000255|HAMAP-Rule:MF_01522}.
SIB367_ORF5_NODE_1178_length_1036_cov_103.224:375:1	Transport systems and efflux pumps	P0A9U2	ybhF SF0744 S0785	Probable multidrug ABC transporter ATP-binding protein YbhF	Shigella flexneri	FUNCTION: Part of the ABC transporter complex YbhFSR that could be involved in efflux of cefoperazone. Probably responsible for energy coupling to the transport system. {ECO:0000250|UniProtKB:P0A9U1}.
SIB367_ORF5_NODE_1315_length_973_cov_5400.91:690:19	Transport systems and efflux pumps	P30769	mkl ML1892	Probable ribonucleotide transport ATP-binding protein mkl	Mycobacterium leprae (strain TN)	FUNCTION: Not known, could be involved in the transport of ribonucleotides.
SIB367_ORF5_NODE_1361_length_956_cov_23.4295:768:22	Transport systems and efflux pumps	Q8X4V6	ygaY Z3982 ECs3543	Uncharacterized transporter YgaY	Escherichia coli O157:H7
SIB367_ORF5_NODE_1507_length_904_cov_436.559:538:2	Transport systems and efflux pumps	P0AFV2	yhiD yhhE b3508 JW5670	Putative magnesium transporter YhiD	Escherichia coli (strain K12)	FUNCTION: Could be involved in magnesium uptake. {ECO:0000269|PubMed:19798051}.
SIB367_ORF5_NODE_228_length_1817_cov_309.31:1409:1086	Transport systems and efflux pumps	Q6MPX9	macB Bd0709	Macrolide export ATP-binding/permease protein MacB, EC 7.6.2.-	Bdellovibrio bacteriovorus (strain ATCC 15356 / DSM 50701 / NCIMB 9529 / HD100)	FUNCTION: Non-canonical ABC transporter that contains transmembrane domains (TMD), which form a pore in the inner membrane, and an ATP-binding domain (NBD), which is responsible for energy generation. Confers resistance against macrolides. {ECO:0000255|HAMAP-Rule:MF_01720}.
SIB367_ORF6_NODE_1315_length_973_cov_5400.91:875:552	Transport systems and efflux pumps	P73009	slr1045	Probable ABC transporter permease protein slr1045	Synechocystis sp. (strain PCC 6803 / Kazusa)	FUNCTION: Could be part of an ABC transporter complex. {ECO:0000250}.
SIB367_ORF6_NODE_228_length_1817_cov_309.31:1082:0	Transport systems and efflux pumps	A0L0V9	macB Shewana3_3455	Macrolide export ATP-binding/permease protein MacB, EC 7.6.2.-	Shewanella sp. (strain ANA-3)	FUNCTION: Part of the tripartite efflux system MacAB-TolC. MacB is a non-canonical ABC transporter that contains transmembrane domains (TMD), which form a pore in the inner membrane, and an ATP-binding domain (NBD), which is responsible for energy generation. Confers resistance against macrolides. {ECO:0000255|HAMAP-Rule:MF_01720}.
SIB367_ORF6_NODE_499_length_1471_cov_2696.97:1280:255	Transport systems and efflux pumps	A0QP18	mmpL11 MSMEG_0241 MSMEI_0234 LJ00_01210	Mycolic acid-containing lipids exporter MmpL11	Mycolicibacterium smegmatis (strain ATCC 700084 / mc(2)155) (Mycobacterium smegmatis)	FUNCTION: Contributes to cell wall biosynthesis and biofilm formation. Transports the mycolic acid-containing lipids monomeromycolyl diacylglycerol (MMDAG) and mycolate ester wax (WE) to the bacterial surface. {ECO:0000269|PubMed:23836904}.
SIB367_ORF7_NODE_1894_length_787_cov_11.7964:663:151	Transport systems and efflux pumps	A0LM36	macB Sfum_2810	Macrolide export ATP-binding/permease protein MacB, EC 7.6.2.-	Syntrophobacter fumaroxidans (strain DSM 10017 / MPOB)	FUNCTION: Non-canonical ABC transporter that contains transmembrane domains (TMD), which form a pore in the inner membrane, and an ATP-binding domain (NBD), which is responsible for energy generation. Confers resistance against macrolides. {ECO:0000255|HAMAP-Rule:MF_01720}.
SIB367_ORF8_NODE_459_length_1509_cov_39.9945:642:1	Transport systems and efflux pumps	P94374	yxlF BSU38660	Uncharacterized ABC transporter ATP-binding protein YxlF, EC 7.-.-.-	Bacillus subtilis (strain 168)
SPB_ORF1_NODE_163_length_1928_cov_113.688:237:821	Transport systems and efflux pumps	Q7N6F9	macB plu1591	Macrolide export ATP-binding/permease protein MacB, EC 7.6.2.-	Photorhabdus laumondii subsp. laumondii (strain DSM 15139 / CIP 105565 / TT01)	FUNCTION: Part of the tripartite efflux system MacAB-TolC. MacB is a non-canonical ABC transporter that contains transmembrane domains (TMD), which form a pore in the inner membrane, and an ATP-binding domain (NBD), which is responsible for energy generation. Confers resistance against macrolides. {ECO:0000255|HAMAP-Rule:MF_01720}.
SPB_ORF1_NODE_164_length_1927_cov_985.433:99:611	Transport systems and efflux pumps	Q66HE2	Slc16a13 Mct13	Monocarboxylate transporter 13 (MCT 13) (Solute carrier family 16 member 13)	Rattus norvegicus (Rat)	FUNCTION: Proton-linked monocarboxylate transporter. May catalyze the transport of monocarboxylates across the plasma membrane. {ECO:0000250|UniProtKB:Q7RTY0}.
SPB_ORF1_NODE_361_length_1563_cov_1196.51:258:572	Transport systems and efflux pumps	Q98KI3	modC mll1463	Molybdenum import ATP-binding protein ModC, EC 7.3.2.5	Mesorhizobium japonicum (strain LMG 29417 / CECT 9101 / MAFF 303099) (Mesorhizobium loti (strain MAFF 303099))	FUNCTION: Part of the ABC transporter complex ModABC involved in molybdenum import. Responsible for energy coupling to the transport system. {ECO:0000255|HAMAP-Rule:MF_01705}.
SPB_ORF1_NODE_430_length_1472_cov_1911.78:190:1215	Transport systems and efflux pumps	A0QP18	mmpL11 MSMEG_0241 MSMEI_0234 LJ00_01210	Mycolic acid-containing lipids exporter MmpL11	Mycolicibacterium smegmatis (strain ATCC 700084 / mc(2)155) (Mycobacterium smegmatis)	FUNCTION: Contributes to cell wall biosynthesis and biofilm formation. Transports the mycolic acid-containing lipids monomeromycolyl diacylglycerol (MMDAG) and mycolate ester wax (WE) to the bacterial surface. {ECO:0000269|PubMed:23836904}.
SPB_ORF1_NODE_550_length_1370_cov_305.66:79:1368	Transport systems and efflux pumps	Q8FWV9	bepG BRA0334 BS1330_II0331	Efflux pump membrane transporter BepG	Brucella suis biovar 1 (strain 1330)	FUNCTION: May contribute to resistance to some drugs, such as deoxycholate, sodium dodecyl sulfate and nalidixic acid, in the absence of BepD and BepE. {ECO:0000269|PubMed:19201794}.
SPB_ORF1_NODE_553_length_1368_cov_4738.5:117:617	Transport systems and efflux pumps	P0AFL1	potI b0857 JW0841	Putrescine transport system permease protein PotI	Escherichia coli (strain K12)	FUNCTION: Part of the ABC transporter complex PotFGHI involved in putrescine uptake (PubMed:8416922, PubMed:23719730). Responsible for the translocation of the substrate across the membrane (Probable). Imports putrescine for maintenance of the optimal concentration of polyamines necessary for cell growth in the presence of glucose (PubMed:23719730). {ECO:0000269|PubMed:23719730, ECO:0000269|PubMe…
SPB_ORF1_NODE_646_length_1277_cov_1320.78:12:746	Transport systems and efflux pumps	P42065	appF BSU11370	Oligopeptide transport ATP-binding protein AppF	Bacillus subtilis (strain 168)	FUNCTION: This protein is a component of an oligopeptide permease, a binding protein-dependent transport system. This APP system can completely substitute for the OPP system in both sporulation and genetic competence, though, unlike OPP, is incapable of transporting tripeptides. Probably responsible for energy coupling to the transport system.
SPB_ORF1_NODE_712_length_1225_cov_51.4402:510:1202	Transport systems and efflux pumps	P82251	SLC7A9 BAT1	b(0,+)-type amino acid transporter 1, b(0,+)AT1 (Glycoprotein-associated amino acid transporter b0,+AT1) (Solute carrier family 7 member 9)	Homo sapiens (Human)	FUNCTION: Involved in the high-affinity, sodium-independent transport of cystine and neutral and dibasic amino acids (system b(0,+)-like activity). Thought to be responsible for the high-affinity reabsorption of cystine in the kidney tubule. {ECO:0000269|PubMed:10471498, ECO:0000269|PubMed:10588648, ECO:0000269|PubMed:16609684}.
SPB_ORF1_NODE_801_length_1165_cov_2436.2:12:1163	Transport systems and efflux pumps	O35024	mntC ytgC BSU30750	Manganese transport system membrane protein MntC	Bacillus subtilis (strain 168)	FUNCTION: Probably part of the ABC transporter complex MntABCD involved in manganese import. Probably responsible for the translocation of the substrate across the membrane. {ECO:0000305|PubMed:10760146}.
SPB_ORF10_NODE_32_length_2618_cov_63.5813:2182:1871	Transport systems and efflux pumps	P94139	czcN Rmet_5984	Cobalt-zinc-cadmium resistance protein CzcN (Cation efflux system protein CzcN)	Cupriavidus metallidurans (strain ATCC 43123 / DSM 2839 / NBRC 102507 / CH34) (Ralstonia metallidurans)	FUNCTION: Component of the CZC cation-efflux system that confers resistance to cobalt, zinc and cadmium.
SPB_ORF13_NODE_46_length_2471_cov_467.619:582:262	Transport systems and efflux pumps	Q66FD1	gdx sugE YPTB0409	Guanidinium exporter	Yersinia pseudotuberculosis serotype I (strain IP32953)	FUNCTION: Guanidinium ion exporter. Couples guanidinium export to the proton motive force, exchanging one guanidinium ion for two protons. {ECO:0000250|UniProtKB:P69937}.
SPB_ORF2_NODE_1316_length_901_cov_167.988:7:711	Transport systems and efflux pumps	Q53193	NGR_a01410 y4tR	Probable peptide ABC transporter ATP-binding protein y4tR	Sinorhizobium fredii (strain NBRC 101917 / NGR234)	FUNCTION: Probably part of a binding-protein-dependent transport system y4tOPQRS for a peptide. Probably responsible for energy coupling to the transport system.
SPB_ORF2_NODE_1563_length_817_cov_4417.35:275:772	Transport systems and efflux pumps	P33591	nikB b3477 JW3442	Nickel transport system permease protein NikB	Escherichia coli (strain K12)	FUNCTION: Involved in a nickel transport system, probably translocates nickel through the bacterial inner membrane.
SPB_ORF2_NODE_1656_length_788_cov_77.8445:775:2	Transport systems and efflux pumps	P30769	mkl ML1892	Probable ribonucleotide transport ATP-binding protein mkl	Mycobacterium leprae (strain TN)	FUNCTION: Not known, could be involved in the transport of ribonucleotides.
SPB_ORF2_NODE_1716_length_773_cov_7864.79:455:772	Transport systems and efflux pumps	Q9X5V3	actP	Copper-transporting P-type ATPase, EC 7.2.2.9	Rhizobium leguminosarum bv. viciae	FUNCTION: Involved in copper efflux.
SPB_ORF2_NODE_180_length_1850_cov_10428.1:747:1505	Transport systems and efflux pumps	Q83S25	gsiD SF0781.1 S0825	Glutathione transport system permease protein GsiD	Shigella flexneri	FUNCTION: Part of the ABC transporter complex GsiABCD involved in glutathione import. Probably responsible for the translocation of the substrate across the membrane. {ECO:0000250|UniProtKB:P75799}.
SPB_ORF2_NODE_409_length_1496_cov_843.29:73:483	Transport systems and efflux pumps	P72335	nodI	Nod factor export ATP-binding protein I, EC 7.6.2.- (Nodulation ATP-binding protein I)	Rhizobium sp. (strain N33)	FUNCTION: Part of the ABC transporter complex NodIJ involved in the export of the nodulation factors (Nod factors), the bacterial signal molecules that induce symbiosis and subsequent nodulation induction. Nod factors are LCO (lipo-chitin oligosaccharide), a modified beta-1,4-linked N-acetylglucosamine oligosaccharide. This subunit is responsible for energy coupling to the transport system. {ECO:…
SPB_ORF2_NODE_449_length_1454_cov_881.369:808:1434	Transport systems and efflux pumps	Q9UM01	SLC7A7	Y+L amino acid transporter 1 (Monocyte amino acid permease 2, MOP-2) (Solute carrier family 7 member 7) (y(+)L-type amino acid transporter 1, Y+LAT1, y+LAT-1)	Homo sapiens (Human)	FUNCTION: Involved in the sodium-independent uptake of dibasic amino acids and sodium-dependent uptake of some neutral amino acids. Requires coexpression with SLC3A2/4F2hc to mediate the uptake of arginine, leucine and glutamine. Plays a role in nitric oxide synthesis in human umbilical vein endothelial cells (HUVECs) via transport of L-arginine. Involved in the transport of L-arginine in monocyt…
SPB_ORF3_NODE_1412_length_868_cov_4782:613:74	Transport systems and efflux pumps	P31135	potH b0856 JW0840	Putrescine transport system permease protein PotH	Escherichia coli (strain K12)	FUNCTION: Part of the ABC transporter complex PotFGHI involved in putrescine uptake (PubMed:8416922, PubMed:23719730). Responsible for the translocation of the substrate across the membrane (Probable). Imports putrescine for maintenance of the optimal concentration of polyamines necessary for cell growth in the presence of glucose (PubMed:23719730). {ECO:0000269|PubMed:23719730, ECO:0000269|PubMe…
SPB_ORF3_NODE_1657_length_788_cov_15517:304:744	Transport systems and efflux pumps	P0AEQ9	glnP SF0761 S0803	Glutamine transport system permease protein GlnP	Shigella flexneri	FUNCTION: Part of the binding-protein-dependent transport system for glutamine; probably responsible for the translocation of the substrate across the membrane. {ECO:0000250}.
SPB_ORF3_NODE_378_length_1537_cov_1549.83:1114:1536	Transport systems and efflux pumps	O31708	yknV BSU14330	Uncharacterized ABC transporter ATP-binding protein YknV	Bacillus subtilis (strain 168)
SPB_ORF3_NODE_583_length_1335_cov_12.7164:878:0	Transport systems and efflux pumps	Q5E733	nanT VF_0668	N-acetylneuraminate transporter	Aliivibrio fischeri (strain ATCC 700601 / ES114) (Vibrio fischeri)	FUNCTION: Seems to be involved in N-acetylneuraminate transport. Complements an E. coli nanT deletion mutant. {ECO:0000269|PubMed:28446608}.
SPB_ORF3_NODE_712_length_1225_cov_51.4402:35:445	Transport systems and efflux pumps	P76417	yegT b2098 JW2085	Putative nucleoside transporter YegT	Escherichia coli (strain K12)	FUNCTION: Could be involved in nucleoside transport. {ECO:0000250}.
SPB_ORF3_NODE_743_length_1204_cov_4291.83:100:846	Transport systems and efflux pumps	Q1DFF8	kup MXAN_0341	Probable potassium transport system protein kup	Myxococcus xanthus (strain DK1622)	FUNCTION: Transport of potassium into the cell. {ECO:0000255|HAMAP-Rule:MF_01522}.
SPB_ORF3_NODE_940_length_1086_cov_12383.2:666:1085	Transport systems and efflux pumps	Q53191	NGR_a01430 y4tP	Probable peptide ABC transporter permease protein y4tP	Sinorhizobium fredii (strain NBRC 101917 / NGR234)	FUNCTION: Probably part of the binding-protein-dependent transport system y4tOPQRS for a peptide. Probably responsible for the translocation of the substrate across the membrane.
SPB_ORF3_NODE_967_length_1072_cov_52.6971:459:1	Transport systems and efflux pumps	Q52815	aapP RL2201	General L-amino acid transport ATP-binding protein AapP	Rhizobium leguminosarum bv. viciae (strain 3841)	FUNCTION: Part of a binding-protein-dependent transport system for L-amino acids, affects the uptake as well as the efflux of these amino acids. Probably responsible for energy coupling to the transport system.
SPB_ORF4_NODE_1762_length_760_cov_4936.89:690:259	Transport systems and efflux pumps	Q9HU16	dctM PA5169	C4-dicarboxylate TRAP transporter large permease protein DctM	Pseudomonas aeruginosa (strain ATCC 15692 / DSM 22644 / CIP 104116 / JCM 14847 / LMG 12228 / 1C / PRS 101 / PAO1)	FUNCTION: Part of the tripartite ATP-independent periplasmic (TRAP) transport system DctPQM involved in C4-dicarboxylates uptake. {ECO:0000269|PubMed:21725012}.
SPB_ORF4_NODE_422_length_1479_cov_493.387:1469:258	Transport systems and efflux pumps	Q8ZSB0	mntH all7601	Divalent metal cation transporter MntH	Nostoc sp. (strain PCC 7120 / SAG 25.82 / UTEX 2576)	FUNCTION: H(+)-stimulated, divalent metal cation uptake system. {ECO:0000255|HAMAP-Rule:MF_00221}.
SPB_ORF4_NODE_483_length_1423_cov_1024.95:416:829	Transport systems and efflux pumps	O31708	yknV BSU14330	Uncharacterized ABC transporter ATP-binding protein YknV	Bacillus subtilis (strain 168)
SPB_ORF4_NODE_529_length_1389_cov_23.3276:946:1386	Transport systems and efflux pumps	Q3YXK1	zupT SSON_3177	Zinc transporter ZupT	Shigella sonnei (strain Ss046)	FUNCTION: Mediates zinc uptake. May also transport other divalent cations. {ECO:0000255|HAMAP-Rule:MF_00548}.
SPB_ORF4_NODE_942_length_1085_cov_1850.55:880:437	Transport systems and efflux pumps	P37739	dctS	C4-dicarboxylate transport sensor protein DctS, EC 2.7.13.3	Rhodobacter capsulatus (Rhodopseudomonas capsulata)	FUNCTION: Member of the two-component regulatory system DctS/DctR involved in the transport of C4-dicarboxylates. DctS functions as a membrane-associated protein kinase that phosphorylates DctR in response to environmental signals.
SPB_ORF5_NODE_1159_length_976_cov_6110.15:693:22	Transport systems and efflux pumps	P30769	mkl ML1892	Probable ribonucleotide transport ATP-binding protein mkl	Mycobacterium leprae (strain TN)	FUNCTION: Not known, could be involved in the transport of ribonucleotides.
SPB_ORF5_NODE_134_length_2018_cov_294.797:494:1810	Transport systems and efflux pumps	P40862	proP STM4290	Proline/betaine transporter (Proline porter II) (PPII)	Salmonella typhimurium (strain LT2 / SGSC1412 / ATCC 700720)	FUNCTION: Proton symporter that senses osmotic shifts and responds by importing osmolytes such as proline, glycine betaine, stachydrine, pipecolic acid, ectoine and taurine. It is both an osmosensor and an osmoregulator which is available to participate early in the bacterial osmoregulatory response (By similarity). {ECO:0000250}.
SPB_ORF5_NODE_338_length_1588_cov_69.2094:1514:36	Transport systems and efflux pumps	Q04733	cmcT	Cephamycin export protein CmcT	Amycolatopsis lactamdurans (Nocardia lactamdurans)	FUNCTION: Involved in cephamycin export.
SPB_ORF6_NODE_1159_length_976_cov_6110.15:878:555	Transport systems and efflux pumps	P73009	slr1045	Probable ABC transporter permease protein slr1045	Synechocystis sp. (strain PCC 6803 / Kazusa)	FUNCTION: Could be part of an ABC transporter complex. {ECO:0000250}.
SPB_ORF6_NODE_17_length_3011_cov_26.0927:1355:1960	Transport systems and efflux pumps	Q5R6I6	SLC39A13 ZIP13	Zinc transporter ZIP13 (Solute carrier family 39 member 13) (Zrt- and Irt-like protein 13, ZIP-13)	Pongo abelii (Sumatran orangutan) (Pongo pygmaeus abelii)	FUNCTION: Acts as a zinc-influx transporter. {ECO:0000250}.
SPB_ORF6_NODE_714_length_1223_cov_2742.11:719:0	Transport systems and efflux pumps	Q9KR66	siaM VC_1777	Sialic acid TRAP transporter large permease protein SiaM	Vibrio cholerae serotype O1 (strain ATCC 39315 / El Tor Inaba N16961)	FUNCTION: Part of the tripartite ATP-independent periplasmic (TRAP) transport system SiaPQM that catalyzes unidirectional Na(+)-dependent sialic acid uptake. {ECO:0000269|PubMed:22167185, ECO:0000269|PubMed:22556361}.
SPB_ORF7_NODE_143_length_2005_cov_379.382:1992:1651	Transport systems and efflux pumps	Q57855	MJ0412	Uncharacterized ABC transporter ATP-binding protein MJ0412	Methanocaldococcus jannaschii (strain ATCC 43067 / DSM 2661 / JAL-1 / JCM 10045 / NBRC 100440) (Methanococcus jannaschii)
SPB_ORF7_NODE_1631_length_795_cov_29905.2:666:154	Transport systems and efflux pumps	A0LM36	macB Sfum_2810	Macrolide export ATP-binding/permease protein MacB, EC 7.6.2.-	Syntrophobacter fumaroxidans (strain DSM 10017 / MPOB)	FUNCTION: Non-canonical ABC transporter that contains transmembrane domains (TMD), which form a pore in the inner membrane, and an ATP-binding domain (NBD), which is responsible for energy generation. Confers resistance against macrolides. {ECO:0000255|HAMAP-Rule:MF_01720}.
SPB_ORF7_NODE_897_length_1109_cov_23185.2:744:22	Transport systems and efflux pumps	P97499	Tep1 Tp1	Telomerase protein component 1 (Telomerase-associated protein 1, Telomerase protein 1) (p240) (p80 telomerase homolog)	Mus musculus (Mouse)	FUNCTION: Component of the telomerase ribonucleoprotein complex that is essential for the replication of chromosome termini (By similarity). Also a component of the ribonucleoprotein vaults particle, a multi-subunit structure involved in nucleo-cytoplasmic transport (PubMed:11149928). Responsible for the localizing and stabilizing vault RNA (vRNA) association in the vault ribonucleoprotein partic…
SPB_ORF8_NODE_599_length_1320_cov_2208.42:1212:763	Transport systems and efflux pumps	A0KGB3	macB1 AHA_0761	Macrolide export ATP-binding/permease protein MacB 1, EC 7.6.2.-	Aeromonas hydrophila subsp. hydrophila (strain ATCC 7966 / DSM 30187 / BCRC 13018 / CCUG 14551 / JCM 1027 / KCTC 2358 / NCIMB 9240 / NCTC 8049)	FUNCTION: Part of the tripartite efflux system MacAB-TolC. MacB is a non-canonical ABC transporter that contains transmembrane domains (TMD), which form a pore in the inner membrane, and an ATP-binding domain (NBD), which is responsible for energy generation. Confers resistance against macrolides. {ECO:0000255|HAMAP-Rule:MF_01720}.
SPB_ORF9_NODE_270_length_1671_cov_100.785:547:155	Transport systems and efflux pumps	Q9HV52	secG PA4747	Protein-export membrane protein SecG	Pseudomonas aeruginosa (strain ATCC 15692 / DSM 22644 / CIP 104116 / JCM 14847 / LMG 12228 / 1C / PRS 101 / PAO1)	FUNCTION: Involved in protein export. Participates in an early event of protein translocation (By similarity). {ECO:0000250}.
SSA37_ORF1_NODE_1215_length_893_cov_22329.1:453:890	Transport systems and efflux pumps	P9WG03	sugA Rv1236	Trehalose transport system permease protein SugA	Mycobacterium tuberculosis (strain ATCC 25618 / H37Rv)	FUNCTION: Part of the ABC transporter complex LpqY-SugA-SugB-SugC, which is highly specific for uptake of trehalose. Involved in the recycling of extracellular trehalose released from trehalose-containing molecules synthesized by M.tuberculosis. Trehalose uptake is essential for virulence. Probably responsible for the translocation of the substrate across the membrane. {ECO:0000269|PubMed:2111897…
SSA37_ORF1_NODE_1256_length_871_cov_616.19:192:620	Transport systems and efflux pumps	P46339	yqgH yzmC BSU24980	Probable ABC transporter permease protein YqgH	Bacillus subtilis (strain 168)	FUNCTION: Part of the binding-protein-dependent transport system YqgGHIJK. Probably responsible for the translocation of the substrate across the membrane (By similarity). {ECO:0000250}.
SSA37_ORF1_NODE_1440_length_792_cov_551.657:128:640	Transport systems and efflux pumps	A0LM36	macB Sfum_2810	Macrolide export ATP-binding/permease protein MacB, EC 7.6.2.-	Syntrophobacter fumaroxidans (strain DSM 10017 / MPOB)	FUNCTION: Non-canonical ABC transporter that contains transmembrane domains (TMD), which form a pore in the inner membrane, and an ATP-binding domain (NBD), which is responsible for energy generation. Confers resistance against macrolides. {ECO:0000255|HAMAP-Rule:MF_01720}.
SSA37_ORF1_NODE_1559_length_753_cov_2686.94:230:730	Transport systems and efflux pumps	A1K323	macB azo0611	Macrolide export ATP-binding/permease protein MacB, EC 7.6.2.-	Azoarcus sp. (strain BH72)	FUNCTION: Non-canonical ABC transporter that contains transmembrane domains (TMD), which form a pore in the inner membrane, and an ATP-binding domain (NBD), which is responsible for energy generation. Confers resistance against macrolides. {ECO:0000255|HAMAP-Rule:MF_01720}.
SSA37_ORF1_NODE_610_length_1301_cov_168.44:940:1281	Transport systems and efflux pumps	Q92JD8	RC0129	Probable ABC transporter permease protein RC0129	Rickettsia conorii (strain ATCC VR-613 / Malish 7)	FUNCTION: Could be part of an ABC transporter complex. {ECO:0000250}.
SSA37_ORF1_NODE_740_length_1188_cov_68.3301:84:830	Transport systems and efflux pumps	Q1DFF8	kup MXAN_0341	Probable potassium transport system protein kup	Myxococcus xanthus (strain DK1622)	FUNCTION: Transport of potassium into the cell. {ECO:0000255|HAMAP-Rule:MF_01522}.
SSA37_ORF10_NODE_257_length_1719_cov_38033.4:856:407	Transport systems and efflux pumps	P42062	appB BSU11390	Oligopeptide transport system permease protein AppB	Bacillus subtilis (strain 168)	FUNCTION: This protein is a component of an oligopeptide permease, a binding protein-dependent transport system. This APP system can completely substitute for the OPP system in both sporulation and genetic competence, though, unlike OPP, is incapable of transporting tripeptides. Probably responsible for the translocation of the substrate across the membrane (By similarity). {ECO:0000250}.
SSA37_ORF11_NODE_227_length_1765_cov_330.32:1756:1262	Transport systems and efflux pumps	Q7N6F9	macB plu1591	Macrolide export ATP-binding/permease protein MacB, EC 7.6.2.-	Photorhabdus laumondii subsp. laumondii (strain DSM 15139 / CIP 105565 / TT01)	FUNCTION: Part of the tripartite efflux system MacAB-TolC. MacB is a non-canonical ABC transporter that contains transmembrane domains (TMD), which form a pore in the inner membrane, and an ATP-binding domain (NBD), which is responsible for energy generation. Confers resistance against macrolides. {ECO:0000255|HAMAP-Rule:MF_01720}.
SSA37_ORF2_NODE_1310_length_845_cov_1797.8:269:844	Transport systems and efflux pumps	O67053	phoU aq_906	Phosphate-specific transport system accessory protein PhoU homolog, Pst system accessory protein PhoU homolog (PhoU-like phosphate uptake regulator)	Aquifex aeolicus (strain VF5)	FUNCTION: Plays a role in the regulation of phosphate uptake. In this role, it may bind, possibly as a chaperone, to PhoR, PhoB or a PhoR-PhoB complex to promote dephosphorylation of phospho-PhoB, or inhibit formation of the PhoR-PhoB transitory complex (Probable). {ECO:0000305}.
SSA37_ORF2_NODE_1533_length_762_cov_11.0962:449:760	Transport systems and efflux pumps	Q9X5V3	actP	Copper-transporting P-type ATPase, EC 7.2.2.9	Rhizobium leguminosarum bv. viciae	FUNCTION: Involved in copper efflux.
SSA37_ORF2_NODE_279_length_1682_cov_916.691:1143:1637	Transport systems and efflux pumps	P45096	dppB HI_1187	Dipeptide transport system permease protein DppB	Haemophilus influenzae (strain ATCC 51907 / DSM 11121 / KW20 / Rd)	FUNCTION: Part of the ABC transporter DppBCDF involved in dipeptide transport. Responsible for the translocation of the substrate across the membrane. {ECO:0000250|UniProtKB:P0AEF8}.
SSA37_ORF2_NODE_481_length_1426_cov_2213.88:460:1425	Transport systems and efflux pumps	Q5E733	nanT VF_0668	N-acetylneuraminate transporter	Aliivibrio fischeri (strain ATCC 700601 / ES114) (Vibrio fischeri)	FUNCTION: Seems to be involved in N-acetylneuraminate transport. Complements an E. coli nanT deletion mutant. {ECO:0000269|PubMed:28446608}.
SSA37_ORF2_NODE_773_length_1162_cov_395.012:280:1161	Transport systems and efflux pumps	P94177	czcA	Cation efflux system protein CzcA	Alcaligenes sp. (strain CT14)	FUNCTION: Has a low cation transport activity for cobalt, it is essential for the expression of cobalt, zinc, and cadmium resistance. CzcA and CzcB together would act in zinc efflux nearly as effectively as the complete CZC efflux system (CzcABC).
SSA37_ORF2_NODE_89_length_2155_cov_311.68:1203:2153	Transport systems and efflux pumps	A0QYB5	thpA MSMEG_3599 MSMEI_3516	D-threitol-binding protein	Mycolicibacterium smegmatis (strain ATCC 700084 / mc(2)155) (Mycobacterium smegmatis)	FUNCTION: Part of an ABC transporter complex involved in D-threitol import. Binds D-threitol. Functions in the transport for the degradation pathway of D-threitol, that allows M.smegmatis to grow on this compound as the sole carbon source. {ECO:0000269|PubMed:26560079}.
SSA37_ORF2_NODE_951_length_1047_cov_268.096:677:0	Transport systems and efflux pumps	Q48815	helA	Protein HelA	Legionella pneumophila	FUNCTION: Presumed to function with HelC and HelB in efflux of an unidentified substrate.
SSA37_ORF3_NODE_247_length_1736_cov_5330.54:298:816	Transport systems and efflux pumps	P44070	HI_0902	Probable membrane transporter protein HI_0902	Haemophilus influenzae (strain ATCC 51907 / DSM 11121 / KW20 / Rd)
SSA37_ORF3_NODE_44_length_2551_cov_1597.51:107:703	Transport systems and efflux pumps	P46903	natA BSU02750	ABC transporter ATP-binding protein NatA (ABC-type Na(+) transporter, EC 7.2.2.4)	Bacillus subtilis (strain 168)	FUNCTION: Part of an ABC transporter that catalyzes ATP-dependent electrogenic sodium extrusion. {ECO:0000269|PubMed:9106203}.
SSA37_ORF3_NODE_899_length_1077_cov_173.052:657:1076	Transport systems and efflux pumps	Q53191	NGR_a01430 y4tP	Probable peptide ABC transporter permease protein y4tP	Sinorhizobium fredii (strain NBRC 101917 / NGR234)	FUNCTION: Probably part of the binding-protein-dependent transport system y4tOPQRS for a peptide. Probably responsible for the translocation of the substrate across the membrane.
SSA37_ORF4_NODE_1129_length_943_cov_817.845:930:163	Transport systems and efflux pumps	P04285	oppD STM1743	Oligopeptide transport ATP-binding protein OppD	Salmonella typhimurium (strain LT2 / SGSC1412 / ATCC 700720)	FUNCTION: Part of the binding-protein-dependent transport system for oligopeptides. Probably responsible for energy coupling to the transport system.
SSA37_ORF4_NODE_768_length_1165_cov_1894.44:837:43	Transport systems and efflux pumps	A0LNN5	Sfum_3364	L-lactate transporter (SfMCT)	Syntrophobacter fumaroxidans (strain DSM 10017 / MPOB)	FUNCTION: Proton-coupled L-lactate specific transporter. {ECO:0000269|PubMed:31201333}.
SSA37_ORF4_NODE_847_length_1108_cov_2016.46:790:1107	Transport systems and efflux pumps	Q9X5V3	actP	Copper-transporting P-type ATPase, EC 7.2.2.9	Rhizobium leguminosarum bv. viciae	FUNCTION: Involved in copper efflux.
SSA37_ORF4_NODE_884_length_1085_cov_8612.64:464:0	Transport systems and efflux pumps	Q52815	aapP RL2201	General L-amino acid transport ATP-binding protein AapP	Rhizobium leguminosarum bv. viciae (strain 3841)	FUNCTION: Part of a binding-protein-dependent transport system for L-amino acids, affects the uptake as well as the efflux of these amino acids. Probably responsible for energy coupling to the transport system.
SSA37_ORF5_NODE_1024_length_1012_cov_623.061:1003:158	Transport systems and efflux pumps	O31099	srpA	Solvent efflux pump periplasmic linker SrpA	Pseudomonas putida (Arthrobacter siderocapsulatus)	FUNCTION: The periplasmic linker protein component of an organic solvent efflux pump. Involved in export of a number of low log POW compounds including hexane (log POW 3.5), toluene (log POW 2.5) and dimethylphthalate (log POW 2.3). The solvent resistance phenotype has been postulated to depend on the operon expression level.
SSA37_ORF5_NODE_293_length_1654_cov_109.996:98:898	Transport systems and efflux pumps	P0AA70	yedA b1959 JW1942	Uncharacterized inner membrane transporter YedA	Escherichia coli (strain K12)
SSA37_ORF5_NODE_345_length_1583_cov_17.9437:1514:36	Transport systems and efflux pumps	Q04733	cmcT	Cephamycin export protein CmcT	Amycolatopsis lactamdurans (Nocardia lactamdurans)	FUNCTION: Involved in cephamycin export.
SSA37_ORF6_NODE_853_length_1106_cov_1302.96:988:251	Transport systems and efflux pumps	Q9WYI7	TM_0352	Uncharacterized ABC transporter ATP-binding protein TM_0352	Thermotoga maritima (strain ATCC 43589 / DSM 3109 / JCM 10099 / NBRC 100826 / MSB8)
SSA37_ORF7_NODE_423_length_1486_cov_109.078:1292:762	Transport systems and efflux pumps	Q3KF57	macB1 Pfl01_1856	Macrolide export ATP-binding/permease protein MacB 1, EC 7.6.2.-	Pseudomonas fluorescens (strain Pf0-1)	FUNCTION: Part of the tripartite efflux system MacAB-TolC. MacB is a non-canonical ABC transporter that contains transmembrane domains (TMD), which form a pore in the inner membrane, and an ATP-binding domain (NBD), which is responsible for energy generation. Confers resistance against macrolides. {ECO:0000255|HAMAP-Rule:MF_01720}.
SSA37_ORF8_NODE_687_length_1232_cov_1929.58:616:242	Transport systems and efflux pumps	O34671	glnM BSU27450	Probable glutamine ABC transporter permease protein GlnM	Bacillus subtilis (strain 168)	FUNCTION: Part of the ABC transporter complex GlnHMPQ involved in glutamine transport. Probably responsible for the translocation of the substrate across the membrane (By similarity). {ECO:0000250}.
SSA37_ORF9_NODE_852_length_1107_cov_19396.9:521:0	Transport systems and efflux pumps	Q8ZPK4	osmV STM1491	Osmoprotectant import ATP-binding protein OsmV, EC 7.6.2.-	Salmonella typhimurium (strain LT2 / SGSC1412 / ATCC 700720)	FUNCTION: Part of the OsmU ABC transporter complex, which is involved in the uptake of osmoprotectants such as choline-O-sulfate and glycine betaine. Probably responsible for energy coupling to the transport system. {ECO:0000269|PubMed:22609924}.
SCST_ORF3_NODE_510_length_2066_cov_14559.5:1617:1970	Other	Q3SZ19	PSMD9	26S proteasome non-ATPase regulatory subunit 9 (26S proteasome regulatory subunit p27)	Bos taurus (Bovine)	FUNCTION: Acts as a chaperone during the assembly of the 26S proteasome, specifically of the base subcomplex of the PA700/19S regulatory complex (RC). During the base subcomplex assembly is part of an intermediate PSMD9:PSMC6:PSMC3 module, also known as modulator trimer complex; PSMD9 is released during the further base assembly process.
SCST_ORF4_NODE_557_length_1958_cov_12.6248:1277:1675	Other	P54479	zur yqfV BSU25100	Zinc-specific metallo-regulatory protein	Bacillus subtilis (strain 168)	FUNCTION: Acts as a negative controlling element, employing Zn(2+) as a cofactor to bind the operator of the repressed genes. Required for the zinc-specific repression of two operons implicated in zinc uptake, yciC and ycdHIyceA. Also represses the expression of rpmE2, the gene for ribosomal protein L31B, which is expressed only after the end of exponential growth. {ECO:0000269|PubMed:15049826, E…
SSA37_ORF2_NODE_1089_length_967_cov_2500.39:547:966	Other	Q5GQ66	alphaDOX1	Alpha-dioxygenase PIOX, EC 1.13.11.92 (Pathogen-induced oxygenase)	Pisum sativum (Garden pea)	FUNCTION: Alpha-dioxygenase that catalyzes the primary oxygenation step of a variety of 14-20 carbon fatty acids, containing up to three unsaturated bonds, into their corresponding 2R-hydroperoxides (PubMed:18760499, PubMed:10938370). Involved in the production of oxylipins that function in cell signaling, wound healing, and protection from infection (PubMed:18760499, PubMed:10938370). The alpha-…
SCST_ORF2_NODE_615_length_1847_cov_11.7511:22:348	Other	Q56247	cccA	Cytochrome c-551 (Cytochrome c551)	Bacillus sp. (strain PS3)	FUNCTION: Appears to mediate electron flow from the cytochrome b6f complex to an alternative terminal oxidase.
SCST_ORF6_NODE_398_length_2352_cov_12.3113:1115:2350	Other	O31673	clpE BSU13700	ATP-dependent Clp protease ATP-binding subunit ClpE (ATPase ClpE) (Heat shock protein HSP1)	Bacillus subtilis (strain 168)	FUNCTION: ATPase essential both for efficient CtsR-dependent gene derepression during heat stress and for rerepression. Together with ClpP, degrades the global regulator CtsR after heat shock. Is also involved in disaggregation of heat-denatured proteins. Has thus a role in overall protein quality control in response to heat stress. {ECO:0000269|PubMed:16788169}.
SCST_ORF7_NODE_226_length_3023_cov_11.7665:2842:1967	Other	O31673	clpE BSU13700	ATP-dependent Clp protease ATP-binding subunit ClpE (ATPase ClpE) (Heat shock protein HSP1)	Bacillus subtilis (strain 168)	FUNCTION: ATPase essential both for efficient CtsR-dependent gene derepression during heat stress and for rerepression. Together with ClpP, degrades the global regulator CtsR after heat shock. Is also involved in disaggregation of heat-denatured proteins. Has thus a role in overall protein quality control in response to heat stress. {ECO:0000269|PubMed:16788169}.
SCST_ORF3_NODE_1030_length_1368_cov_12.1051:523:1278	Other	O34717	fadH ykuF BSU14060	Probable 2,4-dienoyl-CoA reductase [(2E)-enoyl-CoA-producing] (EC 1.3.1.34)	Bacillus subtilis (strain 168)	FUNCTION: Auxiliary enzyme of beta-oxidation. It participates in the metabolism of unsaturated fatty enoyl-CoA esters having double bonds in both even- and odd-numbered positions. Catalyzes the NADP-dependent reduction of 2,4-dienoyl-CoA to yield trans-3-enoyl-CoA (By similarity). {ECO:0000250}.
SSA37_ORF1_NODE_216_length_1780_cov_2349.12:12:848	Other	A0A084R1J7	ATR8 S40285_03333	Baeyer-Villiger monooxygenase ATR8, EC 1.14.13.- (Core atranone cluster (CAC) protein 8)	Stachybotrys chlorohalonata (strain IBT 40285)	FUNCTION: Baeyer-Villiger monooxygenase; part of the core atranone cluster (CAC) which products are predicted to catalyze most or all steps of mycotoxin atranone synthesis, starting from geranylgeranyl pyrophosphate (GGPP) (PubMed:25015739). The initial cyclization of GGPP to dolabellane is probably performed by the terpene cyclase ATR13 (PubMed:25015739). The Baeyer-Villiger oxidation near the e…
SCST_ORF9_NODE_1688_length_1009_cov_13.1258:1003:503	Other	P83847	mutY	Adenine DNA glycosylase (EC 3.2.2.31) (oxoG:A-specific adenine glycosylase)	Geobacillus stearothermophilus (Bacillus stearothermophilus)	FUNCTION: Base excision repair (BER) glycosylase that initiates repair of A:oxoG to C:G by removing the inappropriately paired adenine base from the DNA backbone, generating an abasic site product (PubMed:25995449) (PubMed:14961129). 8-oxoguanine (oxoG) is a genotoxic DNA lesion resulting from oxidation of guanine; this residue is misread by replicative DNA polymerases, that insert adenine instea…
SPB_ORF3_NODE_203_length_1801_cov_630.167:74:1336	Other	Q8RY79	ELI5 AADC AAS At2g20340 F11A3.11	Phenylacetaldehyde synthase, AtPAAS, EC 4.1.1.109 (3,4-dihydroxyphenylacetaldehyde synthase, DHPAA synthase, EC 4.1.1.107) (Aromatic L-amino acid decarboxylase) (Aromatic aldehyde synthase, AtAAS)	Arabidopsis thaliana (Mouse-ear cress)	FUNCTION: Bifunctional enzyme that catalyzes the decarboxylation of L-phenylalanine to 2-phenylethylamine, which is then oxidized to form 2-phenylacetaldehyde, a constituent of floral scent (PubMed:21284755, PubMed:23204519). 2-phenylacetaldehyde is a precursor of 2-phenylethanol, another constituent of floral scent (PubMed:21284755). Catalyzes both the decarboxylation and deamination of L-dopa t…
SCST_ORF20_NODE_171_length_3314_cov_10.9543:2207:654	Other	Q5KZ91	katG GK1710	Catalase-peroxidase (CP) (EC 1.11.1.21) (Peroxidase/catalase)	Geobacillus kaustophilus (strain HTA426)	FUNCTION: Bifunctional enzyme with both catalase and broad-spectrum peroxidase activity. {ECO:0000255|HAMAP-Rule:MF_01961}.
SCST_ORF3_NODE_720_length_1695_cov_18452.3:879:1694	Other	A5FD11	katG Fjoh_3897	Catalase-peroxidase (CP) (EC 1.11.1.21) (Peroxidase/catalase)	Flavobacterium johnsoniae (strain ATCC 17061 / DSM 2064 / JCM 8514 / NBRC 14942 / NCIMB 11054 / UW101) (Cytophaga johnsonae)	FUNCTION: Bifunctional enzyme with both catalase and broad-spectrum peroxidase activity. {ECO:0000255|HAMAP-Rule:MF_01961}.
SGQ26_ORF4_NODE_944_length_1065_cov_1419.54:784:362	Other	A4JBP6	katG1 Bcep1808_0687	Catalase-peroxidase 1, CP 1, EC 1.11.1.21 (Peroxidase/catalase 1)	Burkholderia vietnamiensis (strain G4 / LMG 22486) (Burkholderia cepacia (strain R1808))	FUNCTION: Bifunctional enzyme with both catalase and broad-spectrum peroxidase activity. {ECO:0000255|HAMAP-Rule:MF_01961}.
SCST_ORF19_NODE_171_length_3314_cov_10.9543:2633:2235	Other	P14412	katG cat perA	Catalase-peroxidase (CP) (EC 1.11.1.21) (Peroxidase/catalase)	Geobacillus stearothermophilus (Bacillus stearothermophilus)	FUNCTION: Bifunctional enzyme with both catalase and broad-spectrum peroxidase activity. Also displays NADH oxidase, INH lyase and isonicotinoyl-NAD synthase activities.
SPB_ORF8_NODE_219_length_1754_cov_187.381:493:23	Other	Q9SA52	CSP41B CRB HIP1.3 At1g09340 T31J12.6	Chloroplast stem-loop binding protein of 41 kDa b, chloroplastic (CSP41-b) (Heteroglycan-interacting protein 1.3) (Protein CHLOROPLAST RNA BINDING) (Protein Gb5f)	Arabidopsis thaliana (Mouse-ear cress)	FUNCTION: Binds and cleaves RNA, particularly in stem-loops. Associates with pre-ribosomal particles in chloroplasts, and participates in chloroplast ribosomal RNA metabolism, probably during the final steps of 23S rRNA maturation. May enhance transcription by the plastid-encoded polymerase and translation in plastid via the stabilization of ribosome assembly intermediates. Required for chloropla…
SCST_ORF13_NODE_242_length_2920_cov_13.1435:874:2	Other	P50863	salA mrp rec233 ybaL ybxI BSU01540	Iron-sulfur cluster carrier protein	Bacillus subtilis (strain 168)	FUNCTION: Binds and transfers iron-sulfur (Fe-S) clusters to target apoproteins. Can hydrolyze ATP. {ECO:0000255|HAMAP-Rule:MF_02040}.; FUNCTION: Negatively regulates the expression of hpr/scoC. The effect on hpr/scoC may be indirect. {ECO:0000269|PubMed:15126467}.
SCST_ORF8_NODE_124_length_3692_cov_11.7506:3025:3690	Other	O87590	celR	HTH-type transcriptional regulator CelR	Thermobifida fusca (Thermomonospora fusca)	FUNCTION: Binds to the 14-bp operator sequence 5'-TGGGAGCGCTCCCA-3' in the upstream regions of cellulase genes; these operator sequences are modulated by cellobiose.
SPB_ORF5_NODE_985_length_1063_cov_2416.55:104:1045	Other	Q96RQ3	MCCC1 MCCA	Methylcrotonoyl-CoA carboxylase subunit alpha, mitochondrial, MCCase subunit alpha, EC 6.4.1.4 (3-methylcrotonyl-CoA carboxylase 1) (3-methylcrotonyl-CoA carboxylase biotin-containing subunit) (3-methylcrotonyl-CoA:carbon dioxide ligase subunit alpha)	Homo sapiens (Human)	FUNCTION: Biotin-attachment subunit of the 3-methylcrotonyl-CoA carboxylase, an enzyme that catalyzes the conversion of 3-methylcrotonyl-CoA to 3-methylglutaconyl-CoA, a critical step for leucine and isovaleric acid catabolism. {ECO:0000269|PubMed:17360195}.
SCST_ORF10_NODE_39_length_4910_cov_12.4595:4815:4093	Other	P0DUF4	pglZ BCH308197_0967	Alkaline phosphatase-like protein PglZ (BREX protein PglZ)	Bacillus cereus (strain H3081.97)	FUNCTION: BREX systems (bacteriophage exclusion) provide immunity against bacteriophage. A core protein of a type 1 BREX system. This system allows phage adsorption but prevents phage DNA replication, without degradation of the phage DNA. Methylation of bacterial DNA by PglX probably guides self/non-self discrimination. When the brxA-brxB-brxC-pglX and pglZ-brxL operons are transformed into a sus…
SCST_ORF6_NODE_414_length_2298_cov_10.3758:1070:567	Other	P0DUF2	brxC BCH308197_0965	Probable ATP-binding protein BrxC (BREX protein BrxC)	Bacillus cereus (strain H3081.97)	FUNCTION: BREX systems (bacteriophage exclusion) provide immunity against bacteriophage. A core protein of a type 1 BREX system. This system allows phage adsorption but prevents phage DNA replication, without degradation of the phage DNA. Methylation of bacterial DNA by PglX probably guides self/non-self discrimination. When the brxA-brxB-brxC-pglX and pglZ-brxL operons are transformed into a sus…
SCST_ORF8_NODE_381_length_2410_cov_11.6051:537:1	Other	P0DUF4	pglZ BCH308197_0967	Alkaline phosphatase-like protein PglZ (BREX protein PglZ)	Bacillus cereus (strain H3081.97)	FUNCTION: BREX systems (bacteriophage exclusion) provide immunity against bacteriophage. A core protein of a type 1 BREX system. This system allows phage adsorption but prevents phage DNA replication, without degradation of the phage DNA. Methylation of bacterial DNA by PglX probably guides self/non-self discrimination. When the brxA-brxB-brxC-pglX and pglZ-brxL operons are transformed into a sus…
SCST_ORF10_NODE_381_length_2410_cov_11.6051:2311:659	Other	P0DUF3	pglX BCH308197_0966	Adenine-specific methyltransferase PglX (EC 2.1.1.72) (BREX protein PglX)	Bacillus cereus (strain H3081.97)	FUNCTION: BREX systems (bacteriophage exclusion) provide immunity against bacteriophage. Part of a type 1 BREX system. This system allows phage adsorption but prevents phage DNA replication, without degradation of the phage DNA. Methylation of bacterial DNA by this protein probably guides self/non-self discrimination. When the brxA-brxB-brxC-pglX and pglZ-brxL operons are transformed into a susce…
SCST_ORF4_NODE_1599_length_1039_cov_12.6311:888:1	Other	P0DUF3	pglX BCH308197_0966	Adenine-specific methyltransferase PglX (EC 2.1.1.72) (BREX protein PglX)	Bacillus cereus (strain H3081.97)	FUNCTION: BREX systems (bacteriophage exclusion) provide immunity against bacteriophage. Part of a type 1 BREX system. This system allows phage adsorption but prevents phage DNA replication, without degradation of the phage DNA. Methylation of bacterial DNA by this protein probably guides self/non-self discrimination. When the brxA-brxB-brxC-pglX and pglZ-brxL operons are transformed into a susce…
SCST_ORF6_NODE_764_length_1639_cov_12.315:657:1	Other	P0DUF3	pglX BCH308197_0966	Adenine-specific methyltransferase PglX (EC 2.1.1.72) (BREX protein PglX)	Bacillus cereus (strain H3081.97)	FUNCTION: BREX systems (bacteriophage exclusion) provide immunity against bacteriophage. Part of a type 1 BREX system. This system allows phage adsorption but prevents phage DNA replication, without degradation of the phage DNA. Methylation of bacterial DNA by this protein probably guides self/non-self discrimination. When the brxA-brxB-brxC-pglX and pglZ-brxL operons are transformed into a susce…
SCST_ORF8_NODE_414_length_2298_cov_10.3758:1695:1159	Other	P0DUF1	brxB BCH308197_0964	BREX protein BrxB	Bacillus cereus (strain H3081.97)	FUNCTION: BREX systems (bacteriophage exclusion) provide immunity against bacteriophage. Part of a type 1 BREX system. This system allows phage adsorption but prevents phage DNA replication, without degradation of the phage DNA. Methylation of bacterial DNA by PglX probably guides self/non-self discrimination. When the brxA-brxB-brxC-pglX and pglZ-brxL operons are transformed into a susceptible B…
SPB_ORF7_NODE_450_length_1454_cov_2434.31:862:281	Other	M1VMF7	fdhL	Fructose dehydrogenase large subunit (EC 1.1.5.14) (Fructose dehydrogenase subunit I)	Gluconobacter japonicus	FUNCTION: Catalytic subunit of fructose dehydrogenase, an enzyme that catalyzes the oxidation of D-fructose to produce 5-keto-D-fructose. {ECO:0000269|PubMed:23275508, ECO:0000269|PubMed:24386392, ECO:0000269|PubMed:7462161}.
SIB367_ORF3_NODE_1983_length_766_cov_3905.63:221:763	Other	Q5RBM6	UPB1	Beta-ureidopropionase, EC 3.5.1.6 (Beta-alanine synthase) (N-carbamoyl-beta-alanine amidohydrolase)	Pongo abelii (Sumatran orangutan) (Pongo pygmaeus abelii)	FUNCTION: Catalyzes a late step in pyrimidine degradation. Converts N-carbamoyl-beta-alanine (3-ureidopropanoate) into beta-alanine, ammonia and carbon dioxide. Likewise, converts N-carbamoyl-beta-aminoisobutyrate (3-ureidoisobutyrate) into beta-aminoisobutyrate, ammonia and carbon dioxide. {ECO:0000250|UniProtKB:Q9UBR1}.
SPB_ORF1_NODE_1756_length_761_cov_146.924:216:758	Other	Q5RBM6	UPB1	Beta-ureidopropionase, EC 3.5.1.6 (Beta-alanine synthase) (N-carbamoyl-beta-alanine amidohydrolase)	Pongo abelii (Sumatran orangutan) (Pongo pygmaeus abelii)	FUNCTION: Catalyzes a late step in pyrimidine degradation. Converts N-carbamoyl-beta-alanine (3-ureidopropanoate) into beta-alanine, ammonia and carbon dioxide. Likewise, converts N-carbamoyl-beta-aminoisobutyrate (3-ureidoisobutyrate) into beta-aminoisobutyrate, ammonia and carbon dioxide. {ECO:0000250|UniProtKB:Q9UBR1}.
SPB_ORF5_NODE_1256_length_930_cov_810.776:702:106	Other	Q58085	arfC MJ0671	2,5-diamino-6-ribosylamino-4(3H)-pyrimidinone 5'-phosphate reductase, DAROPP reductase, DARP reductase, EC 1.1.1.302 (2,5-diamino-6-(5-phospho-D-ribosylamino)pyrimidin-4(3H)-one reductase) (2,5-diamino-6-ribitylamino-4(3H)-pyrimidinone 5'-phosphate synthase, DARIPP synthase) (MjaRED)	Methanocaldococcus jannaschii (strain ATCC 43067 / DSM 2661 / JAL-1 / JCM 10045 / NBRC 100440) (Methanococcus jannaschii)	FUNCTION: Catalyzes an early step in riboflavin biosynthesis, the NAD(P)H-dependent reduction of the ribose side chain of 2,5-diamino-6-ribosylamino-4(3H)-pyrimidinone 5'-phosphate, yielding 2,5-diamino-6-ribitylamino-4(3H)-pyrimidinone 5'-phosphate. The beta anomer is the authentic substrate, and the alpha anomer can serve as substrate subsequent to spontaneous anomerization. NADPH and NADH func…
SPB_ORF9_NODE_87_length_2202_cov_370.896:290:820	Other	Q58085	arfC MJ0671	2,5-diamino-6-ribosylamino-4(3H)-pyrimidinone 5'-phosphate reductase, DAROPP reductase, DARP reductase, EC 1.1.1.302 (2,5-diamino-6-(5-phospho-D-ribosylamino)pyrimidin-4(3H)-one reductase) (2,5-diamino-6-ribitylamino-4(3H)-pyrimidinone 5'-phosphate synthase, DARIPP synthase) (MjaRED)	Methanocaldococcus jannaschii (strain ATCC 43067 / DSM 2661 / JAL-1 / JCM 10045 / NBRC 100440) (Methanococcus jannaschii)	FUNCTION: Catalyzes an early step in riboflavin biosynthesis, the NAD(P)H-dependent reduction of the ribose side chain of 2,5-diamino-6-ribosylamino-4(3H)-pyrimidinone 5'-phosphate, yielding 2,5-diamino-6-ribitylamino-4(3H)-pyrimidinone 5'-phosphate. The beta anomer is the authentic substrate, and the alpha anomer can serve as substrate subsequent to spontaneous anomerization. NADPH and NADH func…
SSA37_ORF1_NODE_154_length_1940_cov_56.1172:12:1715	Other	P05465	gdhA	Quinoprotein glucose dehydrogenase A, EC 1.1.99.35 (GDH-A) (Glucose dehydrogenase A [pyrroloquinoline-quinone]) (Quinoprotein glucose DH)	Acinetobacter calcoaceticus	FUNCTION: Catalyzes an exceptionally high rate of oxidation of a wide range of aldose sugars, including D-glucose, galactose, arabinose and xylose, and also the disaccharides lactose, cellobiose and maltose.
SCST_ORF3_NODE_1096_length_1308_cov_11.49:394:1305	Other	P34957	qoxA BSU38170 ipa-37d	Quinol oxidase subunit 2 (EC 1.10.3.-) (Oxidase aa(3)-600 subunit 2) (Quinol oxidase aa3-600, subunit QoxA) (Quinol oxidase polypeptide II)	Bacillus subtilis (strain 168)	FUNCTION: Catalyzes quinol oxidation with the concomitant reduction of oxygen to water. Major component for energy conversion during vegetative growth. Subunit II transfers the electrons from a quinol to the binuclear center of the catalytic subunit I (By similarity). {ECO:0000250}.
SCST_ORF9_NODE_475_length_2145_cov_10.6191:1628:129	Other	Q4L4Y7	cdr SH1979	Coenzyme A disulfide reductase, CoA-disulfide reductase, CoADR, EC 1.8.1.14	Staphylococcus haemolyticus (strain JCSC1435)	FUNCTION: Catalyzes specifically the NADPH-dependent reduction of coenzyme A disulfide. {ECO:0000255|HAMAP-Rule:MF_01608}.
SCST_ORF1_NODE_1551_length_1059_cov_15.8078:105:413	Other	P60495	pxpB kipI ycsJ BSU04080	5-oxoprolinase subunit B (5-OPase subunit B) (EC 3.5.2.9) (5-oxoprolinase (ATP-hydrolyzing) subunit B) (Antikinase KipI) (Kinase A inhibitor) (Sporulation inhibitor KipI)	Bacillus subtilis (strain 168)	FUNCTION: Catalyzes the cleavage of 5-oxoproline to form L-glutamate coupled to the hydrolysis of ATP to ADP and inorganic phosphate (PubMed:28830929). In addition, is a potent inhibitor of the autophosphorylation reaction of kinase A (kinA) and its reverse reaction, but does not inhibit phosphate transfer to the Spo0F response regulator once kinase A is phosphorylated. Is an inhibitor of the cat…
SCST_ORF10_NODE_760_length_1643_cov_13.8627:896:9	Other	Q9YBX8	APE_1472	2-oxoacid:ferredoxin oxidoreductase 2, subunit beta (OFOR2) (EC 1.2.7.11)	Aeropyrum pernix (strain ATCC 700893 / DSM 11879 / JCM 9820 / NBRC 100138 / K1)	FUNCTION: Catalyzes the coenzyme A-dependent oxidative decarboxylation of different 2-oxoacids such as pyruvate, 2-oxobutyrate, glyoxylate and 2-oxoglutarate to form their CoA derivatives. {ECO:0000269|PubMed:15848165}.
SCST_ORF7_NODE_760_length_1643_cov_13.8627:1618:878	Other	Q9YBX7	APE_1473.1	2-oxoacid:ferredoxin oxidoreductase 2, subunit alpha (OFOR2) (EC 1.2.7.11)	Aeropyrum pernix (strain ATCC 700893 / DSM 11879 / JCM 9820 / NBRC 100138 / K1)	FUNCTION: Catalyzes the coenzyme A-dependent oxidative decarboxylation of different 2-oxoacids such as pyruvate, 2-oxobutyrate, glyoxylate and 2-oxoglutarate to form their CoA derivatives. {ECO:0000269|PubMed:15848165}.
SCST_ORF36_NODE_13_length_5828_cov_10.523:1781:1140	Other	B7GL41	hisG Aflv_2536	ATP phosphoribosyltransferase (ATP-PRT) (ATP-PRTase) (EC 2.4.2.17)	Anoxybacillus flavithermus (strain DSM 21510 / WK1)	FUNCTION: Catalyzes the condensation of ATP and 5-phosphoribose 1-diphosphate to form N'-(5'-phosphoribosyl)-ATP (PR-ATP). Has a crucial role in the pathway because the rate of histidine biosynthesis seems to be controlled primarily by regulation of HisG enzymatic activity. {ECO:0000255|HAMAP-Rule:MF_01018}.
SCST_ORF2_NODE_2332_length_819_cov_13.0576:251:817	Other	B7GH78	ispH Aflv_0861	4-hydroxy-3-methylbut-2-enyl diphosphate reductase (HMBPP reductase) (EC 1.17.7.4)	Anoxybacillus flavithermus (strain DSM 21510 / WK1)	FUNCTION: Catalyzes the conversion of 1-hydroxy-2-methyl-2-(E)-butenyl 4-diphosphate (HMBPP) into a mixture of isopentenyl diphosphate (IPP) and dimethylallyl diphosphate (DMAPP). Acts in the terminal step of the DOXP/MEP pathway for isoprenoid precursor biosynthesis. {ECO:0000255|HAMAP-Rule:MF_00191}.
SCST_ORF4_NODE_946_length_1430_cov_11.8495:1429:995	Other	B7GH78	ispH Aflv_0861	4-hydroxy-3-methylbut-2-enyl diphosphate reductase (HMBPP reductase) (EC 1.17.7.4)	Anoxybacillus flavithermus (strain DSM 21510 / WK1)	FUNCTION: Catalyzes the conversion of 1-hydroxy-2-methyl-2-(E)-butenyl 4-diphosphate (HMBPP) into a mixture of isopentenyl diphosphate (IPP) and dimethylallyl diphosphate (DMAPP). Acts in the terminal step of the DOXP/MEP pathway for isoprenoid precursor biosynthesis. {ECO:0000255|HAMAP-Rule:MF_00191}.
SGQ26_ORF2_NODE_111_length_2142_cov_71.5644:1251:2141	Other	A5GWG3	ispH SynRCC307_2319	4-hydroxy-3-methylbut-2-enyl diphosphate reductase, HMBPP reductase, EC 1.17.7.4	Synechococcus sp. (strain RCC307)	FUNCTION: Catalyzes the conversion of 1-hydroxy-2-methyl-2-(E)-butenyl 4-diphosphate (HMBPP) into a mixture of isopentenyl diphosphate (IPP) and dimethylallyl diphosphate (DMAPP). Acts in the terminal step of the DOXP/MEP pathway for isoprenoid precursor biosynthesis. {ECO:0000255|HAMAP-Rule:MF_00191}.
SIB367_ORF1_NODE_1402_length_943_cov_1233.41:55:942	Other	A2BP63	ispH A9601_02861	4-hydroxy-3-methylbut-2-enyl diphosphate reductase, HMBPP reductase, EC 1.17.7.4	Prochlorococcus marinus (strain AS9601)	FUNCTION: Catalyzes the conversion of 1-hydroxy-2-methyl-2-(E)-butenyl 4-diphosphate (HMBPP) into a mixture of isopentenyl diphosphate (IPP) and dimethylallyl diphosphate (DMAPP). Acts in the terminal step of the DOXP/MEP pathway for isoprenoid precursor biosynthesis. {ECO:0000255|HAMAP-Rule:MF_00191}.
SPB_ORF4_NODE_1232_length_938_cov_178.054:887:0	Other	A2BP63	ispH A9601_02861	4-hydroxy-3-methylbut-2-enyl diphosphate reductase, HMBPP reductase, EC 1.17.7.4	Prochlorococcus marinus (strain AS9601)	FUNCTION: Catalyzes the conversion of 1-hydroxy-2-methyl-2-(E)-butenyl 4-diphosphate (HMBPP) into a mixture of isopentenyl diphosphate (IPP) and dimethylallyl diphosphate (DMAPP). Acts in the terminal step of the DOXP/MEP pathway for isoprenoid precursor biosynthesis. {ECO:0000255|HAMAP-Rule:MF_00191}.
SCST_ORF6_NODE_845_length_1537_cov_11.0506:719:1513	Other	Q5KXW6	dapB GK2185	4-hydroxy-tetrahydrodipicolinate reductase (HTPA reductase) (EC 1.17.1.8)	Geobacillus kaustophilus (strain HTA426)	FUNCTION: Catalyzes the conversion of 4-hydroxy-tetrahydrodipicolinate (HTPA) to tetrahydrodipicolinate. {ECO:0000255|HAMAP-Rule:MF_00102}.
SCST_ORF5_NODE_601_length_1873_cov_14.1733:1209:1	Other	Q81I72	queG BC_0544	Epoxyqueuosine reductase (EC 1.17.99.6) (Queuosine biosynthesis protein QueG)	Bacillus cereus (strain ATCC 14579 / DSM 31 / CCUG 7414 / JCM 2152 / NBRC 15305 / NCIMB 9373 / NCTC 2599 / NRRL B-3711)	FUNCTION: Catalyzes the conversion of epoxyqueuosine (oQ) to queuosine (Q), which is a hypermodified base found in the wobble positions of tRNA(Asp), tRNA(Asn), tRNA(His) and tRNA(Tyr). {ECO:0000255|HAMAP-Rule:MF_00916}.
SCST_ORF1_NODE_86_length_4172_cov_10.4649:405:1871	Other	P21879	guaB gnaB BSU00090	Inosine-5'-monophosphate dehydrogenase (IMP dehydrogenase) (IMPD) (IMPDH) (EC 1.1.1.205) (Superoxide-inducible protein 12) (SOI12)	Bacillus subtilis (strain 168)	FUNCTION: Catalyzes the conversion of inosine 5'-phosphate (IMP) to xanthosine 5'-phosphate (XMP), the first committed and rate-limiting step in the de novo synthesis of guanine nucleotides, and therefore plays an important role in the regulation of cell growth. {ECO:0000255|HAMAP-Rule:MF_01964}.
SCST_ORF30_NODE_20_length_5527_cov_11.6243:2977:2051	Other	P37887	cysK BSU00730	Cysteine synthase (CSase) (EC 2.5.1.47) (O-acetylserine (thiol)-lyase) (OAS-TL) (Superoxide-inducible protein 11) (SOI11)	Bacillus subtilis (strain 168)	FUNCTION: Catalyzes the conversion of O-acetylserine to cysteine. Also acts as a sensor of cysteine availability in the signal transduction pathway modulating CymR activity. When cysteine is present, the pool of O-acetylserine (OAS) is low, which leads to the formation of a CymR-CysK complex and transcriptional repression of the CymR regulon occurs. In the absence of cysteine, the OAS pool is hig…
SCST_ORF23_NODE_31_length_5276_cov_10.973:5029:3857	Other	B7GHW7	bioF Aflv_1163	Putative 8-amino-7-oxononanoate synthase (AONS) (EC 2.3.1.47) (7-keto-8-amino-pelargonic acid synthase) (7-KAP synthase) (8-amino-7-ketopelargonate synthase)	Anoxybacillus flavithermus (strain DSM 21510 / WK1)	FUNCTION: Catalyzes the decarboxylative condensation of pimeloyl-[acyl-carrier protein] and L-alanine to produce 8-amino-7-oxononanoate (AON), [acyl-carrier protein], and carbon dioxide. {ECO:0000250}.
SIB367_ORF4_NODE_1380_length_949_cov_8367.64:814:485	Other	A4VGK4	d2hgdh PST_0399	D-2-hydroxyglutarate dehydrogenase, D-2-HG dehydrogenase, D2HGDH, EC 1.1.99.39 (D-malate dehydrogenase, EC 1.1.99.-)	Pseudomonas stutzeri (strain A1501)	FUNCTION: Catalyzes the dehydrogenation of (R)-2-hydroxyglutarate (D-2-hydroxyglutarate or D-2-HG) to 2-oxoglutarate and of (R)-malate (D-malate) to oxaloacetate. Is functionally tied to L-serine biosynthesis, via its coupling with the D-3-phosphoglycerate dehydrogenase SerA, encoded by the adjacent gene in the locus. Is required for the utilization of D-2-hydroxyglutarate as well as D-malate as …
SPB_ORF1_NODE_1245_length_933_cov_25.3713:123:452	Other	A4VGK4	d2hgdh PST_0399	D-2-hydroxyglutarate dehydrogenase, D-2-HG dehydrogenase, D2HGDH, EC 1.1.99.39 (D-malate dehydrogenase, EC 1.1.99.-)	Pseudomonas stutzeri (strain A1501)	FUNCTION: Catalyzes the dehydrogenation of (R)-2-hydroxyglutarate (D-2-hydroxyglutarate or D-2-HG) to 2-oxoglutarate and of (R)-malate (D-malate) to oxaloacetate. Is functionally tied to L-serine biosynthesis, via its coupling with the D-3-phosphoglycerate dehydrogenase SerA, encoded by the adjacent gene in the locus. Is required for the utilization of D-2-hydroxyglutarate as well as D-malate as …
SSA37_ORF4_NODE_1128_length_944_cov_3584.44:814:485	Other	A4VGK4	d2hgdh PST_0399	D-2-hydroxyglutarate dehydrogenase, D-2-HG dehydrogenase, D2HGDH, EC 1.1.99.39 (D-malate dehydrogenase, EC 1.1.99.-)	Pseudomonas stutzeri (strain A1501)	FUNCTION: Catalyzes the dehydrogenation of (R)-2-hydroxyglutarate (D-2-hydroxyglutarate or D-2-HG) to 2-oxoglutarate and of (R)-malate (D-malate) to oxaloacetate. Is functionally tied to L-serine biosynthesis, via its coupling with the D-3-phosphoglycerate dehydrogenase SerA, encoded by the adjacent gene in the locus. Is required for the utilization of D-2-hydroxyglutarate as well as D-malate as …
SIB367_ORF2_NODE_495_length_1476_cov_628.136:256:930	Other	Q8X7R2	fadE Z0278 ECs0248	Acyl-coenzyme A dehydrogenase, ACDH, Acyl-CoA dehydrogenase, EC 1.3.8.7, EC 1.3.8.8	Escherichia coli O157:H7	FUNCTION: Catalyzes the dehydrogenation of acyl-coenzymes A (acyl-CoAs) to 2-enoyl-CoAs, the first step of the beta-oxidation cycle of fatty acid degradation. Is required for the utilization of medium- and long-chain fatty acids as sole carbon sources for growth. {ECO:0000250|UniProtKB:Q47146}.
SSA37_ORF9_NODE_325_length_1604_cov_17279.9:1316:339	Other	A0A0M7LBC1	lhgO ERS370000_04855	L-2-hydroxyglutarate dehydrogenase, EC 1.1.99.2	Achromobacter aegrifaciens	FUNCTION: Catalyzes the dehydrogenation of L-2-hydroxyglutarate (L2HG or(S)-2-hydroxyglutarate) to 2-oxoglutarate (alpha-ketoglutarate) (By similarity). Also displays some oxidase activity in vitro on L-2-hydroxyglutarate with O2 as the electron acceptor, but this activity is most likely not physiological (PubMed:34555022). {ECO:0000250|UniProtKB:S2DJ52, ECO:0000269|PubMed:34555022}.
SCST_ORF10_NODE_274_length_2739_cov_10.1911:299:1120	Other	B7GJC8	uppP Aflv_1202	Undecaprenyl-diphosphatase (EC 3.6.1.27) (Bacitracin resistance protein) (Undecaprenyl pyrophosphate phosphatase)	Anoxybacillus flavithermus (strain DSM 21510 / WK1)	FUNCTION: Catalyzes the dephosphorylation of undecaprenyl diphosphate (UPP). Confers resistance to bacitracin. {ECO:0000255|HAMAP-Rule:MF_01006}.
SCST_ORF1_NODE_2457_length_790_cov_2174.26:306:788	Other	Q46444	qheDH	Quinohemoprotein alcohol dehydrogenase, QH-ADH, EC 1.1.9.1 (Alcohol dehydrogenase (azurin)) (PQQ-containing alcohol dehydrogenase) (PQQ-dependent ADH) (Quinohaemoprotein ethanol dehydrogenase type I, QH-EDHI)	Comamonas testosteroni (Pseudomonas testosteroni)	FUNCTION: Catalyzes the dye-linked oxidation of primary alcohols to the corresponding aldehydes and the (subsequent) oxidation of the aldehydes to carboxylic acids. Methanol is not a substrate. {ECO:0000269|PubMed:3521592, ECO:0000305|PubMed:7601151}.
SSA37_ORF9_NODE_67_length_2316_cov_413.974:1664:0	Other	Q82IY8	ptlE SAV_2994	Neopentalenolactone D synthase, EC 1.14.13.171 (Neopentalenolactone biosynthesis protein E)	Streptomyces avermitilis (strain ATCC 31267 / DSM 46492 / JCM 5070 / NBRC 14893 / NCIMB 12804 / NRRL 8165 / MA-4680)	FUNCTION: Catalyzes the flavin-dependent Baeyer-Villiger oxidation of 1-deoxy-11-oxopentalenic acid to neopentalenolactone D in the biosynthesis of neopentalenolactone antibiotic. {ECO:0000269|PubMed:21250661}.
SPB_ORF4_NODE_1660_length_787_cov_811.428:590:0	Other	D7REY3	cdhA	Caffeine dehydrogenase subunit alpha, EC 1.17.5.2 (Caffeine dehydrogenase large subunit)	Pseudomonas sp. (strain CBB1)	FUNCTION: Catalyzes the hydrolitical oxidation of 1,3,7-trimethylxanthine (caffeine) by incorporation of an oxygen atom originating from a water molecule into position C-8 to produce 1,3,7-trimethyluric acid (TMU). Coenzyme Q0 is the preferred electron acceptor and coenzyme Q2 can also be used, but oxygen and NADP cannot. {ECO:0000269|PubMed:17981969}.
SSA37_ORF4_NODE_708_length_1214_cov_3142.17:1202:0	Other	D7REY3	cdhA	Caffeine dehydrogenase subunit alpha, EC 1.17.5.2 (Caffeine dehydrogenase large subunit)	Pseudomonas sp. (strain CBB1)	FUNCTION: Catalyzes the hydrolitical oxidation of 1,3,7-trimethylxanthine (caffeine) by incorporation of an oxygen atom originating from a water molecule into position C-8 to produce 1,3,7-trimethyluric acid (TMU). Coenzyme Q0 is the preferred electron acceptor and coenzyme Q2 can also be used, but oxygen and NADP cannot. {ECO:0000269|PubMed:17981969}.
SGQ26_ORF9_NODE_689_length_1261_cov_636.196:1254:883	Other	Q84LM4	AARE At4g14570 dl3325w	Acylamino-acid-releasing enzyme, AARE, EC 3.4.19.1 (Oxidized protein hydrolase, OPH)	Arabidopsis thaliana (Mouse-ear cress)	FUNCTION: Catalyzes the hydrolysis of the N-terminal peptide bond of an N-acetylated peptide to generate an N-acetylated amino acid and a peptide with a free N-terminus. Can degrade the glycated RuBisCO (ribulose-1,5-bisphosphate carboxylase/oxygenase) protein but not the native protein. May be involved in the elimination of glycated proteins (PubMed:12966075). Plays a homeostatic role in sustain…
SCST_ORF4_NODE_2436_length_795_cov_11.5514:716:315	Other	O06995	yvdM BSU34550	Beta-phosphoglucomutase (Beta-PGM) (EC 5.4.2.6)	Bacillus subtilis (strain 168)	FUNCTION: Catalyzes the interconversion of D-glucose 1-phosphate (G1P) and D-glucose 6-phosphate (G6P), and forming beta-D-glucose 1,6-(bis)phosphate (beta-G16P) as an intermediate. The beta-phosphoglucomutase (Beta-PGM) acts on the beta-C(1) anomer of G1P. It plays a key role in the regulation of the flow of carbohydrate intermediates in glycolysis and the formation of the sugar nucleotide UDP-g…
SCST_ORF7_NODE_796_length_1597_cov_10.8917:1592:1251	Other	O06995	yvdM BSU34550	Beta-phosphoglucomutase (Beta-PGM) (EC 5.4.2.6)	Bacillus subtilis (strain 168)	FUNCTION: Catalyzes the interconversion of D-glucose 1-phosphate (G1P) and D-glucose 6-phosphate (G6P), and forming beta-D-glucose 1,6-(bis)phosphate (beta-G16P) as an intermediate. The beta-phosphoglucomutase (Beta-PGM) acts on the beta-C(1) anomer of G1P. It plays a key role in the regulation of the flow of carbohydrate intermediates in glycolysis and the formation of the sugar nucleotide UDP-g…
SSA37_ORF8_NODE_87_length_2162_cov_132.915:1807:1241	Other	Q65JE7	tdh BLi01923 BL03658	L-threonine 3-dehydrogenase, TDH, EC 1.1.1.103	Bacillus licheniformis (strain ATCC 14580 / DSM 13 / JCM 2505 / CCUG 7422 / NBRC 12200 / NCIMB 9375 / NCTC 10341 / NRRL NRS-1264 / Gibson 46)	FUNCTION: Catalyzes the NAD(+)-dependent oxidation of L-threonine to 2-amino-3-ketobutyrate. {ECO:0000255|HAMAP-Rule:MF_00627}.
SCST_ORF1_NODE_1507_length_1078_cov_12.2991:22:849	Other	Q8TW08	egsA gldA MK1230	Glycerol-1-phosphate dehydrogenase [NAD(P)+] (G1P dehydrogenase) (G1PDH) (EC 1.1.1.261) (Enantiomeric glycerophosphate synthase) (sn-glycerol-1-phosphate dehydrogenase)	Methanopyrus kandleri (strain AV19 / DSM 6324 / JCM 9639 / NBRC 100938)	FUNCTION: Catalyzes the NAD(P)H-dependent reduction of dihydroxyacetonephosphate (DHAP or glycerone phosphate) to glycerol 1-phosphate (G1P). The G1P thus generated is used as the glycerophosphate backbone of phospholipids in the cellular membranes of Archaea. {ECO:0000255|HAMAP-Rule:MF_00497}.
SCST_ORF8_NODE_97_length_4037_cov_11.8935:1343:1861	Other	Q9WYQ4	gldA TM_0423	Glycerol dehydrogenase (GDH) (GLDH) (EC 1.1.1.6)	Thermotoga maritima (strain ATCC 43589 / DSM 3109 / JCM 10099 / NBRC 100826 / MSB8)	FUNCTION: Catalyzes the NAD-dependent oxidation of glycerol to dihydroxyacetone (glycerone). {ECO:0000250|UniProtKB:P32816}.
SSA37_ORF4_NODE_1043_length_1001_cov_507.662:763:2	Other	O32507	ssdA DR_A0343	Succinate-semialdehyde dehydrogenase [NADP(+)], SSDH, EC 1.2.1.79	Deinococcus radiodurans (strain ATCC 13939 / DSM 20539 / JCM 16871 / LMG 4051 / NBRC 15346 / NCIMB 9279 / R1 / VKM B-1422)	FUNCTION: Catalyzes the NADP(+) dependent oxidation of succinate semialdehyde to succinate. {ECO:0000250}.
SGQ26_ORF5_NODE_619_length_1335_cov_2128.47:1253:870	Other	B0THN7	dxr Helmi_21950 HM1_2264	1-deoxy-D-xylulose 5-phosphate reductoisomerase, DXP reductoisomerase, EC 1.1.1.267 (1-deoxyxylulose-5-phosphate reductoisomerase) (2-C-methyl-D-erythritol 4-phosphate synthase)	Heliobacterium modesticaldum (strain ATCC 51547 / Ice1)	FUNCTION: Catalyzes the NADP-dependent rearrangement and reduction of 1-deoxy-D-xylulose-5-phosphate (DXP) to 2-C-methyl-D-erythritol 4-phosphate (MEP). {ECO:0000255|HAMAP-Rule:MF_00183}.
SCST_ORF20_NODE_40_length_4905_cov_13.5788:890:0	Other	Q04797	asd BSU16750	Aspartate-semialdehyde dehydrogenase (ASA dehydrogenase) (ASADH) (EC 1.2.1.11) (Aspartate-beta-semialdehyde dehydrogenase)	Bacillus subtilis (strain 168)	FUNCTION: Catalyzes the NADPH-dependent formation of L-aspartate-semialdehyde (L-ASA) by the reductive dephosphorylation of L-aspartyl-4-phosphate. {ECO:0000255|HAMAP-Rule:MF_02121}.
SCST_ORF5_NODE_360_length_2484_cov_10.4681:1172:2122	Other	C5D9C1	dxr GWCH70_1147	1-deoxy-D-xylulose 5-phosphate reductoisomerase (DXP reductoisomerase) (EC 1.1.1.267) (1-deoxyxylulose-5-phosphate reductoisomerase) (2-C-methyl-D-erythritol 4-phosphate synthase)	Geobacillus sp. (strain WCH70)	FUNCTION: Catalyzes the NADPH-dependent rearrangement and reduction of 1-deoxy-D-xylulose-5-phosphate (DXP) to 2-C-methyl-D-erythritol 4-phosphate (MEP). {ECO:0000255|HAMAP-Rule:MF_00183}.
SCST_ORF2_NODE_422_length_2279_cov_13.0391:843:1334	Other	Q5L1B7	queF GK0978	NADPH-dependent 7-cyano-7-deazaguanine reductase (EC 1.7.1.13) (7-cyano-7-carbaguanine reductase) (NADPH-dependent nitrile oxidoreductase) (Nitrile reductase) (NRed) (PreQ(0) reductase)	Geobacillus kaustophilus (strain HTA426)	FUNCTION: Catalyzes the NADPH-dependent reduction of 7-cyano-7-deazaguanine (preQ0) to 7-aminomethyl-7-deazaguanine (preQ1), a late step in the queuosine pathway. Is highly specific for its natural substrate preQ0, since it cannot use various aliphatic, aromatic and heterocyclic nitriles, although it can reduce the substrate analog 5-cyanopyrrolo[2,3-d]pyrimidin-4-one with lesser efficiency. {ECO…
SSA37_ORF3_NODE_64_length_2355_cov_110.869:1068:1409	Other	B3QYB6	queF Ctha_2633	NADPH-dependent 7-cyano-7-deazaguanine reductase, EC 1.7.1.13 (7-cyano-7-carbaguanine reductase) (NADPH-dependent nitrile oxidoreductase) (PreQ(0) reductase)	Chloroherpeton thalassium (strain ATCC 35110 / GB-78)	FUNCTION: Catalyzes the NADPH-dependent reduction of 7-cyano-7-deazaguanine (preQ0) to 7-aminomethyl-7-deazaguanine (preQ1). {ECO:0000255|HAMAP-Rule:MF_00818}.
SSA37_ORF5_NODE_671_length_1247_cov_1629.45:1237:281	Other	Q3J6K9	acuI RHOS4_00070 RSP_1434	Acrylyl-CoA reductase AcuI, EC 1.3.1.84 (Acryloyl-coenzyme A reductase)	Cereibacter sphaeroides (strain ATCC 17023 / DSM 158 / JCM 6121 / CCUG 31486 / LMG 2827 / NBRC 12203 / NCIMB 8253 / ATH 2.4.1.) (Rhodobacter sphaeroides)	FUNCTION: Catalyzes the NADPH-dependent reduction of acrylyl-CoA to propanoyl-CoA. Is essential for growth with 3-hydroxypropanoate as a sole carbon source. Restores acrylate resistance when expressed in the E.coli strain K12 acuI deletion. {ECO:0000269|PubMed:22056933, ECO:0000269|PubMed:22563425}.
SGQ26_ORF13_NODE_47_length_2472_cov_141.653:1236:628	Other	Q9X248	fabG TM_1724	3-oxoacyl-[acyl-carrier-protein] reductase FabG, EC 1.1.1.100 (3-ketoacyl-acyl carrier protein reductase) (Beta-Ketoacyl-acyl carrier protein reductase) (Beta-ketoacyl-ACP reductase)	Thermotoga maritima (strain ATCC 43589 / DSM 3109 / JCM 10099 / NBRC 100826 / MSB8)	FUNCTION: Catalyzes the NADPH-dependent reduction of beta-ketoacyl-ACP substrates to beta-hydroxyacyl-ACP products, the first reductive step in the elongation cycle of fatty acid biosynthesis. {ECO:0000250}.
SCST_ORF2_NODE_1256_length_1214_cov_14.9698:577:1212	Other	Q8GCB0	hemA	Glutamyl-tRNA reductase (GluTR) (EC 1.2.1.70)	Priestia megaterium (Bacillus megaterium)	FUNCTION: Catalyzes the NADPH-dependent reduction of glutamyl-tRNA(Glu) to glutamate 1-semialdehyde (GSA). {ECO:0000255|HAMAP-Rule:MF_00087}.
SSA37_ORF1_NODE_978_length_1035_cov_523.933:57:581	Other	Q747I2	hemA GSU3284	Glutamyl-tRNA reductase, GluTR, EC 1.2.1.70	Geobacter sulfurreducens (strain ATCC 51573 / DSM 12127 / PCA)	FUNCTION: Catalyzes the NADPH-dependent reduction of glutamyl-tRNA(Glu) to glutamate 1-semialdehyde (GSA). {ECO:0000255|HAMAP-Rule:MF_00087}.
SCST_ORF10_NODE_3_length_7089_cov_11.6733:4669:5910	Other	B7GJH1	proA Aflv_1271	Gamma-glutamyl phosphate reductase (GPR) (EC 1.2.1.41) (Glutamate-5-semialdehyde dehydrogenase) (Glutamyl-gamma-semialdehyde dehydrogenase) (GSA dehydrogenase)	Anoxybacillus flavithermus (strain DSM 21510 / WK1)	FUNCTION: Catalyzes the NADPH-dependent reduction of L-glutamate 5-phosphate into L-glutamate 5-semialdehyde and phosphate. The product spontaneously undergoes cyclization to form 1-pyrroline-5-carboxylate. {ECO:0000255|HAMAP-Rule:MF_00412}.
SSA37_ORF1_NODE_1167_length_917_cov_1058.38:12:914	Other	Q7NQ51	proA CV_4289	Gamma-glutamyl phosphate reductase, GPR, EC 1.2.1.41 (Glutamate-5-semialdehyde dehydrogenase) (Glutamyl-gamma-semialdehyde dehydrogenase, GSA dehydrogenase)	Chromobacterium violaceum (strain ATCC 12472 / DSM 30191 / JCM 1249 / NBRC 12614 / NCIMB 9131 / NCTC 9757)	FUNCTION: Catalyzes the NADPH-dependent reduction of L-glutamate 5-phosphate into L-glutamate 5-semialdehyde and phosphate. The product spontaneously undergoes cyclization to form 1-pyrroline-5-carboxylate. {ECO:0000255|HAMAP-Rule:MF_00412}.
SCST_ORF16_NODE_93_length_4062_cov_11.9314:2606:1416	Other	Q5KWJ4	leuB GK2657	3-isopropylmalate dehydrogenase (EC 1.1.1.85) (3-IPM-DH) (Beta-IPM dehydrogenase) (IMDH)	Geobacillus kaustophilus (strain HTA426)	FUNCTION: Catalyzes the oxidation of 3-carboxy-2-hydroxy-4-methylpentanoate (3-isopropylmalate) to 3-carboxy-4-methyl-2-oxopentanoate. The product decarboxylates to 4-methyl-2 oxopentanoate. {ECO:0000255|HAMAP-Rule:MF_01033}.
SCST_ORF5_NODE_369_length_2454_cov_10.9642:182:646	Other	B7GHF9	folD Aflv_0944	Bifunctional protein FolD [Includes: Methylenetetrahydrofolate dehydrogenase (EC 1.5.1.5); Methenyltetrahydrofolate cyclohydrolase (EC 3.5.4.9)]	Anoxybacillus flavithermus (strain DSM 21510 / WK1)	FUNCTION: Catalyzes the oxidation of 5,10-methylenetetrahydrofolate to 5,10-methenyltetrahydrofolate and then the hydrolysis of 5,10-methenyltetrahydrofolate to 10-formyltetrahydrofolate. {ECO:0000255|HAMAP-Rule:MF_01576}.
SGQ26_ORF1_NODE_1122_length_944_cov_122.951:291:926	Other	P49053	CPO	Vanadium chloroperoxidase, EC 1.11.1.10 (Vanadium chloride peroxidase, VCPO)	Curvularia inaequalis	FUNCTION: Catalyzes the oxidation of chloride in the presence of hydrogen peroxide to hypochlorous acid (ClOH), which in turn can react with a nucleophilic acceptor (RH), to form a chlorinated compound. {ECO:0000269|PubMed:7744081}.
SGQ26_ORF5_NODE_1373_length_803_cov_461.286:685:188	Other	B2JDT0	pdxH Bphy_0514	Pyridoxine/pyridoxamine 5'-phosphate oxidase, EC 1.4.3.5 (PNP/PMP oxidase, PNPOx) (Pyridoxal 5'-phosphate synthase)	Paraburkholderia phymatum (strain DSM 17167 / CIP 108236 / LMG 21445 / STM815) (Burkholderia phymatum)	FUNCTION: Catalyzes the oxidation of either pyridoxine 5'-phosphate (PNP) or pyridoxamine 5'-phosphate (PMP) into pyridoxal 5'-phosphate (PLP). {ECO:0000255|HAMAP-Rule:MF_01629}.
SIB367_ORF2_NODE_375_length_1598_cov_36.2871:349:804	Other	A1TWZ3	pdxH Maqu_0155	Pyridoxine/pyridoxamine 5'-phosphate oxidase, EC 1.4.3.5 (PNP/PMP oxidase, PNPOx) (Pyridoxal 5'-phosphate synthase)	Marinobacter nauticus (strain ATCC 700491 / DSM 11845 / VT8) (Marinobacter aquaeolei)	FUNCTION: Catalyzes the oxidation of either pyridoxine 5'-phosphate (PNP) or pyridoxamine 5'-phosphate (PMP) into pyridoxal 5'-phosphate (PLP). {ECO:0000255|HAMAP-Rule:MF_01629}.
SGQ26_ORF1_NODE_131_length_2062_cov_299.485:12:524	Other	A8R3S4	qedA	Quinoprotein ethanol dehydrogenase, QEDH, EC 1.1.2.8 (Quinoprotein alcohol dehydrogenase (cytochrome c)) (Quinoprotein alcohol dehydrogenase (cytochrome c550)) (Quinoprotein alcohol dehydrogenase ADH I, ADH I)	Pseudomonas putida (Arthrobacter siderocapsulatus)	FUNCTION: Catalyzes the oxidation of ethanol and other primary alcohols to the corresponding aldehydes, except methanol, which is not a substrate (PubMed:7730276). Uses a specific inducible cytochrome c550, encoded by the adjacent gene in the locus, as electron acceptor (By similarity). Is a key enzyme of the carbon and energy metabolism during growth of P.putida on ethanol as the sole carbon and…
SGQ26_ORF7_NODE_210_length_1852_cov_9668.75:830:498	Other	A8R3S4	qedA	Quinoprotein ethanol dehydrogenase, QEDH, EC 1.1.2.8 (Quinoprotein alcohol dehydrogenase (cytochrome c)) (Quinoprotein alcohol dehydrogenase (cytochrome c550)) (Quinoprotein alcohol dehydrogenase ADH I, ADH I)	Pseudomonas putida (Arthrobacter siderocapsulatus)	FUNCTION: Catalyzes the oxidation of ethanol and other primary alcohols to the corresponding aldehydes, except methanol, which is not a substrate (PubMed:7730276). Uses a specific inducible cytochrome c550, encoded by the adjacent gene in the locus, as electron acceptor (By similarity). Is a key enzyme of the carbon and energy metabolism during growth of P.putida on ethanol as the sole carbon and…
SCST_ORF4_NODE_238_length_2958_cov_11.2825:13:534	Other	Q9KDJ5	nadB BH1218	L-aspartate oxidase (LASPO) (EC 1.4.3.16) (Quinolinate synthase B)	Halalkalibacterium halodurans (strain ATCC BAA-125 / DSM 18197 / FERM 7344 / JCM 9153 / C-125) (Bacillus halodurans)	FUNCTION: Catalyzes the oxidation of L-aspartate to iminoaspartate, the first step in the de novo biosynthesis of NAD(+). {ECO:0000250|UniProtKB:P10902}.
SCST_ORF9_NODE_1700_length_1006_cov_11.8517:973:233	Other	P80859	gndA yqjI BSU23860	6-phosphogluconate dehydrogenase, NADP(+)-dependent, decarboxylating (EC 1.1.1.44) (GNTZII)	Bacillus subtilis (strain 168)	FUNCTION: Catalyzes the oxidative decarboxylation of 6-phosphogluconate to ribulose 5-phosphate and CO(2), with concomitant reduction of NADP to NADPH. Is the predominant 6-P-gluconate dehydrogenase isoenzyme in B.subtilis during growth on glucose and gluconate. {ECO:0000269|PubMed:15231785}.
SCST_ORF1_NODE_1370_length_1145_cov_11.1771:508:1044	Other	P38049	hmoB yhgC yixC BSU10100	Heme-degrading monooxygenase HmoB (EC 1.14.14.18) (Heme oxygenase)	Bacillus subtilis (strain 168)	FUNCTION: Catalyzes the oxidative degradation of the heme macrocyclic porphyrin ring in the presence of a suitable electron donor such as ascorbate or NADPH--cytochrome P450 reductase, with subsequent release of free iron. {ECO:0000269|PubMed:21873409}.
SSA37_ORF1_NODE_296_length_1646_cov_1060.32:495:926	Other	P40873	soxA	Monomeric sarcosine oxidase, MSOX, EC 1.5.3.1	Arthrobacter sp. (strain TE1826)	FUNCTION: Catalyzes the oxidative demethylation of sarcosine.
SCST_ORF5_NODE_1980_length_912_cov_13.9312:257:910	Other	O34453	nos yflM BSU07630	Nitric oxide synthase oxygenase (EC 1.14.14.47) (NOSoxy-like protein)	Bacillus subtilis (strain 168)	FUNCTION: Catalyzes the production of nitric oxide. {ECO:0000269|PubMed:11856757}.
SCST_ORF19_NODE_59_length_4593_cov_10.292:2953:2177	Other	Q81GI3	fabI BC_1216	Enoyl-[acyl-carrier-protein] reductase [NADH] FabI (ENR) (EC 1.3.1.9) (NADH-dependent enoyl-ACP reductase)	Bacillus cereus (strain ATCC 14579 / DSM 31 / CCUG 7414 / JCM 2152 / NBRC 15305 / NCIMB 9373 / NCTC 2599 / NRRL B-3711)	FUNCTION: Catalyzes the reduction of a carbon-carbon double bond in an enoyl moiety that is covalently linked to an acyl carrier protein (ACP). Involved in the elongation cycle of fatty acid which are used in the lipid metabolism (By similarity). {ECO:0000250}.
SCST_ORF10_NODE_335_length_2564_cov_12.9251:1952:1536	Other	A4INR2	arsC GTNG_1600	Arsenate reductase (EC 1.20.4.4)	Geobacillus thermodenitrificans (strain NG80-2)	FUNCTION: Catalyzes the reduction of arsenate [As(V)] to arsenite [As(III)]. {ECO:0000255|HAMAP-Rule:MF_01624}.
SCST_ORF5_NODE_1093_length_1310_cov_10.8104:405:1	Other	Q2RM63	hcp Moth_0137	Hydroxylamine reductase (EC 1.7.99.1) (Hybrid-cluster protein) (HCP) (Prismane protein)	Moorella thermoacetica (strain ATCC 39073 / JCM 9320)	FUNCTION: Catalyzes the reduction of hydroxylamine to form NH(3) and H(2)O. {ECO:0000255|HAMAP-Rule:MF_00069}.
SGQ26_ORF4_NODE_1048_length_989_cov_5306.69:104:577	Other	Q60HC5	DHCR24 QmoA-12363	Delta(24)-sterol reductase (EC 1.3.1.72) (24-dehydrocholesterol reductase) (3-beta-hydroxysterol Delta-24-reductase)	Macaca fascicularis (Crab-eating macaque) (Cynomolgus monkey)	FUNCTION: Catalyzes the reduction of the delta-24 double bond of sterol intermediates during cholesterol biosynthesis. In addition to its cholesterol-synthesizing activity, can protect cells from oxidative stress by reducing caspase 3 activity during apoptosis induced by oxidative stress. Also protects against amyloid-beta peptide-induced apoptosis. {ECO:0000250|UniProtKB:Q15392}.
[truncated: 3,446 more rows]

## Sheet: Human gut
ORF name	Resistance Mechanism	Uniprot ID	Gene name	Protein name	Organism	Function
FCST_ORF6_NODE_560_length_1275_cov_2573.17:1197:568	Modifications in membrane/cell wall structure	A7M4E1	BACOVA_04982	Putative fimbrium tip subunit Fim1C	Bacteroides ovatus (strain ATCC 8483 / DSM 1896 / JCM 5824 / BCRC 10623 / CCUG 4943 / NCTC 11153)	FUNCTION: Probably a component of the fimbrium tip. Fimbriae are filamentous appendages on the cell surface that mediate cell adhesion and biofilm formation. {ECO:0000305|PubMed:27062925}.
[truncated: 3,530 more rows]

## Sheet: Shared resistance genes
Uniprot ID
P18159
P20692
O87694
O07533
P37567
Q45618
Q9ZDG1
[truncated: 279 more rows]
